# Supplementary material for: Population genomics identifies the origin and signatures of selection of Korean weedy rice
Source: Plant Biotechnol J. 2016 Sep 30;15(3):357–66. doi: 10.1111/pbi.12630 (PMC5316921; doi:10.1111/pbi.12630)
Supplement: Supplementary file 2 — Table S1 Materials used in this study. Table S2 Summary of mapping information. Table S3 Genes over selection outliers by five different selection metrics. Table S4 Candidate selection genes with annotation. [file PBI-15-357-s005.xlsx]

## Sheet: Table S1
Table S1 Materials used in this study
ID	Gene Bank ID	Accession Names	Subgroups
RWG-009	IT220821	Jejubukjeju-2002-99	jap_weedy	Weedy1
RWG-010	IT220865	Jejubukjeju-2002-171	ind_weedy	Weedy3
RWG-011	IT220982	Jejubukjeju-2002-340	jap_weedy	Weedy4
RWG-012	IT221031	Jejubukjeju-2002-420	jap_weedy	Weedy5
RWG-013	IT221094	Jejubukjeju-2002-521	ind_weedy	Weedy6
RWG-014	K019957	Incheonkanghwasujip-16	jap_weedy	Weedy10
RWG-065	IT217448	Ssal Byeo 22	jap_weedy	Weedy11
RWG-073	IT168380	Cheongdo-donggok-4	ind_weedy	Weedy17
RWG-074	IT168699	Golyeong-2	jap_weedy	Weedy23
RWG-075	IT168703	Golyeong-6	jap_weedy	Weedy24
RWG-076	IT169001	Danyang-7	jap_weedy	Weedy25
RWG-077	IT169032	Danyang-38	jap_weedy	Weedy27
RWG-078	IT169092	Hwaseong-5	jap_weedy	Weedy28
RWG-082	IT213594	Syarebyeo-61-1-B	jap_weedy	Weedy30
RWG-083	IT213675	Syalebyeo-94-1-B	jap_weedy	Weedy31
RWG-084	IT213678	Syalebyeo-163-1-B	jap_weedy	Weedy32
RWG-090	IT220830	Jejubukjeju-2002-115	jap_weedy	Weedy2
RWG-091	IT221116	Jejubukjeju-2002-550	jap_weedy	Weedy7
RWG-092	K020571	Jejubukjeju-2002-561	jap_weedy	Weedy8
RWG-115	IT006587	Ssalbyeo 16	jap_weedy	Weedy13
RWG-121	IT168296	Chungdo 23	ind_weedy	Weedy14
RWG-122	IT168374	Chungdo Hwayang 12	ind_weedy	Weedy15
RWG-123	IT168376	Chungdo Hwayang 14	ind_weedy	Weedy16
RWG-124	IT168409	Sungju 3	ind_weedy	Weedy18
RWG-125	IT168469	Jangsung 1	ind_weedy	Weedy19
RWG-126	IT168483	Soonchun 5	ind_weedy	Weedy20
RWG-127	IT168551	Daegu Damti 6-2	jap_weedy	Weedy21
RWG-128	IT168592	Guechang 15	jap_weedy	Weedy22
RWG-129	IT169003	Danyang 9	jap_weedy	Weedy26
RWG-130	IT175218	Chungsongaengmi 4	jap_weedy	Weedy29
RWG-015	IT006118	Muando	jap_landrace	Landrace1
RWG-016	IT005682	Dadajo	jap_landrace	Landrace6
RWG-017	IT227933	OKCHEONG	jap_landrace	Landrace8
RWG-018	IT214407	Sando	jap_landrace	Landrace10
RWG-019	IT010341	Batnarak	jap_landrace	Landrace11
RWG-020	IT007629	Orido	jap_landrace	Landrace15
RWG-021	IT006538	Saducho	ind_landrace	Landrace16
RWG-022	IT226487	SEON	ind_landrace	Landrace17
RWG-023	IT009061	Hanyangjo	ind_landrace	Landrace18
RWG-024	IT008194	Inbujido	jap_landrace	Landrace19
RWG-025	IT006409	Beobpanhwa	jap_landrace	Landrace20
RWG-026	IT227934	JANMOCHAL	jap_landrace	Landrace21
RWG-027	IT009000	Pyodo	jap_landrace	Landrace22
RWG-028	K043369	YULJOJO	jap_landrace	Landrace25
RWG-029	IT006596	Samgyeongjo	jap_landrace	Landrace26
RWG-030	IT229891	BAEKGOGNA	ind_landrace	Landrace29
RWG-031	K043455	MONDONCHALBYEO(Mongdonjaerae)	ind_landrace	Landrace30
RWG-093	IT009264	Huindadak	jap_landrace	Landrace2
RWG-094	IT008580	Jotajo	jap_landrace	Landrace3
RWG-095	IT008996	Pocheon Jangmang Mebyeo	jap_landrace	Landrace4
RWG-096	IT005970	Dongo Byeo	jap_landrace	Landrace5
RWG-097	IT006663	Seorianjeunbaengi	jap_landrace	Landrace7
RWG-098	IT010275	Neul Byeo	jap_landrace	Landrace9
RWG-099	IT008700	Jwiippari Byeo	jap_landrace	Landrace12
RWG-100	IT008408	Jeongjonghwa	jap_landrace	Landrace13
RWG-101	IT010417	Sodujo	jap_landrace	Landrace14
RWG-102	IT010375	Sando	jap_landrace	Landrace23
RWG-103	IT006424	Bori Byeo	jap_landrace	Landrace24
RWG-104	K026193	Naengjo	jap_landrace	Landrace28
RWG-136	IT005980	Dudo	jap_landrace	Landrace27

## Sheet: Table S2
Table S2 Summary of mapping informations
ID	Total reads	Mapped reads	Mapped rate	Depth
nivara_105327	66241223	63739400	96.2232	17.0309	nivara
nivara_106105	63103322	60628059	96.0774	16.1996	nivara
nivara_106154	58270081	56330442	96.6713	15.0513	nivara
nivara_80470	55670874	53780585	96.6045	14.3699	nivara
nivara_89215	56975196	55192502	96.8711	14.7472	nivara
rufipogon_105958	64284830	61001965	94.8932	16.2995	rufipogon
rufipogon_105960	66373083	63973671	96.385	17.0935	rufipogon
rufipogon_P46	54363783	52141489	95.9122	13.932	rufipogon
rufipogon_VOC4	69416277	63682436	91.7399	17.0157	rufipogon
rufipogon_Yuan3-9	47203566	45669043	96.7491	12.2026	rufipogon
RWG-009	38714869	38218985	98.7191	10.212	Weedy1
RWG-010	36706601	35768921	97.4455	9.5573	Weedy3
RWG-011	39954371	39468106	98.7829	10.5457	Weedy4
RWG-012	38590218	38149173	98.8571	10.1933	Weedy5
RWG-013	33935217	33145359	97.6725	8.8563	Weedy6
RWG-014	36438835	36024738	98.8636	9.62566	Weedy10
RWG-015	40459734	40010041	98.8885	10.6905	Landrace1
RWG-016	36561030	36172464	98.9372	9.66513	Landrace6
RWG-017	40937897	40542966	99.0353	10.8329	Landrace8
RWG-018	34448531	33925529	98.4818	9.06476	Landrace10
RWG-019	44271206	43698718	98.7069	11.6761	Landrace11
RWG-020	44016136	43690445	99.2601	11.6739	Landrace15
RWG-021	35976954	35116183	97.6074	9.3829	Landrace16
RWG-022	36230442	35371163	97.6283	9.45103	Landrace17
RWG-023	46133781	44964810	97.4661	12.0144	Landrace18
RWG-024	43750623	43315712	99.0059	11.5738	Landrace19
RWG-025	41453334	41076501	99.0909	10.9755	Landrace20
RWG-026	40968303	40368555	98.5361	10.7863	Landrace21
RWG-027	41327421	40703468	98.4902	10.8758	Landrace22
RWG-028	42992320	42457153	98.7552	11.3444	Landrace25
RWG-029	28891809	28331530	98.0608	7.57006	Landrace26
RWG-030	31702428	30877856	97.399	8.25043	Landrace29
RWG-031	43929730	42889733	97.6326	11.46	Landrace30
RWG-065	34083253	33582927	98.5321	8.97322	Weedy11
RWG-073	38478170	37596065	97.7075	10.0455	Weedy17
RWG-074	37727650	37347486	98.9924	9.97909	Weedy23
RWG-075	38684943	38147283	98.6102	10.1928	Weedy24
RWG-076	41001412	40503264	98.785	10.8223	Weedy25
RWG-077	33005835	32546818	98.6093	8.69637	Weedy27
RWG-078	30161183	29738881	98.5998	7.9461	Weedy28
RWG-082	40717886	40018173	98.2815	10.6927	Weedy30
RWG-083	39771858	39298596	98.8101	10.5004	Weedy31
RWG-084	31623250	31294632	98.9608	8.36179	Weedy32
RWG-090	58499056	57468743	98.2388	15.3554	Weedy2
RWG-091	48610020	47983992	98.7121	12.8211	Weedy7
RWG-092	43510111	42965573	98.7485	11.4802	Weedy8
RWG-093	40584640	40106595	98.8221	10.7163	Landrace2
RWG-094	45504352	44908748	98.6911	11.9994	Landrace3
RWG-095	50221558	49655289	98.8725	13.2677	Landrace4
RWG-096	43626523	43171405	98.9568	11.5352	Landrace5
RWG-097	40222244	39934798	99.2854	10.6704	Landrace7
RWG-098	36910276	36285592	98.3076	9.69536	Landrace9
RWG-099	39488164	39044827	98.8773	10.4326	Landrace12
RWG-100	41511898	41098198	99.0034	10.9813	Landrace13
RWG-101	39737834	39092672	98.3765	10.4454	Landrace14
RWG-102	38971133	38308178	98.2989	10.2358	Landrace23
RWG-103	37009171	36673344	99.0926	9.79896	Landrace24
RWG-104	40306032	39833384	98.8273	10.6433	Landrace28
RWG-115	39368899	38909833	98.8339	10.3965	Weedy13
RWG-121	45547028	44555458	97.823	11.905	Weedy14
RWG-122	47146301	45852716	97.2562	12.2517	Weedy15
RWG-123	47862702	46589870	97.3407	12.4486	Weedy16
RWG-124	36489646	35658981	97.7235	9.52793	Weedy18
RWG-125	43969393	43002769	97.8016	11.4902	Weedy19
RWG-126	38140528	37240923	97.6413	9.95062	Weedy20
RWG-127	45708712	45181304	98.8462	12.0723	Weedy21
RWG-128	46341592	45885721	99.0163	12.2605	Weedy22
RWG-129	51405270	50813325	98.8485	13.5771	Weedy26
RWG-130	47202210	46677092	98.8875	12.4719	Weedy29
RWG-136	37596983	37213194	98.9792	9.94321	Landrace27

## Sheet: Table S3
Table S3 Genes over selection outliers by five different selection metrics
	ROD	FST	XPEHH	iHS	XPCLR	Numbers of genes	GeneID
1	TRUE	TRUE	TRUE	TRUE	TRUE	0
2	FALSE	TRUE	TRUE	TRUE	TRUE	1	Os09g0304500
3	TRUE	FALSE	TRUE	TRUE	TRUE	0
4	FALSE	FALSE	TRUE	TRUE	TRUE	15	Os01g0501000,Os01g0728900,Os01g0797900,Os02g0215500,Os02g0550500,Os02g0586700,Os05g0282900,Os05g0298050,Os06g0602000,Os06g0661000,Os07g0649300,Os09g0322900,Os11g0417266,Os12g0131300,Os12g0578700
5	TRUE	TRUE	FALSE	TRUE	TRUE	0
6	FALSE	TRUE	FALSE	TRUE	TRUE	1	Os07g0647600
7	TRUE	FALSE	FALSE	TRUE	TRUE	0
8	FALSE	FALSE	FALSE	TRUE	TRUE	82	Os01g0205100,Os01g0208700,Os01g0533500,Os01g0601675,Os02g0156300,Os02g0286933,Os02g0288400,Os02g0320000,Os02g0540000,Os03g0165025,Os03g0170200,Os03g0257000,Os03g0347900,Os03g0580800,Os03g0584300,Os03g0584400,Os03g0621700,Os03g0638400,Os03g0720400,Os03g0720500,Os03g0842400,Os04g0226600,Os04g0226633,Os04g0269900,Os04g0271450,Os04g0307900,Os05g0143200,Os05g0157500,Os05g0203500,Os05g0226300,Os05g0430…
9	TRUE	TRUE	TRUE	FALSE	TRUE	0
10	FALSE	TRUE	TRUE	FALSE	TRUE	51	Os01g0610800,Os01g0637666,Os02g0215900,Os02g0217500,Os02g0217600,Os02g0217666,Os02g0217850,Os02g0218550,Os02g0531450,Os02g0531600,Os02g0532300,Os02g0532401,Os02g0532500,Os02g0541325,Os02g0541700,Os02g0541900,Os02g0542200,Os02g0542450,Os02g0543000,Os02g0543100,Os02g0543200,Os02g0543300,Os02g0543400,Os03g0163100,Os03g0163200,Os03g0163300,Os03g0166200,Os04g0302300,Os05g0252050,Os05g0261001,Os05g0261…
11	TRUE	FALSE	TRUE	FALSE	TRUE	0
12	FALSE	FALSE	TRUE	FALSE	TRUE	62	Os01g0238200,Os01g0609300,Os01g0612600,Os01g0788451,Os02g0215400,Os02g0215700,Os02g0215950,Os02g0216000,Os02g0528500,Os02g0543800,Os02g0543900,Os02g0556700,Os02g0762100,Os02g0762200,Os03g0160000,Os03g0162725,Os03g0162900,Os03g0163500,Os03g0165900,Os03g0166600,Os03g0166800,Os03g0167400,Os03g0167550,Os03g0272400,Os03g0274700,Os03g0402000,Os04g0176400,Os05g0124600,Os05g0256000,Os05g0270850,Os05g0271…
13	TRUE	TRUE	FALSE	FALSE	TRUE	0
14	FALSE	TRUE	FALSE	FALSE	TRUE	248	Os01g0191300,Os01g0335700,Os01g0575200,Os01g0601651,Os01g0610300,Os01g0610400,Os01g0638701,Os02g0168000,Os02g0217250,Os02g0217400,Os02g0217425,Os02g0217900,Os02g0218200,Os02g0218300,Os02g0218400,Os02g0218500,Os02g0218600,Os02g0269000,Os02g0270350,Os02g0270900,Os02g0272900,Os02g0274700,Os02g0280000,Os02g0280100,Os02g0290000,Os02g0290300,Os02g0290400,Os02g0290500,Os02g0290600,Os02g0290900,Os02g0291…
15	TRUE	FALSE	FALSE	FALSE	TRUE	2	Os04g0344400,Os09g0368250
16	FALSE	FALSE	FALSE	FALSE	TRUE	867	Os01g0104600,Os01g0119500,Os01g0124550,Os01g0140400,Os01g0149350,Os01g0149500,Os01g0152600,Os01g0152687,Os01g0152700,Os01g0152800,Os01g0152850,Os01g0152950,Os01g0165800,Os01g0205200,Os01g0205300,Os01g0205550,Os01g0206200,Os01g0207001,Os01g0209750,Os01g0213350,Os01g0213400,Os01g0230700,Os01g0232300,Os01g0232400,Os01g0232450,Os01g0232500,Os01g0232550,Os01g0233100,Os01g0239300,Os01g0241400,Os01g0337…
17	TRUE	TRUE	TRUE	TRUE	FALSE	0
18	FALSE	TRUE	TRUE	TRUE	FALSE	0
19	TRUE	FALSE	TRUE	TRUE	FALSE	0
20	FALSE	FALSE	TRUE	TRUE	FALSE	29	Os01g0367500,Os01g0527900,Os02g0107900,Os02g0215300,Os02g0215200,Os02g0299600,Os02g0438200,Os02g0528550,Os02g0594232,Os03g0116850,Os03g0154300,Os03g0154700,Os03g0154750,Os03g0593700,Os06g0162700,Os07g0197300,Os07g0291750,Os07g0414200,Os07g0664900,Os07g0690400,Os08g0225100,Os09g0307050,Os10g0151233,Os10g0571900,Os11g0275000,Os11g0592800,Os12g0126300,Os12g0438300,Os12g0545600
21	TRUE	TRUE	FALSE	TRUE	FALSE	0
22	FALSE	TRUE	FALSE	TRUE	FALSE	1	Os07g0216100
23	TRUE	FALSE	FALSE	TRUE	FALSE	2	Os06g0483200,Os08g0501000
24	FALSE	FALSE	FALSE	TRUE	FALSE	405	Os01g0113800,Os01g0115600,Os01g0116250,Os01g0117025,Os01g0127000,Os01g0127100,Os01g0136700,Os01g0137400,Os01g0138300,Os01g0138350,Os01g0175600,Os01g0175633,Os01g0209200,Os01g0216951,Os01g0283700,Os01g0298301,Os01g0300400,Os01g0310500,Os01g0321800,Os01g0330650,Os01g0341750,Os01g0343200,Os01g0343500,Os01g0373200,Os01g0376200,Os01g0384375,Os01g0390400,Os01g0391500,Os01g0509700,Os01g0554150,Os01g0568…
25	TRUE	TRUE	TRUE	FALSE	FALSE	0
26	FALSE	TRUE	TRUE	FALSE	FALSE	39	Os01g0609900,Os01g0610700,Os01g0639100,Os01g0639200,Os01g0652800,Os01g0653100,Os01g0653300,Os01g0653350,Os01g0653500,Os02g0215801,Os02g0531900,Os02g0542400,Os02g0542500,Os02g0542600,Os03g0163150,Os05g0287800,Os06g0509900,Os06g0526800,Os06g0527800,Os06g0530300,Os07g0563300,Os07g0564000,Os07g0566200,Os07g0566800,Os09g0306700,Os09g0320400,Os09g0329000,Os09g0329200,Os09g0330000,Os09g0332100,Os10g0567…
27	TRUE	FALSE	TRUE	FALSE	FALSE	0
28	FALSE	FALSE	TRUE	FALSE	FALSE	355	Os01g0152951,Os01g0182900,Os01g0183000,Os01g0183100,Os01g0183300,Os01g0238500,Os01g0238600,Os01g0238900,Os01g0239000,Os01g0307624,Os01g0312600,Os01g0357800,Os01g0358300,Os01g0358551,Os01g0369200,Os01g0369366,Os01g0369300,Os01g0369900,Os01g0369950,Os01g0584900,Os01g0585400,Os01g0611000,Os01g0616366,Os01g0616300,Os01g0621600,Os01g0627916,Os01g0637300,Os01g0653800,Os01g0668901,Os01g0687300,Os01g0749…
29	TRUE	TRUE	FALSE	FALSE	FALSE	10	Os01g0952500,Os01g0952600,Os01g0952700,Os04g0341900,Os04g0343050,Os04g0344100,Os04g0616800,Os06g0588900,Os06g0589300,Os09g0313500
30	FALSE	TRUE	FALSE	FALSE	FALSE	470	Os01g0122000,Os01g0122200,Os01g0122367,Os01g0143700,Os01g0143750,Os01g0143800,Os01g0143900,Os01g0191400,Os01g0335600,Os01g0575400,Os01g0575701,Os01g0575801,Os01g0597701,Os01g0597800,Os01g0598000,Os01g0600200,Os01g0600300,Os01g0600900,Os01g0601200,Os01g0601625,Os01g0609700,Os01g0610500,Os01g0610600,Os01g0618300,Os01g0618400,Os01g0618450,Os01g0618500,Os01g0618601,Os01g0634600,Os01g0634900,Os01g0636…
31	TRUE	FALSE	FALSE	FALSE	FALSE	1054	Os01g0100100,Os01g0100200,Os01g0100300,Os01g0100400,Os01g0100466,Os01g0100500,Os01g0100600,Os01g0100650,Os01g0100700,Os01g0100800,Os01g0100900,Os01g0101150,Os01g0101175,Os01g0101200,Os01g0101300,Os01g0101600,Os01g0101700,Os01g0101800,Os01g0101850,Os01g0101900,Os01g0102000,Os01g0102800,Os01g0102850,Os01g0102900,Os01g0103000,Os01g0103050,Os01g0103075,Os01g0103100,Os01g0103400,Os01g0103600,Os01g0103…

## Sheet: Table S4
Table S4 Candidate selection genes with annotation
RAPDB_ID	MSU_ID	Chromosome	Start	End	Annotation
Os01g0191300	LOC_Os01g09550	chr01	4879215	4885840	Similar to NAC-type transcription factor. (Os01t0191300-01)%3BSimilar to NAC-type transcription factor. (Os01t0191300-02)%3BSimilar to NAC-type transcription factor. (Os01t0191300-03), Transcript variants=Os01t0191300-01,Os01t0191300-02,Os01t0191300-03, CGSNL Gene Symbol=_, CGSNL Gene Name=_, CGSNL Gene Symbol Synonym(s)=ONAC003%2C ONAC3%2C ONAC016%2C ONAC16, CGSNL Gene Name Synonym(s)=NAC domain…
Os01g0205100	LOC_Os01g10790	chr01	5760486	5764602	WD40 repeat-like domain containing protein. (Os01t0205100-01), Transcript variants=Os01t0205100-01, CGSNL Gene Symbol=_, CGSNL Gene Name=_, CGSNL Gene Symbol Synonym(s)=OsWD40-8, CGSNL Gene Name Synonym(s)=_
Os01g0208700	LOC_Os01g11054	chr01	5899561	5909560	Similar to Phosphoenolpyruvate carboxylase (Fragment). (Os01t0208700-01), Transcript variants=Os01t0208700-01, CGSNL Gene Symbol=_, CGSNL Gene Name=_, CGSNL Gene Symbol Synonym(s)=PEPC-2%2C Osppc4, CGSNL Gene Name Synonym(s)=PEP carboxylase 2%2C Phosphoenolpyruvate carboxylase 2%2C phosphoenolpyruvate carboxylase 4%2C PEPCase 4
Os01g0238200	LOC_Os01g13660	chr01	7652967	7656516	Conserved hypothetical protein. (Os01t0238200-01)%3BConserved hypothetical protein. (Os01t0238200-02), Transcript variants=Os01t0238200-01,Os01t0238200-02
Os01g0335700	LOC_Os01g23380	chr01	13142060	13144941	NB-ARC domain containing protein. (Os01t0335700-01), Transcript variants=Os01t0335700-01
Os01g0367500	LOC_Os01g26980	chr01	15027748	15032264	Hypothetical conserved gene. (Os01t0367500-00), Transcript variants=Os01t0367500-00
Os01g0501000	LOC_Os01g31629	chr01	17309384	17325760	Conserved hypothetical protein. (Os01t0501000-01), Transcript variants=Os01t0501000-01, CGSNL Gene Symbol=_, CGSNL Gene Name=_, CGSNL Gene Symbol Synonym(s)=OsMED9, CGSNL Gene Name Synonym(s)=Mediator complex protein OsMED9
Os01g0527900	LOC_Os01g34400	chr01	18972507	18977135	Hypothetical conserved gene. (Os01t0527900-00), Transcript variants=Os01t0527900-00
Os01g0533500	LOC_Os01g34930	chr01	19303393	19306036	Similar to Callose synthase 1 catalytic subunit. (Os01t0533500-01), Transcript variants=Os01t0533500-01
Os01g0575200	LOC_Os01g39330	chr01	22138044	22142395	Helix-loop-helix DNA-binding domain containing protein. (Os01t0575200-01), Transcript variants=Os01t0575200-01, CGSNL Gene Symbol=_, CGSNL Gene Name=_, CGSNL Gene Symbol Synonym(s)=OsbHLH024, CGSNL Gene Name Synonym(s)=basic helix-loop-helix protein 024
Os01g0601651	None	chr01	23637263	23640649	Plant disease resistance response protein domain containing protein. (Os01t0601651-01), Transcript variants=Os01t0601651-01
Os01g0601675	LOC_Os01g41770	chr01	23639654	23642878	Leucine-rich repeat%2C N-terminal domain containing protein. (Os01t0601675-01), Transcript variants=Os01t0601675-01
Os01g0609300	LOC_Os01g42380	chr01	24075070	24081389	Similar to Pleiotropic drug resistance protein 3. (Os01t0609300-01)%3BHypothetical conserved gene. (Os01t0609300-02), Transcript variants=Os01t0609300-01,Os01t0609300-02, CGSNL Gene Symbol=PDR9, CGSNL Gene Name=PLEIOTROPIC DRUG RESISTANCE 9, CGSNL Gene Symbol Synonym(s)=OsPDR9%2C ospdr9%2C OsPDR3%2C PDR3, CGSNL Gene Name Synonym(s)=pleiotropic drug resistance 9%2C PDR-type ABC transporter 9%2C sa…
Os01g0609900	LOC_Os01g42410	chr01	24107086	24115287	Similar to Pleiotropic drug resistance protein 4. (Os01t0609900-01)%3BSimilar to PDR-like ABC transporter (PDR4 ABC transporter). (Os01t0609900-02), Transcript variants=Os01t0609900-01,Os01t0609900-02, CGSNL Gene Symbol=PDR8, CGSNL Gene Name=PLEIOTROPIC DRUG RESISTANCE 8, CGSNL Gene Symbol Synonym(s)=OsPDR8%2C PDR4%2C P0410E03.16%2C OsABCG37%2C OsPDR4, CGSNL Gene Name Synonym(s)=sativa pleiotropi…
Os01g0610300	LOC_Os01g42460	chr01	24136871	24144292	Bromo adjacent region domain containing protein. (Os01t0610300-01), Transcript variants=Os01t0610300-01
Os01g0610400	LOC_Os01g42470	chr01	24145891	24148846	Acyl-CoA N-acyltransferase domain containing protein. (Os01t0610400-01), Transcript variants=Os01t0610400-01
Os01g0610700	LOC_Os01g42500	chr01	24163351	24166195	Zinc finger%2C RING/FYVE/PHD-type domain containing protein. (Os01t0610700-01), Transcript variants=Os01t0610700-01, CGSNL Gene Symbol=_, CGSNL Gene Name=_, CGSNL Gene Symbol Synonym(s)=OsRFPV-4, CGSNL Gene Name Synonym(s)=RING finger protein OsRFPV-4%2C RING-V protein 4
Os01g0610800	LOC_Os01g42510	chr01	24168245	24170219	Thrombospondin%2C type 1 repeat domain containing protein. (Os01t0610800-01), Transcript variants=Os01t0610800-01
Os01g0612600	LOC_Os01g42700	chr01	24282911	24285306	Protein of unknown function DUF1644 family protein. (Os01t0612600-01), Transcript variants=Os01t0612600-01
Os01g0637666	None	chr01	25590021	25590654	Conserved hypothetical protein. (Os01t0637666-00), Transcript variants=Os01t0637666-00
Os01g0638701	None	chr01	25617868	25618981	Non-protein coding transcript. (Os01t0638701-01), Transcript variants=Os01t0638701-01
Os01g0639100	LOC_Os01g45190	chr01	25636995	25640474	Similar to Eukaryotic initiation factor 4A-3 (eIF4A-3) (eIF-4A-3). (Os01t0639100-01), Transcript variants=Os01t0639100-01, CGSNL Gene Symbol=_, CGSNL Gene Name=_, CGSNL Gene Symbol Synonym(s)=_, CGSNL Gene Name Synonym(s)=initiation factor eIF-4A
Os01g0639200	LOC_Os01g45200	chr01	25640940	25647509	NAD(P)-binding domain containing protein. (Os01t0639200-00), Transcript variants=Os01t0639200-00, CGSNL Gene Symbol=_, CGSNL Gene Name=_, CGSNL Gene Symbol Synonym(s)=Snl6, CGSNL Gene Name Synonym(s)=suppressor of BTH-induced%2C NH1-mediated lesion mimic 6
Os01g0652800	LOC_Os01g46400	chr01	26401569	26403477	Protein of unknown function DUF231%2C plant domain containing protein. (Os01t0652800-01)%3BDomain of unknown function DUF231%2C plant domain containing protein. (Os01t0652800-04), Transcript variants=Os01t0652800-01,Os01t0652800-04
Os01g0653100	LOC_Os01g46410	chr01	26414917	26418855	Conserved hypothetical protein. (Os01t0653100-00), Transcript variants=Os01t0653100-00
Os01g0653300	LOC_Os01g46440	chr01	26423510	26423740	VQ domain containing protein. (Os01t0653300-00), Transcript variants=Os01t0653300-00, CGSNL Gene Symbol=_, CGSNL Gene Name=_, CGSNL Gene Symbol Synonym(s)=OsVQ2, CGSNL Gene Name Synonym(s)=VQ motif-containing protein 2
Os01g0653350	LOC_Os01g46450	chr01	26428183	26429329	Similar to WD-40 repeat family protein (Fragment). (Os01t0653350-00), Transcript variants=Os01t0653350-00
Os01g0653500	LOC_Os01g46470	chr01	26431968	26434327	Conserved hypothetical protein. (Os01t0653500-00), Transcript variants=Os01t0653500-00
Os01g0728900	LOC_Os01g52851	chr01	30392737	30398178	Hypothetical protein. (Os01t0728900-01)%3BHypothetical protein. (Os01t0728900-02)%3BHypothetical gene. (Os01t0728900-03), Transcript variants=Os01t0728900-01,Os01t0728900-02,Os01t0728900-03
Os01g0788451	None	chr01	33454271	33459917	Hypothetical protein. (Os01t0788451-00), Transcript variants=Os01t0788451-00
Os01g0797900	LOC_Os01g58444	chr01	33782514	33787644	Hypothetical protein. (Os01t0797900-01)%3BHypothetical protein. (Os01t0797900-02), Transcript variants=Os01t0797900-01,Os01t0797900-02
Os01g0952500	LOC_Os01g72330	chr01	41948952	41952388	A-type response regulator%2C Cytokinin signaling (Os01t0952500-01), Transcript variants=Os01t0952500-01, CGSNL Gene Symbol=RR4, CGSNL Gene Name=A-TYPE RESPONSE REGULATOR 4, CGSNL Gene Symbol Synonym(s)=rr4%2C OsRR4%2C Rra3%2C OsRRA3, CGSNL Gene Name Synonym(s)=A-TYPE response regulator 4%2C Type A response regulator 4%2C A-type RR 3
Os01g0952600	LOC_Os01g72340	chr01	41954683	41962785	Similar to LacZ (Fragment). (Os01t0952600-01)%3BSimilar to glycoside hydrolase family 2 protein. (Os01t0952600-02), Transcript variants=Os01t0952600-01,Os01t0952600-02, CGSNL Gene Symbol=_, CGSNL Gene Name=_, CGSNL Gene Symbol Synonym(s)=_, CGSNL Gene Name Synonym(s)=beta-lactase2%2C beta-lactase 2
Os01g0952700	LOC_Os01g72350	chr01	41964153	41970108	Metal-dependent hydrolase%2C composite domain containing protein. (Os01t0952700-01), Transcript variants=Os01t0952700-01
Os02g0107900	LOC_Os02g01820	chr02	451471	453156	Similar to ABC transporter family%2C cholesterol/phospholipid flippase. (Os02t0107900-00), Transcript variants=Os02t0107900-00
Os02g0156300	None	chr02	3086330	3087545	Similar to Serine/threonine-protein kinase BRI1-like 2 precursor (EC 2.7.1.37) (BRASSINOSTEROID INSENSITIVE 1-like protein 2) (Protein VASCULAR HIGHWAY 1). (Os02t0156300-01), Transcript variants=Os02t0156300-01
Os02g0168000	LOC_Os02g07150	chr02	3672974	3677649	Similar to urease accessory protein F. (Os02t0168000-01)%3BSimilar to UreF. (Os02t0168000-02), Transcript variants=Os02t0168000-01,Os02t0168000-02
Os02g0215200	LOC_Os02g12380	chr02	6447078	6453167	Class-I type histone deacetylase%2C Vegetative growth (Os02t0215200-01)%3BSimilar to Histone deacetylase. (Os02t0215200-02)%3BSimilar to Histone deacetylase. (Os02t0215200-03), Transcript variants=Os02t0215200-01,Os02t0215200-02,Os02t0215200-03, CGSNL Gene Symbol=HDAC2, CGSNL Gene Name=CLASS-1 TYPE HISTONE DEACETYLASE 2, CGSNL Gene Symbol Synonym(s)=OsHDAC2%2C HDA710, CGSNL Gene Name Synonym(s)=c…
Os02g0215300	None	chr02	6447214	6450374	Hypothetical protein. (Os02t0215300-00), Transcript variants=Os02t0215300-00
Os02g0215400	None	chr02	6468567	6473301	Hypothetical protein. (Os02t0215400-01), Transcript variants=Os02t0215400-01
Os02g0215500	LOC_Os02g12400	chr02	6468826	6472843	Protein kinase%2C catalytic domain domain containing protein. (Os02t0215500-01), Transcript variants=Os02t0215500-01
Os02g0215700	LOC_Os02g12420	chr02	6476685	6480097	Protein kinase%2C catalytic domain domain containing protein. (Os02t0215700-01), Transcript variants=Os02t0215700-01
Os02g0215801	None	chr02	6485609	6485982	Non-protein coding transcript. (Os02t0215801-00), Transcript variants=Os02t0215801-00
Os02g0215900	LOC_Os02g12440	chr02	6488457	6490577	Protein kinase%2C catalytic domain domain containing protein. (Os02t0215900-01), Transcript variants=Os02t0215900-01, CGSNL Gene Symbol=_, CGSNL Gene Name=_, CGSNL Gene Symbol Synonym(s)=OsGIRL1%2C OsGIRL1-1%2C OsGIRL1-2%2C OsGIRL1-3, CGSNL Gene Name Synonym(s)=gamma-ray induced LRR-RLK1%2C gamma-ray induced Leucine-rich repeat receptor-like kinase 1
Os02g0215950	None	chr02	6490616	6496493	Hypothetical gene. (Os02t0215950-01), Transcript variants=Os02t0215950-01
Os02g0216000	LOC_Os02g12450	chr02	6491390	6495136	Hypothetical conserved gene. (Os02t0216000-00), Transcript variants=Os02t0216000-00
Os02g0217250	None	chr02	6553815	6557969	Hypothetical protein. (Os02t0217250-00), Transcript variants=Os02t0217250-00
Os02g0217400	LOC_Os02g12550	chr02	6559488	6562188	Cytochrome P450 family protein. (Os02t0217400-01), Transcript variants=Os02t0217400-01
Os02g0217425	None	chr02	6559511	6561928	Hypothetical protein. (Os02t0217425-00), Transcript variants=Os02t0217425-00
Os02g0217500	LOC_Os02g12570	chr02	6568146	6572499	Pre-mRNA cleavage complex II Clp1 family protein. (Os02t0217500-01), Transcript variants=Os02t0217500-01
Os02g0217600	LOC_Os02g12580	chr02	6572799	6577600	Similar to Isoform 2 of Serine/threonine-protein phosphatase PP2A-3 catalytic subunit. (Os02t0217600-01)%3BSimilar to Protein phosphatase 2A. (Os02t0217600-02), Transcript variants=Os02t0217600-01,Os02t0217600-02, CGSNL Gene Symbol=PP2A-3, CGSNL Gene Name=PROTEIN PHOSPHATASE 2A CATALYTIC SUBUNIT 3, CGSNL Gene Symbol Synonym(s)=OsPP2A-3%2C PP2A3%2C OsPP20, CGSNL Gene Name Synonym(s)=protein phosph…
Os02g0217666	None	chr02	6573267	6575712	Non-protein coding transcript. (Os02t0217666-00), Transcript variants=Os02t0217666-00
Os02g0217850	LOC_Os02g12610	chr02	6582336	6587253	Non-protein coding transcript. (Os02t0217850-00), Transcript variants=Os02t0217850-00
Os02g0217900	LOC_Os02g12610	chr02	6587377	6588245	Similar to Cytosolic class II small heat shock protein 4 (Fragment). (Os02t0217900-00), Transcript variants=Os02t0217900-00
Os02g0218200	LOC_Os02g12650	chr02	6599225	6606516	Peptidase M1%2C membrane alanine aminopeptidase family protein. (Os02t0218200-01)%3BSimilar to APM1 (AMINOPEPTIDASE M1). (Os02t0218200-02), Transcript variants=Os02t0218200-01,Os02t0218200-02
Os02g0218300	LOC_Os02g12654	chr02	6608071	6610614	Non-protein coding transcript. (Os02t0218300-01), Transcript variants=Os02t0218300-01
Os02g0218400	LOC_Os02g12660	chr02	6609459	6613930	Serine/threonine protein kinase-related domain containing protein. (Os02t0218400-01), Transcript variants=Os02t0218400-01, CGSNL Gene Symbol=RLCK68, CGSNL Gene Name=RECEPTOR-LIKE CYTOPLASMIC KINASE 68, CGSNL Gene Symbol Synonym(s)=OsRLCK68, CGSNL Gene Name Synonym(s)=Receptor-like Cytoplasmic Kinase 68
Os02g0218500	None	chr02	6611603	6614191	Hypothetical protein. (Os02t0218500-01), Transcript variants=Os02t0218500-01
Os02g0218550	None	chr02	6616276	6622982	Hypothetical protein. (Os02t0218550-00), Transcript variants=Os02t0218550-00
Os02g0218600	LOC_Os02g12670	chr02	6621779	6623047	Similar to Protein kinase. (Os02t0218600-00), Transcript variants=Os02t0218600-00, CGSNL Gene Symbol=RLCK69, CGSNL Gene Name=RECEPTOR-LIKE CYTOPLASMIC KINASE 69, CGSNL Gene Symbol Synonym(s)=OsPUB48%2C OsRLCK69, CGSNL Gene Name Synonym(s)=plant U-box-containing protein 48%2C U-box protein 48%2C Receptor-like Cytoplasmic Kinase 69
Os02g0269000	LOC_Os02g16880	chr02	9617858	9623804	Protein of unknown function DUF502 family protein. (Os02t0269000-01), Transcript variants=Os02t0269000-01
Os02g0270350	None	chr02	9712737	9715552	Hypothetical protein. (Os02t0270350-00), Transcript variants=Os02t0270350-00
Os02g0270900	LOC_Os02g17080	chr02	9764691	9770197	Similar to Subtilase. (Os02t0270900-00), Transcript variants=Os02t0270900-00
Os02g0272900	LOC_Os02g17304	chr02	9923292	9928340	NB-ARC domain containing protein. (Os02t0272900-01), Transcript variants=Os02t0272900-01
Os02g0274700	LOC_Os02g17470	chr02	10054334	10056434	Zinc finger%2C RanBP2-type domain containing protein. (Os02t0274700-01), Transcript variants=Os02t0274700-01
Os02g0280000	LOC_Os02g17870	chr02	10351706	10352360	Hypothetical gene. (Os02t0280000-01), Transcript variants=Os02t0280000-01
Os02g0280100	LOC_Os02g17870	chr02	10352385	10354072	Micro-fibrillar-associated 1%2C C-terminal family protein. (Os02t0280100-00), Transcript variants=Os02t0280100-00
Os02g0286933	LOC_Os02g18540	chr02	10807538	10810831	Conserved hypothetical protein. (Os02t0286933-00), Transcript variants=Os02t0286933-00
Os02g0288400	LOC_Os02g18670	chr02	10880647	10886393	Similar to MRP-like ABC transporter. (Os02t0288400-00), Transcript variants=Os02t0288400-00, CGSNL Gene Symbol=MRP5, CGSNL Gene Name=MULTIDRUG RESISTANCE-ASSOCIATED PROTEIN 5, CGSNL Gene Symbol Synonym(s)=OsABCC5%2C OsMRP5, CGSNL Gene Name Synonym(s)=ABC transporter superfamily ABCC subgroup member 5%2C multidrug resistance-associated protein 5
Os02g0290000	LOC_Os02g18810	chr02	10960662	10968059	Pentatricopeptide repeat domain containing protein. (Os02t0290000-01), Transcript variants=Os02t0290000-01
Os02g0290300	LOC_Os02g18820	chr02	10972770	10986645	WD40/YVTN repeat-like domain containing protein. (Os02t0290300-01), Transcript variants=Os02t0290300-01, CGSNL Gene Symbol=_, CGSNL Gene Name=_, CGSNL Gene Symbol Synonym(s)=OsWD40-40, CGSNL Gene Name Synonym(s)=_
Os02g0290400	LOC_Os02g18830	chr02	10990473	10993649	Ribosomal biogenesis%2C methyltransferase%2C EMG1/NEP1 domain containing protein. (Os02t0290400-01), Transcript variants=Os02t0290400-01
Os02g0290500	LOC_Os02g18840	chr02	10994252	10997615	Similar to Ubiquitin. (Os02t0290500-01)%3BSimilar to phosphatidylinositol 3- and 4-kinase family protein. (Os02t0290500-02), Transcript variants=Os02t0290500-01,Os02t0290500-02
Os02g0290600	LOC_Os02g18850	chr02	10999890	11004650	Similar to prolyl oligopeptidase family protein. (Os02t0290600-01)%3BSimilar to predicted protein. (Os02t0290600-02), Transcript variants=Os02t0290600-01,Os02t0290600-02, CGSNL Gene Symbol=_, CGSNL Gene Name=_, CGSNL Gene Symbol Synonym(s)=OsPOP5, CGSNL Gene Name Synonym(s)=Prolyl Oligopeptidase 5
Os02g0290900	LOC_Os02g18870	chr02	11009350	11014975	Similar to GDSL-motif lipase/hydrolase family protein. (Os02t0290900-00), Transcript variants=Os02t0290900-00, CGSNL Gene Symbol=GELP34, CGSNL Gene Name=GDSL ESTERASE/LIPASE PROTEIN 34, CGSNL Gene Symbol Synonym(s)=OsGELP34, CGSNL Gene Name Synonym(s)=GDSL esterase/lipase protein 34
Os02g0291000	LOC_Os02g18880	chr02	11015828	11017808	Calcineurin B (Fragment). (Os02t0291000-00), Transcript variants=Os02t0291000-00, CGSNL Gene Symbol=CBL7, CGSNL Gene Name=CALCINEURIN B-LIKE PROTEIN 7, CGSNL Gene Symbol Synonym(s)=OsCBL7, CGSNL Gene Name Synonym(s)=Calcineurin B-like protein 7
Os02g0299600	None	chr02	11502198	11507170	Protein of unknown function DUF1242 family protein. (Os02t0299600-01), Transcript variants=Os02t0299600-01
Os02g0320000	LOC_Os02g21500	chr02	12752588	12755804	Cupin%2C RmlC-type domain containing protein. (Os02t0320000-00), Transcript variants=Os02t0320000-00
Os02g0438200	LOC_Os02g24190	chr02	14006914	14018122	Transcription regulator cyclin domain containing protein. (Os02t0438200-01)%3BSimilar to Cyclin-T1-2. (Os02t0438200-02), Transcript variants=Os02t0438200-01,Os02t0438200-02, CGSNL Gene Symbol=CYCT1%3B1, CGSNL Gene Name=CYCLIN-T1-1, CGSNL Gene Symbol Synonym(s)=CycT1%3B1%2C CycT1%3Bos%3B1%2C Orysa%3BCycT1%3B1, CGSNL Gene Name Synonym(s)=T-type cyclin 1%3B1
Os02g0528500	None	chr02	19376511	19385890	Nucleic acid-binding%2C OB-fold domain containing protein. (Os02t0528500-01)%3BNucleic acid-binding%2C OB-fold-like domain containing protein. (Os02t0528500-02), Transcript variants=Os02t0528500-01,Os02t0528500-02
Os02g0528550	None	chr02	19390540	19392792	Hypothetical conserved gene. (Os02t0528550-00), Transcript variants=Os02t0528550-00
Os02g0531200	LOC_Os02g32930	chr02	19549737	19556064	Bile acid:sodium symporter family protein. (Os02t0531200-01), Transcript variants=Os02t0531200-01
Os02g0531300	None	chr02	19557821	19559592	Hypothetical protein. (Os02t0531300-01), Transcript variants=Os02t0531300-01
Os02g0531450	LOC_Os02g32940	chr02	19564359	19565207	Conserved hypothetical protein. (Os02t0531450-01), Transcript variants=Os02t0531450-01
Os02g0531600	LOC_Os02g32950	chr02	19567046	19568968	PEBP family protein. (Os02t0531600-01), Transcript variants=Os02t0531600-01, CGSNL Gene Symbol=RCN2, CGSNL Gene Name=RICE TERMINAL FLOWER 1/CENTRORADIALIS HOMOLOG 2, CGSNL Gene Symbol Synonym(s)=Rcn2, CGSNL Gene Name Synonym(s)=_
Os02g0531900	None	chr02	19581973	19582474	Hypothetical conserved gene. (Os02t0531900-00), Transcript variants=Os02t0531900-00
Os02g0532300	LOC_Os02g32970	chr02	19591287	19595510	Hypothetical conserved gene. (Os02t0532300-01)%3BAlpha/beta hydrolase fold-1 domain containing protein. (Os02t0532300-02), Transcript variants=Os02t0532300-01,Os02t0532300-02
Os02g0532401	None	chr02	19592454	19593279	Hypothetical gene. (Os02t0532401-00), Transcript variants=Os02t0532401-00
Os02g0532500	LOC_Os02g32980	chr02	19597550	19598541	Germin family protein. (Os02t0532500-01), Transcript variants=Os02t0532500-01
Os02g0532800	LOC_Os02g32990	chr02	19614070	19615072	7TM GPCR%2C rhodopsin-like domain containing protein. (Os02t0532800-00), Transcript variants=Os02t0532800-00
Os02g0532900	LOC_Os02g33000	chr02	19619243	19623214	Glycoside hydrolase%2C family 17 protein. (Os02t0532900-01)%3BSimilar to H0717B12.10 protein. (Os02t0532900-02), Transcript variants=Os02t0532900-01,Os02t0532900-02
Os02g0533700	LOC_Os02g33060	chr02	19644999	19646061	Conserved hypothetical protein. (Os02t0533700-01), Transcript variants=Os02t0533700-01
Os02g0533800	LOC_Os02g33070	chr02	19648496	19649478	Similar to ATPase inhibitor. (Os02t0533800-01), Transcript variants=Os02t0533800-01
Os02g0537900	LOC_Os02g33490	chr02	19912543	19921107	Similar to Vacuolar-type H+-translocating inorganic pyrophosphatase (EC 3.6.1.1). (Os02t0537900-01), Transcript variants=Os02t0537900-01
Os02g0538000	LOC_Os02g33500	chr02	19924420	19928340	Similar to Threonyl-tRNA synthetase. (Os02t0538000-01), Transcript variants=Os02t0538000-01
Os02g0538900	LOC_Os02g33560	chr02	19962640	19967923	Basic-leucine zipper (bZIP) transcription factor domain containing protein. (Os02t0538900-01), Transcript variants=Os02t0538900-01, CGSNL Gene Symbol=BZIP21, CGSNL Gene Name=b-ZIP TRANSCRIPTION FACTOR 21, CGSNL Gene Symbol Synonym(s)=OsbZIP21, CGSNL Gene Name Synonym(s)=b-ZIP transcription factor 21
Os02g0539100	LOC_Os02g33580	chr02	19973187	19977396	Similar to Digalactosyldiacylglycerol synthase 1. (Os02t0539100-01), Transcript variants=Os02t0539100-01
Os02g0539500	LOC_Os02g33600	chr02	20000799	20002297	VQ domain containing protein. (Os02t0539500-01), Transcript variants=Os02t0539500-01, CGSNL Gene Symbol=_, CGSNL Gene Name=_, CGSNL Gene Symbol Synonym(s)=OsVQ8, CGSNL Gene Name Synonym(s)=VQ motif-containing protein 8
Os02g0540000	LOC_Os02g33640	chr02	20034215	20036481	Similar to Zinc finger%2C C3HC4 type family protein%2C expressed. (Os02t0540000-01), Transcript variants=Os02t0540000-01
Os02g0541325	LOC_Os02g33710	chr02	20109369	20112225	Similar to Serine decarboxylase. (Os02t0541325-00), Transcript variants=Os02t0541325-00
Os02g0541700	LOC_Os02g33730	chr02	20125036	20127726	Similar to Ubiquinol-cytochrome c reductase complex 7.8 kDa protein (EC 1.10.2.2) (Mitochondrial hinge protein) (CR7). (Os02t0541700-01), Transcript variants=Os02t0541700-01
Os02g0541900	LOC_Os02g33740	chr02	20131802	20132893	Conserved hypothetical protein. (Os02t0541900-01), Transcript variants=Os02t0541900-01
Os02g0542200	LOC_Os02g33750	chr02	20135513	20140725	Similar to H0525E10.9 protein. (Os02t0542200-01)%3BSimilar to H0525E10.9 protein. (Os02t0542200-02), Transcript variants=Os02t0542200-01,Os02t0542200-02
Os02g0542400	LOC_Os02g33770	chr02	20147866	20150003	Conserved hypothetical protein. (Os02t0542400-01), Transcript variants=Os02t0542400-01
Os02g0542450	None	chr02	20151011	20151369	Hypothetical genes. (Os02t0542450-00), Transcript variants=Os02t0542450-00
Os02g0542500	LOC_Os02g33780	chr02	20152453	20154121	Similar to NF-180. (Os02t0542500-01), Transcript variants=Os02t0542500-01
Os02g0542600	None	chr02	20152543	20154023	Hypothetical protein. (Os02t0542600-01), Transcript variants=Os02t0542600-01
Os02g0543000	LOC_Os02g33820	chr02	20165664	20166649	Abscisic stress ripening protein 1. (Os02t0543000-01)%3BHypothetical conserved gene. (Os02t0543000-02)%3BSimilar to Abscisic stress ripening protein 1. (Os02t0543000-03)%3BABA/WDS induced protein family protein. (Os02t0543000-04)%3BAbscisic stress ripening protein 1. (Os02t0543000-05), Transcript variants=Os02t0543000-01,Os02t0543000-02,Os02t0543000-03,Os02t0543000-04,Os02t0543000-05, CGSNL Gene …
Os02g0543100	LOC_Os02g33830	chr02	20169587	20172428	Similar to predicted protein. (Os02t0543100-00), Transcript variants=Os02t0543100-00
Os02g0543200	LOC_Os02g33840	chr02	20174815	20176600	Cyclin-like F-box domain containing protein. (Os02t0543200-01), Transcript variants=Os02t0543200-01, CGSNL Gene Symbol=_, CGSNL Gene Name=_, CGSNL Gene Symbol Synonym(s)=OsFbox095%2C OsFbox95%2C Os_F0274, CGSNL Gene Name Synonym(s)=F-box protein 95
Os02g0543300	LOC_Os02g33850	chr02	20178901	20182030	Protein synthesis factor%2C GTP-binding domain containing protein. (Os02t0543300-00), Transcript variants=Os02t0543300-00
Os02g0543400	LOC_Os02g33860	chr02	20182213	20186136	WD40 repeat-like domain containing protein. (Os02t0543400-01), Transcript variants=Os02t0543400-01, CGSNL Gene Symbol=_, CGSNL Gene Name=_, CGSNL Gene Symbol Synonym(s)=OsWD40-45, CGSNL Gene Name Synonym(s)=_
Os02g0543800	LOC_Os02g33930	chr02	20220812	20222814	Hypothetical conserved gene. (Os02t0543800-01), Transcript variants=Os02t0543800-01
Os02g0543900	LOC_Os02g33944	chr02	20227026	20235116	Similar to OSIGBa0159H11-OSIGBa0137A07.4 protein. (Os02t0543900-01), Transcript variants=Os02t0543900-01
Os02g0550500	LOC_Os02g34550	chr02	20706626	20711448	Hypothetical conserved gene. (Os02t0550500-00), Transcript variants=Os02t0550500-00
Os02g0556700	LOC_Os02g35080	chr02	21054451	21060132	T-complex 11 family protein. (Os02t0556700-01)%3BSimilar to H0525C06.4 protein. (Os02t0556700-02), Transcript variants=Os02t0556700-01,Os02t0556700-02
Os02g0586700	LOC_Os02g37450	chr02	22610683	22616587	Conserved hypothetical protein. (Os02t0586700-00), Transcript variants=Os02t0586700-00
Os02g0594232	None	chr02	23008681	23011151	Hypothetical conserved gene. (Os02t0594232-00), Transcript variants=Os02t0594232-00
Os02g0705000	LOC_Os02g47610	chr02	29095057	29097451	NAD(P)-binding domain containing protein. (Os02t0705000-01), Transcript variants=Os02t0705000-01
Os02g0762100	LOC_Os02g52450	chr02	32092748	32094628	Similar to Regulator of ribonuclease-like protein 2. (Os02t0762100-01)%3BSimilar to Regulator of ribonuclease-like protein 2. (Os02t0762100-02), Transcript variants=Os02t0762100-01,Os02t0762100-02
Os02g0762200	LOC_Os02g52460	chr02	32095322	32098710	Zinc finger%2C CCHC-type domain containing protein. (Os02t0762200-01), Transcript variants=Os02t0762200-01
Os03g0116300	LOC_Os03g02514	chr03	922684	928190	Similar to catalytic/ hydrolase. (Os03t0116300-01), Transcript variants=Os03t0116300-01
Os03g0116333	None	chr03	925858	927905	Hypothetical protein. (Os03t0116333-00), Transcript variants=Os03t0116333-00
Os03g0116850	None	chr03	946609	948961	Hypothetical gene. (Os03t0116850-01), Transcript variants=Os03t0116850-01
Os03g0154300	None	chr03	2968984	2982526	Conserved hypothetical protein. (Os03t0154300-01), Transcript variants=Os03t0154300-01
Os03g0154700	LOC_Os03g05980	chr03	2986050	2989232	Similar to 40S ribosomal protein S9. (Os03t0154700-01), Transcript variants=Os03t0154700-01
Os03g0154750	None	chr03	2987483	2988911	Hypothetical gene. (Os03t0154750-00), Transcript variants=Os03t0154750-00
Os03g0160000	LOC_Os03g06400	chr03	3197694	3199982	Conserved hypothetical protein. (Os03t0160000-01), Transcript variants=Os03t0160000-01
Os03g0162725	None	chr03	3402705	3406888	Hypothetical protein. (Os03t0162725-00), Transcript variants=Os03t0162725-00
Os03g0162900	LOC_Os03g06710	chr03	3407989	3413958	Pentatricopeptide repeat domain containing protein. (Os03t0162900-01), Transcript variants=Os03t0162900-01
Os03g0163100	LOC_Os03g06720	chr03	3417333	3424868	Protein of unknown function DUF1012 family protein. (Os03t0163100-01), Transcript variants=Os03t0163100-01
Os03g0163150	None	chr03	3417849	3424584	Hypothetical protein. (Os03t0163150-00), Transcript variants=Os03t0163150-00
Os03g0163200	LOC_Os03g06730	chr03	3424904	3426962	Protein of unknown function DUF247%2C plant family protein. (Os03t0163200-01), Transcript variants=Os03t0163200-01
Os03g0163300	LOC_Os03g06740	chr03	3427553	3432223	Similar to Glutathione reductase (Fragment). (Os03t0163300-01), Transcript variants=Os03t0163300-01, CGSNL Gene Symbol=_, CGSNL Gene Name=_, CGSNL Gene Symbol Synonym(s)=OsGR1%2C GR1%2C OsGR2, CGSNL Gene Name Synonym(s)=glutathione reductase 1
Os03g0163500	LOC_Os03g06760	chr03	3435024	3439334	Exocyst complex subunit Sec15-like family protein. (Os03t0163500-01)%3BExocyst complex subunit Sec15-like family protein. (Os03t0163500-02), Transcript variants=Os03t0163500-01,Os03t0163500-02
Os03g0165025	None	chr03	3489771	3500181	Hypothetical protein. (Os03t0165025-00), Transcript variants=Os03t0165025-00
Os03g0165900	LOC_Os03g06970	chr03	3555490	3558352	Tetratricopeptide-like helical domain containing protein. (Os03t0165900-01)%3BSimilar to pollenless3. (Os03t0165900-02), Transcript variants=Os03t0165900-01,Os03t0165900-02
Os03g0166200	LOC_Os03g07000	chr03	3570194	3571828	Similar to Oxidoreductase. (Os03t0166200-00), Transcript variants=Os03t0166200-00
Os03g0166600	LOC_Os03g07050	chr03	3599796	3602736	Similar to ER glycerol-phosphate acyltransferase. (Os03t0166600-00), Transcript variants=Os03t0166600-00
Os03g0166800	LOC_Os03g07080	chr03	3616611	3622202	Endonuclease/exonuclease/phosphatase domain containing protein. (Os03t0166800-01)%3BSimilar to Endonuclease/Exonuclease/phosphatase family protein%2C expressed. (Os03t0166800-02), Transcript variants=Os03t0166800-01,Os03t0166800-02
Os03g0167400	LOC_Os03g07120	chr03	3638615	3642337	Protein of unknown function DUF620 family protein. (Os03t0167400-00), Transcript variants=Os03t0167400-00
Os03g0167550	None	chr03	3647830	3649876	Hypothetical gene. (Os03t0167550-01), Transcript variants=Os03t0167550-01
Os03g0170200	LOC_Os03g07410	chr03	3760520	3762362	Similar to MADS-box transcription factor 30. (Os03t0170200-01)%3BConserved hypothetical protein. (Os03t0170200-02), Transcript variants=Os03t0170200-01,Os03t0170200-02
Os03g0257000	LOC_Os03g15190	chr03	8307296	8311472	Conserved hypothetical protein. (Os03t0257000-01), Transcript variants=Os03t0257000-01
Os03g0265700	LOC_Os03g15900	chr03	8776183	8786052	Similar to SH3 domain containing protein%2C expressed. (Os03t0265700-01)%3BSimilar to SH3 domain containing protein%2C expressed. (Os03t0265700-02), Transcript variants=Os03t0265700-01,Os03t0265700-02
Os03g0265900	LOC_Os03g15920	chr03	8789242	8790378	Conserved hypothetical protein. (Os03t0265900-01), Transcript variants=Os03t0265900-01
Os03g0272400	LOC_Os03g16580	chr03	9138612	9143528	Conserved hypothetical protein. (Os03t0272400-01), Transcript variants=Os03t0272400-01
Os03g0274700	LOC_Os03g16730	chr03	9266080	9270202	Conserved hypothetical protein. (Os03t0274700-01), Transcript variants=Os03t0274700-01
Os03g0347900	LOC_Os03g22620	chr03	13035374	13046115	Terpenoid synthase domain containing protein. (Os03t0347900-01)%3BTerpenoid cylases/protein prenyltransferase alpha-alpha toroid domain containing protein. (Os03t0347900-02), Transcript variants=Os03t0347900-01,Os03t0347900-02
Os03g0402000	LOC_Os03g28400	chr03	16359486	16362281	TRAPP I complex%2C Bet3 domain containing protein. (Os03t0402000-01), Transcript variants=Os03t0402000-01
Os03g0580800	LOC_Os03g38390	chr03	21306705	21313520	Lipase%2C GDSL domain containing protein. (Os03t0580800-01), Transcript variants=Os03t0580800-01, CGSNL Gene Symbol=GELP51, CGSNL Gene Name=GDSL ESTERASE/LIPASE PROTEIN 51, CGSNL Gene Symbol Synonym(s)=OsGELP51, CGSNL Gene Name Synonym(s)=GDSL esterase/lipase protein 51
Os03g0584300	LOC_Os03g38790	chr03	21541982	21544545	Conserved hypothetical protein. (Os03t0584300-01), Transcript variants=Os03t0584300-01
Os03g0584400	LOC_Os03g38800	chr03	21544810	21546217	ATPase%2C AAA-type%2C core domain containing protein. (Os03t0584400-01), Transcript variants=Os03t0584400-01
Os03g0593700	LOC_Os03g39655	chr03	22054387	22057136	Hypothetical conserved gene. (Os03t0593700-00), Transcript variants=Os03t0593700-00
Os03g0621700	LOC_Os03g42380	chr03	23577786	23590444	Conserved hypothetical protein. (Os03t0621700-01), Transcript variants=Os03t0621700-01
Os03g0638400	LOC_Os03g43750	chr03	24466606	24473558	Similar to OSIGBa0153E02-OSIGBa0093I20.19 protein. (Os03t0638400-01), Transcript variants=Os03t0638400-01
Os03g0639200	LOC_Os03g43800	chr03	24518166	24527426	Similar to DIRP family protein%2C expressed. (Os03t0639200-01), Transcript variants=Os03t0639200-01
Os03g0639300	LOC_Os03g43810	chr03	24544511	24549550	Similar to Helix-loop-helix DNA-binding domain containing protein%2C expressed. (Os03t0639300-01), Transcript variants=Os03t0639300-01, CGSNL Gene Symbol=PIL12, CGSNL Gene Name=_, CGSNL Gene Symbol Synonym(s)=OsPIL12%2C OsbHLH103, CGSNL Gene Name Synonym(s)=PHYTOCHROME INTERACTING FACTOR-LIKE 12%2C basic helix-loop-helix protein 103
Os03g0639350	None	chr03	24545058	24547092	Hypothetical protein. (Os03t0639350-00), Transcript variants=Os03t0639350-00
Os03g0639600	LOC_Os03g43840	chr03	24574540	24579212	Similar to Zinc-finger protein Lsd1. (Os03t0639600-01), Transcript variants=Os03t0639600-01
Os03g0639700	LOC_Os03g43850	chr03	24591421	24596437	Similar to protein recA. (Os03t0639700-01), Transcript variants=Os03t0639700-01
Os03g0639800	LOC_Os03g43860	chr03	24596843	24600376	Snf7 family protein. (Os03t0639800-01), Transcript variants=Os03t0639800-01
Os03g0640100	LOC_Os03g43890	chr03	24621460	24629502	Similar to WD-40 repeat protein MSI1. (Os03t0640100-01), Transcript variants=Os03t0640100-01, CGSNL Gene Symbol=_, CGSNL Gene Name=_, CGSNL Gene Symbol Synonym(s)=OsWD40-79, CGSNL Gene Name Synonym(s)=_
Os03g0640300	LOC_Os03g43900	chr03	24630180	24634746	Similar to phosphatidylinositol N-acetylglucosaminyltransferase subunit P. (Os03t0640300-01), Transcript variants=Os03t0640300-01
Os03g0640400	LOC_Os03g43910	chr03	24638186	24641449	Uncharacterised domain KxDL domain containing protein. (Os03t0640400-01), Transcript variants=Os03t0640400-01
Os03g0640825	None	chr03	24652014	24657602	Hypothetical protein. (Os03t0640825-00), Transcript variants=Os03t0640825-00
Os03g0641200	LOC_Os03g43970	chr03	24692974	24693660	Similar to cationic amino acid transporter 4. (Os03t0641200-00), Transcript variants=Os03t0641200-00, CGSNL Gene Symbol=_, CGSNL Gene Name=_, CGSNL Gene Symbol Synonym(s)=OsCAT3, CGSNL Gene Name Synonym(s)=cationic amino acid transporter 3
Os03g0641250	None	chr03	24693330	24698163	Hypothetical gene. (Os03t0641250-00), Transcript variants=Os03t0641250-00
Os03g0641500	LOC_Os03g44000	chr03	24721230	24723141	Plant lipid transfer protein/hydrophobic protein%2C helical domain domain containing protein. (Os03t0641500-01), Transcript variants=Os03t0641500-01, CGSNL Gene Symbol=_, CGSNL Gene Name=_, CGSNL Gene Symbol Synonym(s)=OsLTPx1%2C OsLtpY.1, CGSNL Gene Name Synonym(s)=type X non-specific lipid transfer protein 1%2C non-specific lipid transfer protein x1%2C lipid transfer protein x1
Os03g0641700	LOC_Os03g44010	chr03	24727395	24732318	Similar to predicted protein. (Os03t0641700-01)%3BConserved hypothetical protein. (Os03t0641700-02), Transcript variants=Os03t0641700-01,Os03t0641700-02, CGSNL Gene Symbol=_, CGSNL Gene Name=_, CGSNL Gene Symbol Synonym(s)=OsMED19b, CGSNL Gene Name Synonym(s)=Mediator complex protein OsMED19b
Os03g0644700	LOC_Os03g44260	chr03	24881757	24883321	Conserved hypothetical protein. (Os03t0644700-01), Transcript variants=Os03t0644700-01
Os03g0645000	LOC_Os03g44290	chr03	24894987	24898072	Similar to Expansin-B12. (Os03t0645000-00), Transcript variants=Os03t0645000-00, CGSNL Gene Symbol=EXPB12, CGSNL Gene Name=BETA-EXPANSIN 12, CGSNL Gene Symbol Synonym(s)=OsEXPB12%2C OsaEXPb1.17, CGSNL Gene Name Synonym(s)=Expansin-B12%2C Beta-expansin-12
Os03g0645100	LOC_Os03g44300	chr03	24902822	24905484	Similar to pyruvate dehydrogenase E1 component subunit beta. (Os03t0645100-01)%3BSimilar to pyruvate dehydrogenase E1 component subunit beta. (Os03t0645100-02)%3BSimilar to pyruvate dehydrogenase E1 component subunit beta. (Os03t0645100-03), Transcript variants=Os03t0645100-01,Os03t0645100-02,Os03t0645100-03
Os03g0645200	LOC_Os03g44310	chr03	24905586	24907886	Similar to Translation initiation factor eIF-2B delta subunit (eIF-2B GDP-GTP exchange factor). (Os03t0645200-01), Transcript variants=Os03t0645200-01
Os03g0645250	None	chr03	24905964	24910950	Hypothetical protein. (Os03t0645250-00), Transcript variants=Os03t0645250-00
Os03g0648300	LOC_Os03g44610	chr03	25116242	25124259	Similar to Calmodulin binding protein. (Os03t0648300-01), Transcript variants=Os03t0648300-01
Os03g0648400	LOC_Os03g44620	chr03	25127262	25130981	Similar to DnaJ protein. (Os03t0648400-01)%3BSimilar to DnaJ protein homolog (DNAJ-1). (Os03t0648400-02)%3BSimilar to DnaJ protein homolog (DNAJ-1). (Os03t0648400-03)%3BNon-protein coding transcript. (Os03t0648400-04), Transcript variants=Os03t0648400-01,Os03t0648400-02,Os03t0648400-03,Os03t0648400-04, CGSNL Gene Symbol=_, CGSNL Gene Name=_, CGSNL Gene Symbol Synonym(s)=OsDjA4%2C YDJ1, CGSNL Gene…
Os03g0669600	LOC_Os03g46681	chr03	26420392	26422220	Conserved hypothetical protein. (Os03t0669600-01)%3BConserved hypothetical protein. (Os03t0669600-02), Transcript variants=Os03t0669600-01,Os03t0669600-02
Os03g0707900	LOC_Os03g50010	chr03	28533104	28541241	Similar to Toc64. (Os03t0707900-01), Transcript variants=Os03t0707900-01
Os03g0708100	LOC_Os03g50040	chr03	28551955	28555381	Phytanoyl-CoA dioxygenase family protein. (Os03t0708100-01)%3BSimilar to phytanoyl-CoA dioxygenase (PhyH) family protein. (Os03t0708100-02), Transcript variants=Os03t0708100-01,Os03t0708100-02, CGSNL Gene Symbol=_, CGSNL Gene Name=_, CGSNL Gene Symbol Synonym(s)=OMT7, CGSNL Gene Name Synonym(s)=Oryza miR164-targeted gene 7
Os03g0708250	None	chr03	28559564	28560214	Conserved hypothetical protein. (Os03t0708250-00), Transcript variants=Os03t0708250-00
Os03g0708750	None	chr03	28583168	28585973	Hypothetical gene. (Os03t0708750-01), Transcript variants=Os03t0708750-01
Os03g0708800	LOC_Os03g50110	chr03	28585243	28586711	Hypothetical conserved gene. (Os03t0708800-01)%3BSimilar to GEBP transcription factor (Fragment). (Os03t0708800-02)%3BHypothetical conserved gene. (Os03t0708800-03), Transcript variants=Os03t0708800-01,Os03t0708800-02,Os03t0708800-03
Os03g0709000	LOC_Os03g50130	chr03	28594360	28596338	Membrane-associated%2C eicosanoid and glutathione metabolism (MAPEG) domain containing protein. (Os03t0709000-01), Transcript variants=Os03t0709000-01
Os03g0720400	LOC_Os03g51090	chr03	29209969	29212204	Cyclin-like F-box domain containing protein. (Os03t0720400-01), Transcript variants=Os03t0720400-01, CGSNL Gene Symbol=_, CGSNL Gene Name=_, CGSNL Gene Symbol Synonym(s)=OsFbox170%2C Os_F0296, CGSNL Gene Name Synonym(s)=F-box protein 170
Os03g0720500	None	chr03	29212637	29215913	Hypothetical conserved gene. (Os03t0720500-00), Transcript variants=Os03t0720500-00
Os03g0842400	LOC_Os03g62550	chr03	35414081	35416004	Conserved hypothetical protein. (Os03t0842400-01), Transcript variants=Os03t0842400-01
Os04g0176400	LOC_Os04g09720	chr04	5210122	5216551	Similar to serine carboxypeptidase 1. (Os04t0176400-00), Transcript variants=Os04t0176400-00
Os04g0226600	LOC_Os04g15580	chr04	8472839	8476142	Similar to OSIGBa0135L04.3 protein. (Os04t0226600-01), Transcript variants=Os04t0226600-01, CGSNL Gene Symbol=RLCK138, CGSNL Gene Name=RECEPTOR-LIKE CYTOPLASMIC KINASE 138, CGSNL Gene Symbol Synonym(s)=OsRLCK138, CGSNL Gene Name Synonym(s)=Receptor-like Cytoplasmic Kinase 138
Os04g0226633	None	chr04	8472977	8476008	Hypothetical protein. (Os04t0226633-00), Transcript variants=Os04t0226633-00
Os04g0269900	LOC_Os04g20210	chr04	11264550	11271530	Conserved hypothetical protein. (Os04t0269900-01), Transcript variants=Os04t0269900-01
Os04g0271450	None	chr04	11336231	11340189	Non-protein coding transcript. (Os04t0271450-01), Transcript variants=Os04t0271450-01
Os04g0302300	None	chr04	13521426	13525685	Hypothetical protein. (Os04t0302300-01), Transcript variants=Os04t0302300-01
Os04g0302400	LOC_Os04g23630	chr04	13526363	13531029	Conserved hypothetical protein. (Os04t0302400-01), Transcript variants=Os04t0302400-01
Os04g0302900	None	chr04	13550769	13551546	Hypothetical gene. (Os04t0302900-01), Transcript variants=Os04t0302900-01
Os04g0303100	LOC_Os04g23700	chr04	13552826	13555333	Similar to H0215E01.10 protein. (Os04t0303100-00), Transcript variants=Os04t0303100-00
Os04g0306800	LOC_Os04g24170	chr04	13821684	13830207	RNA recognition motif%2C RNP-1 domain containing protein. (Os04t0306800-01)%3BSimilar to OSIGBa0096F13.9 protein. (Os04t0306800-02), Transcript variants=Os04t0306800-01,Os04t0306800-02
Os04g0307900	LOC_Os04g24290	chr04	13913869	13915062	Similar to H0211A12.1 protein. (Os04t0307900-00), Transcript variants=Os04t0307900-00
Os04g0341900	LOC_Os04g27410	chr04	16199049	16201897	Similar to OSIGBa0159H11-OSIGBa0137A07.10 protein. (Os04t0341900-00), Transcript variants=Os04t0341900-00
Os04g0343050	None	chr04	16289053	16289534	Similar to Cytochrome c oxidase subunit 2. (Os04t0343050-00), Transcript variants=Os04t0343050-00
Os04g0344100	LOC_Os04g27670	chr04	16349941	16354016	Similar to OSIGBa0106G08.3 protein. (Os04t0344100-01), Transcript variants=Os04t0344100-01
Os04g0435100	LOC_Os04g35540	chr04	21637785	21642587	Amino acid/polyamine transporter I family protein. (Os04t0435100-01), Transcript variants=Os04t0435100-01, CGSNL Gene Symbol=_, CGSNL Gene Name=_, CGSNL Gene Symbol Synonym(s)=OsBAT7, CGSNL Gene Name Synonym(s)=bi-directional amino acid transporter 7
Os04g0435200	None	chr04	21641511	21643147	Hypothetical protein. (Os04t0435200-01), Transcript variants=Os04t0435200-01
Os04g0446600	LOC_Os04g36900	chr04	22264613	22266616	Similar to OSIGBa0140O07.16 protein. (Os04t0446600-01), Transcript variants=Os04t0446600-01
Os04g0446700	LOC_Os04g36910	chr04	22267085	22272315	Hypothetical protein. (Os04t0446700-01), Transcript variants=Os04t0446700-01
Os04g0446750	None	chr04	22268375	22272141	Hypothetical gene. (Os04t0446750-01), Transcript variants=Os04t0446750-01
Os04g0447700	LOC_Os04g37490	chr04	22323860	22326881	Similar to Polyketide reductase. (Os04t0447700-01), Transcript variants=Os04t0447700-01
Os04g0447800	LOC_Os04g37500	chr04	22330191	22332343	Glutamate decarboxylase (EC 4.1.1.15). (Os04t0447800-01), Transcript variants=Os04t0447800-01, CGSNL Gene Symbol=GAD2, CGSNL Gene Name=GLUTAMATE DECARBOXYLASE 2, CGSNL Gene Symbol Synonym(s)=OsGAD2, CGSNL Gene Name Synonym(s)=glutamate decarboxylase 2
Os04g0448000	LOC_Os04g37520	chr04	22335579	22337098	Similar to OSIGBa0152K17.7 protein. (Os04t0448000-00), Transcript variants=Os04t0448000-00
Os04g0448700	LOC_Os04g37590	chr04	22358725	22361651	Similar to H0818E04.4 protein. (Os04t0448700-00), Transcript variants=Os04t0448700-00
Os04g0448800	LOC_Os04g37600	chr04	22362240	22367202	Similar to Mitochondrial phosphate transporter (Fragment). (Os04t0448800-01)%3BSimilar to Mitochondrial phosphate transporter (Fragment). (Os04t0448800-02), Transcript variants=Os04t0448800-01,Os04t0448800-02
Os04g0450100	LOC_Os04g37710	chr04	22428835	22431568	Protein of unknown function DUF341 domain containing protein. (Os04t0450100-01)%3BSimilar to H0818E04.16 protein. (Os04t0450100-02), Transcript variants=Os04t0450100-01,Os04t0450100-02, CGSNL Gene Symbol=_, CGSNL Gene Name=_, CGSNL Gene Symbol Synonym(s)=_, CGSNL Gene Name Synonym(s)=dihydrofolate reductase
Os04g0456900	LOC_Os04g38400	chr04	22834019	22835912	Similar to H0523F07.9 protein. (Os04t0456900-00), Transcript variants=Os04t0456900-00
Os04g0457000	LOC_Os04g38410	chr04	22835913	22837163	Similar to Chlorophyll a/b-binding protein CP24%2C photosystem II (Fragment). (Os04t0457000-01), Transcript variants=Os04t0457000-01, CGSNL Gene Symbol=_, CGSNL Gene Name=_, CGSNL Gene Symbol Synonym(s)=CP24, CGSNL Gene Name Synonym(s)=light-harvesting protein CP24%2C PSII CP24
Os04g0457100	None	chr04	22836195	22837571	Hypothetical protein. (Os04t0457100-01), Transcript variants=Os04t0457100-01
Os04g0470300	LOC_Os04g39450	chr04	23500031	23502611	Uncharacterised protein family UPF0136%2C Transmembrane domain containing protein. (Os04t0470300-01)%3BUncharacterised protein family UPF0136%2C Transmembrane domain containing protein. (Os04t0470300-02), Transcript variants=Os04t0470300-01,Os04t0470300-02
Os04g0470500	LOC_Os04g39460	chr04	23506845	23509631	NB-ARC domain containing protein. (Os04t0470500-00), Transcript variants=Os04t0470500-00
Os04g0470700	LOC_Os04g39489	chr04	23512858	23522971	Amino acid transporter%2C transmembrane family protein. (Os04t0470700-01), Transcript variants=Os04t0470700-01, CGSNL Gene Symbol=_, CGSNL Gene Name=_, CGSNL Gene Symbol Synonym(s)=OsAAP13, CGSNL Gene Name Synonym(s)=amino acid permease 13%2C amino acid/auxin permease 13
Os04g0471300	LOC_Os04g39540	chr04	23544095	23546859	Similar to H0418A01.6 protein. (Os04t0471300-01), Transcript variants=Os04t0471300-01
Os04g0471400	LOC_Os04g39560	chr04	23553857	23560611	Similar to H0418A01.7 protein. (Os04t0471400-01)%3BSimilar to H0418A01.7 protein. (Os04t0471400-02)%3BSimilar to H0418A01.7 protein. (Os04t0471400-03), Transcript variants=Os04t0471400-01,Os04t0471400-02,Os04t0471400-03
Os04g0616800	LOC_Os04g52650	chr04	31329731	31331334	Similar to H0525G02.13 protein. (Os04t0616800-00), Transcript variants=Os04t0616800-00
Os05g0124600	LOC_Os05g03390	chr05	1397305	1404503	Ankyrin repeat domain containing protein. (Os05t0124600-01), Transcript variants=Os05t0124600-01
Os05g0143200	LOC_Os05g05130	chr05	2495028	2499577	Conserved hypothetical protein. (Os05t0143200-01), Transcript variants=Os05t0143200-01
Os05g0157500	LOC_Os05g06530	chr05	3361187	3364486	Conserved hypothetical protein. (Os05t0157500-01), Transcript variants=Os05t0157500-01
Os05g0203500	LOC_Os05g11370	chr05	6419463	6422962	Myb/SANT-like domain domain containing protein. (Os05t0203500-01), Transcript variants=Os05t0203500-01
Os05g0226300	LOC_Os05g13860	chr05	7704963	7707764	Similar to FIP1. (Os05t0226300-01), Transcript variants=Os05t0226300-01
Os05g0244500	LOC_Os05g15510	chr05	8766745	8774386	Glycoside hydrolase%2C family 5 protein. (Os05t0244500-01)%3BSimilar to cellulase containing protein. (Os05t0244500-02), Transcript variants=Os05t0244500-01,Os05t0244500-02
Os05g0244600	LOC_Os05g15520	chr05	8777998	8782541	Similar to OB-fold nucleic acid binding domain containing protein. (Os05t0244600-01), Transcript variants=Os05t0244600-01
Os05g0244700	LOC_Os05g15530	chr05	8785502	8787555	Aminotransferase%2C class IV family protein. (Os05t0244700-01)%3BAminotransferase%2C class IV family protein. (Os05t0244700-02), Transcript variants=Os05t0244700-01,Os05t0244700-02, CGSNL Gene Symbol=_, CGSNL Gene Name=_, CGSNL Gene Symbol Synonym(s)=OsAT-IV, CGSNL Gene Name Synonym(s)=aminotransferase%2C class IV family protein
Os05g0251900	LOC_Os05g16280	chr05	9217013	9222943	Hypothetical conserved gene. (Os05t0251900-00), Transcript variants=Os05t0251900-00, CGSNL Gene Symbol=YSL3, CGSNL Gene Name=YELLOW STRIP-LIKE GENE 3, CGSNL Gene Symbol Synonym(s)=OsYSL3%2C OsYs16, CGSNL Gene Name Synonym(s)=rice YSL (yellow stripe-like) gene 3%2C Probable metal-nicotianamine transporter YSL3%2C Protein YELLOW STRIPE LIKE 3%2C yellow stripe 1-like transporter 3
Os05g0252000	LOC_Os05g16290	chr05	9223779	9229546	Oligopeptide transporter OPT superfamily protein. (Os05t0252000-01), Transcript variants=Os05t0252000-01, CGSNL Gene Symbol=YSL4, CGSNL Gene Name=YELLOW STRIP-LIKE GENE 4, CGSNL Gene Symbol Synonym(s)=OsYSL4%2C OsYs17, CGSNL Gene Name Synonym(s)=rice YSL (yellow stripe-like) gene 4%2C Probable metal-nicotianamine transporter YSL4%2C Protein YELLOW STRIPE LIKE 4%2C yellow stripe 1-like transporter…
Os05g0252050	None	chr05	9224080	9229450	Hypothetical protein. (Os05t0252050-00), Transcript variants=Os05t0252050-00
Os05g0252100	LOC_Os05g16300	chr05	9232257	9234349	Protein of unknown function DUF620 family protein. (Os05t0252100-01), Transcript variants=Os05t0252100-01
Os05g0252801	LOC_Os05g16400	chr05	9302000	9302936	Transposase%2C IS4-like domain containing protein. (Os05t0252801-00), Transcript variants=Os05t0252801-00
Os05g0253100	LOC_Os05g16410	chr05	9311705	9313841	Conserved hypothetical protein. (Os05t0253100-01), Transcript variants=Os05t0253100-01
Os05g0253200	LOC_Os05g16420	chr05	9318025	9328269	Conserved hypothetical protein. (Os05t0253200-01), Transcript variants=Os05t0253200-01
Os05g0253301	None	chr05	9327251	9327740	Non-protein coding transcript. (Os05t0253301-00), Transcript variants=Os05t0253301-00
Os05g0253700	LOC_Os05g16460	chr05	9344837	9346158	Hypothetical conserved gene. (Os05t0253700-00), Transcript variants=Os05t0253700-00
Os05g0255600	LOC_Os05g16630	chr05	9432377	9436129	Thioredoxin domain 2 containing protein. (Os05t0255600-01), Transcript variants=Os05t0255600-01
Os05g0255800	LOC_Os05g16640	chr05	9438726	9442321	Domain of unknown function DUF632 domain containing protein. (Os05t0255800-01), Transcript variants=Os05t0255800-01
Os05g0256000	LOC_Os05g16660	chr05	9448801	9454455	Similar to TGF-beta receptor-interacting protein 1. (Os05t0256000-01), Transcript variants=Os05t0256000-01, CGSNL Gene Symbol=_, CGSNL Gene Name=_, CGSNL Gene Symbol Synonym(s)=OsWD40-116, CGSNL Gene Name Synonym(s)=_
Os05g0256100	LOC_Os05g16670	chr05	9461682	9474094	Similar to SHR5-receptor-like kinase (Fragment). (Os05t0256100-01), Transcript variants=Os05t0256100-01
Os05g0256250	None	chr05	9472588	9473098	Non-protein coding transcript. (Os05t0256250-00), Transcript variants=Os05t0256250-00
Os05g0256500	LOC_Os05g16740	chr05	9517563	9527490	Protein kinase%2C catalytic domain domain containing protein. (Os05t0256500-00), Transcript variants=Os05t0256500-00
Os05g0256801	None	chr05	9526586	9527091	Non-protein coding transcript. (Os05t0256801-00), Transcript variants=Os05t0256801-00
Os05g0257100	LOC_Os05g16824	chr05	9585993	9593266	Leucine-rich repeat%2C plant specific containing protein. (Os05t0257100-01)%3BSimilar to SHR5-receptor-like kinase (Fragment). (Os05t0257100-02), Transcript variants=Os05t0257100-01,Os05t0257100-02
Os05g0257333	None	chr05	9594321	9594828	Non-protein coding transcript. (Os05t0257333-00), Transcript variants=Os05t0257333-00
Os05g0258000	None	chr05	9641845	9642828	Hypothetical protein. (Os05t0258000-00), Transcript variants=Os05t0258000-00
Os05g0258400	LOC_Os05g16930	chr05	9647991	9654813	Protein kinase%2C catalytic domain domain containing protein. (Os05t0258400-00), Transcript variants=Os05t0258400-00
Os05g0259601	None	chr05	9738525	9739010	Non-protein coding transcript. (Os05t0259601-00), Transcript variants=Os05t0259601-00
Os05g0261001	None	chr05	10113038	10113510	Non-protein coding transcript. (Os05t0261001-00), Transcript variants=Os05t0261001-00
Os05g0261700	LOC_Os05g17604	chr05	10114810	10126224	Hypothetical conserved gene. (Os05t0261700-01)%3BLeucine-rich repeat%2C plant specific containing protein. (Os05t0261700-02), Transcript variants=Os05t0261700-01,Os05t0261700-02, CGSNL Gene Symbol=_, CGSNL Gene Name=_, CGSNL Gene Symbol Synonym(s)=_, CGSNL Gene Name Synonym(s)=SHR5-receptor-like kinase
Os05g0263100	LOC_Os05g17800	chr05	10232710	10246527	Similar to SHR5-receptor-like kinase (Fragment). (Os05t0263100-00), Transcript variants=Os05t0263100-00
Os05g0264200	LOC_Os05g17990	chr05	10337232	10344492	Protein of unknown function DUF639 domain containing protein. (Os05t0264200-00), Transcript variants=Os05t0264200-00
Os05g0267100	LOC_Os05g18294	chr05	10537478	10546650	Similar to Transporter-like protein. (Os05t0267100-01)%3BHypothetical conserved gene. (Os05t0267100-02)%3BSimilar to Transporter-like protein. (Os05t0267100-03), Transcript variants=Os05t0267100-01,Os05t0267100-02,Os05t0267100-03
Os05g0267800	LOC_Os05g18470	chr05	10672412	10675647	Cellular retinaldehyde-binding/triple function%2C C-terminal domain containing protein. (Os05t0267800-01), Transcript variants=Os05t0267800-01
Os05g0267850	None	chr05	10713218	10717146	Similar to Agmatine coumaroyltransferase-1. (Os05t0267850-00), Transcript variants=Os05t0267850-00
Os05g0267900	LOC_Os05g18524	chr05	10720401	10723770	Conserved hypothetical protein. (Os05t0267900-01), Transcript variants=Os05t0267900-01
Os05g0268500	LOC_Os05g18604	chr05	10757560	10790674	Similar to Serine carboxypeptidase 2. (Os05t0268500-01)%3BSimilar to Serine carboxypeptidase II chains A and B (EC 3.4.16.6) (Carboxypeptidase D) (CPDW-II) (CP-WII). (Os05t0268500-02)%3BSimilar to Serine carboxypeptidase 2. (Os05t0268500-03)%3BSimilar to Serine carboxypeptidase 2. (Os05t0268500-04), Transcript variants=Os05t0268500-01,Os05t0268500-02,Os05t0268500-03,Os05t0268500-04, CGSNL Gene Sy…
Os05g0269500	LOC_Os05g18730	chr05	10847834	10854702	Generative cell specific-1%2C HAP2-GCS1 domain containing protein. (Os05t0269500-01), Transcript variants=Os05t0269500-01
Os05g0270000	LOC_Os05g18750	chr05	10865367	10869233	Ribosomal protein L25 family protein. (Os05t0270000-01), Transcript variants=Os05t0270000-01
Os05g0270200	LOC_Os05g18770	chr05	10883466	10886687	Similar to Sad1-unc84-like protein. (Os05t0270200-01), Transcript variants=Os05t0270200-01
Os05g0270400	LOC_Os05g18774	chr05	10899718	10900793	Protein phosphatase inhibitor family protein. (Os05t0270400-01), Transcript variants=Os05t0270400-01
Os05g0270500	LOC_Os05g18780	chr05	10902163	10904608	Similar to predicted protein. (Os05t0270500-01), Transcript variants=Os05t0270500-01
Os05g0270850	None	chr05	10914349	10916211	Hypothetical gene. (Os05t0270850-01), Transcript variants=Os05t0270850-01
Os05g0271300	LOC_Os05g18850	chr05	10945629	10947989	Hypothetical conserved gene. (Os05t0271300-00), Transcript variants=Os05t0271300-00
Os05g0273500	LOC_Os05g19110	chr05	11087660	11090384	Conserved hypothetical protein. (Os05t0273500-01), Transcript variants=Os05t0273500-01
Os05g0273800	LOC_Os05g19150	chr05	11114550	11116305	Similar to Soluble epoxide hydrolase. (Os05t0273800-01), Transcript variants=Os05t0273800-01
Os05g0274200	LOC_Os05g19270	chr05	11189467	11198038	DNA mismatch repair protein MSH2 (MUS1). (Os05t0274200-01), Transcript variants=Os05t0274200-01
Os05g0274300	LOC_Os05g19280	chr05	11200391	11206218	Similar to ATP binding protein. (Os05t0274300-01), Transcript variants=Os05t0274300-01
Os05g0274950	None	chr05	11252091	11253503	Similar to homogentisate phytyltransferase VTE2-1. (Os05t0274950-00), Transcript variants=Os05t0274950-00
Os05g0275100	LOC_Os05g19390	chr05	11261810	11264629	Pentatricopeptide repeat domain containing protein. (Os05t0275100-00), Transcript variants=Os05t0275100-00, CGSNL Gene Symbol=_, CGSNL Gene Name=_, CGSNL Gene Symbol Synonym(s)=OsPPR920, CGSNL Gene Name Synonym(s)=pentatricopeptide repeat protein 920
Os05g0275700	LOC_Os05g19480	chr05	11320504	11327124	Similar to Peroxisome assembly protein 2 (Peroxin-2) (AthPEX2) (Pex2p). (Os05t0275700-01), Transcript variants=Os05t0275700-01, CGSNL Gene Symbol=_, CGSNL Gene Name=_, CGSNL Gene Symbol Synonym(s)=OsRFPHC-15, CGSNL Gene Name Synonym(s)=RING finger protein OsRFPHC-15%2C RING-HC protein 15
Os05g0277200	LOC_Os05g19620	chr05	11434164	11435409	Conserved hypothetical protein. (Os05t0277200-01), Transcript variants=Os05t0277200-01
Os05g0277300	LOC_Os05g19630	chr05	11436321	11440534	Similar to Peptide chain release factor 1. (Os05t0277300-01)%3BPeptide chain release factor 1 family protein. (Os05t0277300-02)%3BNon-protein coding transcript. (Os05t0277300-03), Transcript variants=Os05t0277300-01,Os05t0277300-02,Os05t0277300-03
Os05g0278500	LOC_Os05g19910	chr05	11609491	11615022	Transferase family protein. (Os05t0278500-01), Transcript variants=Os05t0278500-01, CGSNL Gene Symbol=_, CGSNL Gene Name=_, CGSNL Gene Symbol Synonym(s)=OsAT5%2C OsAt5, CGSNL Gene Name Synonym(s)=acyltransferase 5
Os05g0278950	None	chr05	11641032	11643809	Similar to ATP-dependent Clp protease proteolytic subunit. (Os05t0278950-00), Transcript variants=Os05t0278950-00
Os05g0279400	LOC_Os05g19970	chr05	11660556	11666374	Zinc finger%2C RING-type domain containing protein. (Os05t0279400-01)%3BZinc finger%2C RING-type domain containing protein. (Os05t0279400-02), Transcript variants=Os05t0279400-01,Os05t0279400-02
Os05g0279600	LOC_Os05g19974	chr05	11671479	11680977	Endonuclease/exonuclease/phosphatase domain containing protein. (Os05t0279600-01), Transcript variants=Os05t0279600-01
Os05g0279900	LOC_Os05g20020	chr05	11700217	11702760	Similar to glycoside hydrolase family 28 protein / polygalacturonase (pectinase) family protein. (Os05t0279900-00), Transcript variants=Os05t0279900-00
Os05g0280200	LOC_Os05g20050	chr05	11723666	11725716	Similar to Ras-related protein RGP2. (Os05t0280200-01), Transcript variants=Os05t0280200-01, CGSNL Gene Symbol=RGP2, CGSNL Gene Name=RAS -RELATED GPT-BINDING PROTEIN2, CGSNL Gene Symbol Synonym(s)=rgp2%2C OsRab11B1, CGSNL Gene Name Synonym(s)=ras -related GPT-binding protein2%2C Ras-related protein RGP2%2C GTP-binding regulatory protein RGP2%2C small GTP-binding protein OsRab11B1%2C GTP-binding p…
Os05g0280350	None	chr05	11723716	11725706	Hypothetical gene. (Os05t0280350-00), Transcript variants=Os05t0280350-00
Os05g0282900	None	chr05	12050916	12052723	Conserved hypothetical protein. (Os05t0282900-01), Transcript variants=Os05t0282900-01
Os05g0283000	LOC_Os05g20550	chr05	12059245	12062680	Conserved hypothetical protein. (Os05t0283000-01), Transcript variants=Os05t0283000-01
Os05g0287800	LOC_Os05g21180	chr05	12453666	12457789	Similar to Phosphatidic acid phosphatase-like protein. (Os05t0287800-01), Transcript variants=Os05t0287800-01
Os05g0290400	None	chr05	12675178	12686023	Hypothetical gene. (Os05t0290400-01), Transcript variants=Os05t0290400-01
Os05g0291600	None	chr05	12831242	12831782	Hypothetical conserved gene. (Os05t0291600-01), Transcript variants=Os05t0291600-01
Os05g0291700	LOC_Os05g22614	chr05	12833493	12839420	Similar to PTAC16 (PLASTID TRANSCRIPTIONALLY ACTIVE18)%3B binding / catalytic. (Os05t0291700-01)%3BSimilar to cDNA clone:002-143-C11%2C full insert sequence. (Os05t0291700-02)%3BNAD(P)-binding domain containing protein. (Os05t0291700-03), Transcript variants=Os05t0291700-01,Os05t0291700-02,Os05t0291700-03
Os05g0292200	LOC_Os05g22670	chr05	12865994	12872391	Similar to Transcription factor IIA large subunit (TFIIA-L1). (Os05t0292200-01), Transcript variants=Os05t0292200-01
Os05g0293500	LOC_Os05g22800	chr05	12933093	12938368	Similar to Pectate lyase B (Fragment). (Os05t0293500-01), Transcript variants=Os05t0293500-01
Os05g0294600	LOC_Os05g22870	chr05	12989754	12992479	Pentatricopeptide repeat domain containing protein. (Os05t0294600-01)%3BHypothetical conserved gene. (Os05t0294600-02), Transcript variants=Os05t0294600-01,Os05t0294600-02
Os05g0294800	LOC_Os05g22894	chr05	13006292	13010183	Hypothetical gene. (Os05t0294800-01), Transcript variants=Os05t0294800-01
Os05g0295100	LOC_Os05g22920	chr05	13027560	13046685	Hypothetical conserved gene. (Os05t0295100-01)%3BProtein of unknown function DUF1253 family protein. (Os05t0295100-02), Transcript variants=Os05t0295100-01,Os05t0295100-02
Os05g0295200	LOC_Os05g22930	chr05	13057124	13060284	Conserved hypothetical protein. (Os05t0295200-01), Transcript variants=Os05t0295200-01
Os05g0295700	LOC_Os05g22960	chr05	13088568	13092914	Mitochondrial matrix Mmp37 domain containing protein. (Os05t0295700-01), Transcript variants=Os05t0295700-01
Os05g0295800	LOC_Os05g22970	chr05	13094198	13098774	Similar to Glyoxalase I (EC 4.4.1.5). (Os05t0295800-01), Transcript variants=Os05t0295800-01, CGSNL Gene Symbol=GLYI8, CGSNL Gene Name=GLYOXALASE I-8, CGSNL Gene Symbol Synonym(s)=OsGLYI8, CGSNL Gene Name Synonym(s)=glyoxalase I-8
Os05g0295900	LOC_Os05g22990	chr05	13106640	13115806	Conserved hypothetical protein. (Os05t0295900-01), Transcript variants=Os05t0295900-01
Os05g0298050	LOC_Os05g23270	chr05	13287281	13306641	UDP-glucuronosyl/UDP-glucosyltransferase domain containing protein. (Os05t0298050-00), Transcript variants=Os05t0298050-00
Os05g0298200	LOC_Os05g23320	chr05	13308223	13312442	Ankyrin repeat containing protein. (Os05t0298200-01)%3BHypothetical conserved gene. (Os05t0298200-02), Transcript variants=Os05t0298200-01,Os05t0298200-02
Os05g0298300	None	chr05	13309420	13312155	Hypothetical protein. (Os05t0298300-00), Transcript variants=Os05t0298300-00
Os05g0298800	None	chr05	13328195	13330259	Hypothetical protein. (Os05t0298800-00), Transcript variants=Os05t0298800-00
Os05g0298900	LOC_Os05g23393	chr05	13366943	13367660	Hypothetical protein. (Os05t0298900-01), Transcript variants=Os05t0298900-01
Os05g0299101	None	chr05	13373635	13374271	Hypothetical gene. (Os05t0299101-00), Transcript variants=Os05t0299101-00
Os05g0299250	None	chr05	13378539	13383343	Hypothetical protein. (Os05t0299250-00), Transcript variants=Os05t0299250-00
Os05g0299300	LOC_Os05g23430	chr05	13385142	13391031	Conserved hypothetical protein. (Os05t0299300-01), Transcript variants=Os05t0299300-01, CGSNL Gene Symbol=_, CGSNL Gene Name=_, CGSNL Gene Symbol Synonym(s)=OsWD40-117, CGSNL Gene Name Synonym(s)=_
Os05g0300700	LOC_Os05g23530	chr05	13475813	13483058	Cell division cycle-associated protein domain containing protein. (Os05t0300700-01)%3BHypothetical conserved gene. (Os05t0300700-02), Transcript variants=Os05t0300700-01,Os05t0300700-02
Os05g0302350	None	chr05	13578640	13582583	Hypothetical gene. (Os05t0302350-01), Transcript variants=Os05t0302350-01
Os05g0302600	LOC_Os05g23700	chr05	13606399	13607760	TRAM%2C LAG1 and CLN8 homology domain containing protein. (Os05t0302600-01), Transcript variants=Os05t0302600-01
Os05g0302700	LOC_Os05g23720	chr05	13610642	13614124	Similar to ATP/ADP carrier protein. (Os05t0302700-01), Transcript variants=Os05t0302700-01
Os05g0302750	None	chr05	13611424	13611662	Hypothetical gene. (Os05t0302750-00), Transcript variants=Os05t0302750-00
Os05g0419000	LOC_Os05g34630	chr05	20536382	20539797	Alpha/beta hydrolase family protein. (Os05t0419000-01), Transcript variants=Os05t0419000-01, CGSNL Gene Symbol=NHL3, CGSNL Gene Name=NYC3-LIKE 3, CGSNL Gene Symbol Synonym(s)=_, CGSNL Gene Name Synonym(s)=_
Os05g0419301	LOC_Os05g34655	chr05	20558018	20558523	Hypothetical gene. (Os05t0419301-01), Transcript variants=Os05t0419301-01
Os05g0430200	LOC_Os05g35520	chr05	21112635	21117398	Similar to ATP binding protein. (Os05t0430200-01)%3BSimilar to ATP binding protein. (Os05t0430200-02), Transcript variants=Os05t0430200-01,Os05t0430200-02
Os06g0136100	LOC_Os06g04470	chr06	1914192	1918007	Protein of unknown function DUF3615 domain containing protein. (Os06t0136100-01)%3BHypothetical conserved gene. (Os06t0136100-02), Transcript variants=Os06t0136100-01,Os06t0136100-02
Os06g0162700	LOC_Os06g06740	chr06	3158656	3162646	SANT domain%2C DNA binding domain containing protein. (Os06t0162700-01), Transcript variants=Os06t0162700-01
Os06g0183100	LOC_Os06g08440	chr06	4137248	4142661	B-type response regulator%2C Cytokinin signaling (Os06t0183100-01)%3BB-type response regulator%2C Cytokinin signaling (Os06t0183100-02), Transcript variants=Os06t0183100-01,Os06t0183100-02, CGSNL Gene Symbol=ORR2, CGSNL Gene Name=B-TYPE RESPONSE REGULATOR 2, CGSNL Gene Symbol Synonym(s)=ORR2%2C B-type RR, CGSNL Gene Name Synonym(s)=B-type response regulator 2
Os06g0247200	LOC_Os06g13780	chr06	7642169	7644438	Hypothetical conserved gene. (Os06t0247200-00), Transcript variants=Os06t0247200-00
Os06g0298000	LOC_Os06g19410	chr06	11058542	11065385	Conserved hypothetical protein. (Os06t0298000-00), Transcript variants=Os06t0298000-00
Os06g0509900	LOC_Os06g31280	chr06	18201961	18202883	Similar to Thionin. (Os06t0509900-00), Transcript variants=Os06t0509900-00
Os06g0526800	LOC_Os06g33549	chr06	19531822	19541910	Probable protein phosphatase 2C 56. (Os06t0526800-00), Transcript variants=Os06t0526800-00, CGSNL Gene Symbol=_, CGSNL Gene Name=_, CGSNL Gene Symbol Synonym(s)=OsPP2C56%2C PP2C56%2C OsPP87, CGSNL Gene Name Synonym(s)=protein phosphatase 2C56%2C protein phosphatase 2C 56%2C protein phosphatase 87
Os06g0527100	LOC_Os06g33570	chr06	19544600	19553006	Similar to Cyclic nucleotide-gated channel A (Fragment). (Os06t0527100-01), Transcript variants=Os06t0527100-01, CGSNL Gene Symbol=CNGC12, CGSNL Gene Name=CYCLIC NUCLEOTIDE GATED CHANNEL 12, CGSNL Gene Symbol Synonym(s)=OsCNGC12%2C OsCNGC2, CGSNL Gene Name Synonym(s)=Cyclic nucleotide gated channel 12%2C Cyclic nucleotide-gated ion channel 2
Os06g0527800	LOC_Os06g33640	chr06	19583323	19585408	Similar to Polyketide cyclase. (Os06t0527800-01), Transcript variants=Os06t0527800-01, CGSNL Gene Symbol=_, CGSNL Gene Name=_, CGSNL Gene Symbol Synonym(s)=OsPYL/RCAR7%2C PYL7%2C OsPYL7%2C OsPYL8%2C OsEnS-90, CGSNL Gene Name Synonym(s)=PYRABACTIN RESISTANCE 1 LIKE/REGULATORY COMPONENTS OF ABA RECEPTOR 7%2C endosperm-specific gene 90
Os06g0530300	LOC_Os06g33930	chr06	19737618	19740526	Similar to uncharacterized BCR%2C COG1963 family protein. (Os06t0530300-01), Transcript variants=Os06t0530300-01
Os06g0562600	LOC_Os06g36700	chr06	21598246	21602635	Similar to T-complex protein 1%2C epsilon subunit (TCP-1-epsilon) (CCT-epsilon) (TCP-K36). (Os06t0562600-01), Transcript variants=Os06t0562600-01
Os06g0562700	LOC_Os06g36710	chr06	21614166	21617120	Conserved hypothetical protein. (Os06t0562700-01), Transcript variants=Os06t0562700-01
Os06g0563125	None	chr06	21637738	21641925	Hypothetical protein. (Os06t0563125-00), Transcript variants=Os06t0563125-00
Os06g0563250	None	chr06	21654906	21662261	Hypothetical gene. (Os06t0563250-01), Transcript variants=Os06t0563250-01
Os06g0563300	LOC_Os06g36770	chr06	21659926	21662280	Similar to Serine/threonine protein phosphatase 2A 55 kDa regulatory subunit Bbeta isoform. (Os06t0563300-01), Transcript variants=Os06t0563300-01
Os06g0567200	LOC_Os06g37080	chr06	21893256	21898174	Cupredoxin domain containing protein. (Os06t0567200-01), Transcript variants=Os06t0567200-01
Os06g0567666	LOC_Os06g37085	chr06	21898980	21902172	Hypothetical gene. (Os06t0567666-01), Transcript variants=Os06t0567666-01
Os06g0570100	LOC_Os06g37364	chr06	22073976	22082485	Ent-kaurene oxidase (EC 1.14.13.78) (AtKO1) (Cytochrome P450 701A3). (Os06t0570100-01), Transcript variants=Os06t0570100-01, CGSNL Gene Symbol=D35, CGSNL Gene Name=DWARF TANGINBOZU, CGSNL Gene Symbol Synonym(s)=d35%2C d35(t)%2C dwf30%2C OsKOL2%2C KOL2%2C KO2%2C OsKO2%2C OSKO2%2C KO%2C CYP701A%2C CYP701A6%2C Os KO2, CGSNL Gene Name Synonym(s)=tanginbozu dwarf%2C Tan-Ginbozu%2C dwarf-35%2C ent-kaur…
Os06g0588900	LOC_Os06g38940	chr06	23099028	23102007	CT11-RanBPM domain containing protein. (Os06t0588900-01), Transcript variants=Os06t0588900-01
Os06g0589300	LOC_Os06g38950	chr06	23105298	23113054	ABC transporter-like domain containing protein. (Os06t0589300-01), Transcript variants=Os06t0589300-01, CGSNL Gene Symbol=ABCA2, CGSNL Gene Name=ABC TRANSPORTER A FAMILY MEMBER 2, CGSNL Gene Symbol Synonym(s)=OsABCA2%2C OsISC27, CGSNL Gene Name Synonym(s)=ABC transporter superfamily ABCA subgroup member 2%2C Iron-sulfur cluster protein 27
Os06g0600400	LOC_Os06g39880	chr06	23704715	23707248	Cytochrome P450 family protein. (Os06t0600400-01), Transcript variants=Os06t0600400-01, CGSNL Gene Symbol=CYP734A4, CGSNL Gene Name=CYTOCHROME P450 HYDROXYLASE 734A4, CGSNL Gene Symbol Synonym(s)=_, CGSNL Gene Name Synonym(s)=_
Os06g0600800	None	chr06	23729113	23731635	Hypothetical protein. (Os06t0600800-01), Transcript variants=Os06t0600800-01
Os06g0601000	LOC_Os06g39906	chr06	23732555	23734397	Homeodomain-like containing protein. (Os06t0601000-01), Transcript variants=Os06t0601000-01
Os06g0602000	None	chr06	23781918	23787074	Similar to RALF. (Os06t0602000-00), Transcript variants=Os06t0602000-00
Os06g0611725	None	chr06	24390159	24393586	Non-protein coding transcript. (Os06t0611725-00), Transcript variants=Os06t0611725-00
Os06g0661000	LOC_Os06g45030	chr06	27242823	27247637	Zinc finger%2C CCHC-type domain containing protein. (Os06t0661000-01), Transcript variants=Os06t0661000-01
Os06g0693100	LOC_Os06g47800	chr06	28926197	28930066	NB-ARC domain containing protein. (Os06t0693100-01), Transcript variants=Os06t0693100-01
Os07g0116800	LOC_Os07g02560	chr07	919575	921478	Hypothetical conserved gene. (Os07t0116800-00), Transcript variants=Os07t0116800-00
Os07g0117000	LOC_Os07g02590	chr07	928540	931304	NB-ARC domain containing protein. (Os07t0117000-01), Transcript variants=Os07t0117000-01
Os07g0119800	LOC_Os07g02850	chr07	1067127	1067558	Protein of unknown function DUF538 domain containing protein. (Os07t0119800-00), Transcript variants=Os07t0119800-00
Os07g0121200	LOC_Os07g03000	chr07	1117768	1120936	Similar to LRR receptor-like kinase. (Os07t0121200-00), Transcript variants=Os07t0121200-00
Os07g0190800	LOC_Os07g09310	chr07	4880571	4882104	Similar to Thioredoxin h. (Os07t0190800-01), Transcript variants=Os07t0190800-01, CGSNL Gene Symbol=TRXH5, CGSNL Gene Name=THIOREDOXIN H-TYPE 5, CGSNL Gene Symbol Synonym(s)=OsTRXh5%2C OsTrx24%2C Os4%2C OsTrxh4, CGSNL Gene Name Synonym(s)=Thioredoxin H-type 5%2C H-type Thioredoxin 5%2C Thioredoxin 24%2C thioredoxin h4
Os07g0190900	LOC_Os07g09320	chr07	4882878	4890086	Forkhead-associated domain containing protein. (Os07t0190900-01)%3BHypothetical conserved gene. (Os07t0190900-02), Transcript variants=Os07t0190900-01,Os07t0190900-02
Os07g0191000	LOC_Os07g09330	chr07	4890273	4893660	Inositol monophosphatase family protein. (Os07t0191000-01), Transcript variants=Os07t0191000-01
Os07g0197300	LOC_Os07g09900	chr07	5263397	5273423	Disease resistance protein domain containing protein. (Os07t0197300-00), Transcript variants=Os07t0197300-00
Os07g0200700	LOC_Os07g10130	chr07	5440357	5445784	Similar to Squalene synthase (EC 2.5.1.21). (Os07t0200700-01), Transcript variants=Os07t0200700-01
Os07g0222300	LOC_Os07g12110	chr07	6763498	6767271	Similar to EIF3e. (Os07t0222300-01)%3BSimilar to Eukaryotic initiation factor 3e. (Os07t0222300-02), Transcript variants=Os07t0222300-01,Os07t0222300-02, CGSNL Gene Symbol=EIF3E, CGSNL Gene Name=EUKARYOTIC INITIATION FACTOR 3E, CGSNL Gene Symbol Synonym(s)=eIF-3e%2C OseIF3e, CGSNL Gene Name Synonym(s)=_
Os07g0222700	LOC_Os07g12140	chr07	6790809	6796518	Conserved hypothetical protein. (Os07t0222700-01), Transcript variants=Os07t0222700-01
Os07g0291750	None	chr07	11317434	11318404	Similar to CYP71B26%3B electron carrier/ heme binding / iron ion binding / monooxygenase/ oxygen binding. (Os07t0291750-00), Transcript variants=Os07t0291750-00
Os07g0294100	LOC_Os07g19320	chr07	11432125	11435900	Similar to NB-ARC domain containing protein. (Os07t0294100-00), Transcript variants=Os07t0294100-00
Os07g0414200	LOC_Os07g23169	chr07	13057843	13068285	Methyltransferase%2C METTL2%2C predicted domain containing protein. (Os07t0414200-01), Transcript variants=Os07t0414200-01
Os07g0418500	LOC_Os07g23570	chr07	13323931	13326242	Similar to Cytochrome P450. (Os07t0418500-01)%3BSimilar to Cytochrome P450. (Os07t0418500-02), Transcript variants=Os07t0418500-01,Os07t0418500-02, CGSNL Gene Symbol=_, CGSNL Gene Name=_, CGSNL Gene Symbol Synonym(s)=_, CGSNL Gene Name Synonym(s)=Cytochrome P450
Os07g0466200	LOC_Os07g28260	chr07	16512417	16521870	Hypothetical conserved gene. (Os07t0466200-01)%3BConserved hypothetical protein. (Os07t0466200-02), Transcript variants=Os07t0466200-01,Os07t0466200-02
Os07g0466300	LOC_Os07g28280	chr07	16522454	16524005	Similar to Ubiquitin-related modifier 1 homolog. (Os07t0466300-01), Transcript variants=Os07t0466300-01, CGSNL Gene Symbol=SLG, CGSNL Gene Name=SLENDER GLUME, CGSNL Gene Symbol Synonym(s)=slg%2C Rurm1%2C Urm1, CGSNL Gene Name Synonym(s)=slender glume%2C slender-glume%2C rice ubiquitin-related modifier-1%2C ubiquitin-related modifier-1
Os07g0467800	LOC_Os07g28460	chr07	16650494	16657191	Similar to Transposon protein. (Os07t0467800-01), Transcript variants=Os07t0467800-01
Os07g0467850	None	chr07	16660195	16668065	Hypothetical protein. (Os07t0467850-00), Transcript variants=Os07t0467850-00
Os07g0467900	LOC_Os07g28470	chr07	16660287	16669984	Similar to DNA primase. (Os07t0467900-01), Transcript variants=Os07t0467900-01, CGSNL Gene Symbol=_, CGSNL Gene Name=_, CGSNL Gene Symbol Synonym(s)=_, CGSNL Gene Name Synonym(s)=NAD(P)H-quinone oxidoreductase chain 2
Os07g0480800	LOC_Os07g29750	chr07	17490699	17492940	Cellulase (EC 3.2.1.4). (Os07t0480800-01), Transcript variants=Os07t0480800-01, CGSNL Gene Symbol=XTH21, CGSNL Gene Name=XYLOGLUCAN ENDOTRANSGLUCOSYDASE/HYDROLASE 21, CGSNL Gene Symbol Synonym(s)=OsXTH21, CGSNL Gene Name Synonym(s)=xyloglucan endotransglucosylase/hydrolase%2C xyloglucan endotransglucosylase 21
Os07g0481000	LOC_Os07g29770	chr07	17498648	17508735	Similar to Pollen-specific kinase partner protein. (Os07t0481000-01)%3BSimilar to MYND finger family protein. (Os07t0481000-02)%3BHypothetical gene. (Os07t0481000-03), Transcript variants=Os07t0481000-01,Os07t0481000-02,Os07t0481000-03
Os07g0481100	LOC_Os07g29780	chr07	17505856	17508311	Rop nucleotide exchanger%2C PRONE domain containing protein. (Os07t0481100-01), Transcript variants=Os07t0481100-01, CGSNL Gene Symbol=_, CGSNL Gene Name=_, CGSNL Gene Symbol Synonym(s)=Os RopGEF11%2C OsRopGEF11%2C Os RopGEF12%2C OsRopGEF12%2C OsRopGEF11/12, CGSNL Gene Name Synonym(s)=guanine nucleotide exchange factor for Rop 11%2C guanine nucleotide exchange factor for Rop 12
Os07g0481200	LOC_Os07g29794	chr07	17514082	17520717	Similar to Calmodulin-binding heat-shock protein. (Os07t0481200-01), Transcript variants=Os07t0481200-01
Os07g0481300	LOC_Os07g29810	chr07	17524037	17528680	Hypothetical conserved gene. (Os07t0481300-01), Transcript variants=Os07t0481300-01
Os07g0481400	LOC_Os07g29820	chr07	17529809	17534987	NB-ARC domain containing protein. (Os07t0481400-01), Transcript variants=Os07t0481400-01
Os07g0482887	None	chr07	17640572	17643408	Hypothetical protein. (Os07t0482887-00), Transcript variants=Os07t0482887-00
Os07g0482900	LOC_Os07g29960	chr07	17640572	17643356	Similar to Cytochrome P450. (Os07t0482900-00), Transcript variants=Os07t0482900-00
Os07g0483400	None	chr07	17684051	17686264	Protein of unknown function DUF2365 domain containing protein. (Os07t0483400-01), Transcript variants=Os07t0483400-01
Os07g0483500	LOC_Os07g30020	chr07	17687151	17692496	Similar to Phosphoribosyltransferase (Fragment). (Os07t0483500-01)%3BSimilar to Phosphoribosyltransferase (Fragment). (Os07t0483500-02)%3BSimilar to Phosphoribosyltransferase (Fragment). (Os07t0483500-03), Transcript variants=Os07t0483500-01,Os07t0483500-02,Os07t0483500-03
Os07g0484200	LOC_Os07g30090	chr07	17740777	17742290	Similar to Actin-depolymerizing factor 1 (ADF 1) (ZmABP1) (ZmADF1). (Os07t0484200-01), Transcript variants=Os07t0484200-01, CGSNL Gene Symbol=_, CGSNL Gene Name=_, CGSNL Gene Symbol Synonym(s)=OsADF9, CGSNL Gene Name Synonym(s)=actin depolymerizing factor 9
Os07g0484300	LOC_Os07g30100	chr07	17744219	17755312	Zinc finger%2C RING/FYVE/PHD-type domain containing protein. (Os07t0484300-01)%3BSimilar to protein binding protein. (Os07t0484300-02), Transcript variants=Os07t0484300-01,Os07t0484300-02
Os07g0484401	None	chr07	17745390	17745861	Hypothetical gene. (Os07t0484401-00), Transcript variants=Os07t0484401-00
Os07g0484500	LOC_Os07g30110	chr07	17767542	17771381	Protein of unknown function DUF1395 family protein. (Os07t0484500-01), Transcript variants=Os07t0484500-01
Os07g0484600	LOC_Os07g30120	chr07	17773191	17776674	Conserved hypothetical protein. (Os07t0484600-01), Transcript variants=Os07t0484600-01
Os07g0484800	LOC_Os07g30150	chr07	17787901	17801227	Similar to Adenine phosphoribosyltransferase (EC 2.4.2.7)-like protein. (Os07t0484800-01), Transcript variants=Os07t0484800-01
Os07g0485100	LOC_Os07g30170	chr07	17820616	17823684	Similar to Beta-ureidopropionase (EC 3.5.1.6) (Beta-alanine synthase) (N- carbamoyl-beta-alanine amidohydrolase). (Os07t0485100-01), Transcript variants=Os07t0485100-01
Os07g0502550	None	chr07	18957916	18963016	Hypothetical protein. (Os07t0502550-00), Transcript variants=Os07t0502550-00
Os07g0563300	LOC_Os07g37610	chr07	22534900	22542783	B3 domain transcriptional repressor%2C Regulator of seed germination and seedling development (Os07t0563300-01), Transcript variants=Os07t0563300-01, CGSNL Gene Symbol Synonym(s)=GD1, CGSNL Gene Name Synonym(s)=GERMINATION DEFECTIVE 1
Os07g0564000	LOC_Os07g37680	chr07	22590906	22594640	Conserved hypothetical protein. (Os07t0564000-01), Transcript variants=Os07t0564000-01
Os07g0564750	LOC_Os07g37750	chr07	22645162	22645899	Conserved hypothetical protein. (Os07t0564750-00), Transcript variants=Os07t0564750-00
Os07g0565500	LOC_Os07g37820	chr07	22681039	22685957	Conserved hypothetical protein. (Os07t0565500-01), Transcript variants=Os07t0565500-01
Os07g0566200	LOC_Os07g37890	chr07	22726263	22731186	Similar to catalytic/ protein phosphatase type 2C. (Os07t0566200-01)%3BSimilar to catalytic/ protein phosphatase type 2C. (Os07t0566200-02), Transcript variants=Os07t0566200-01,Os07t0566200-02, CGSNL Gene Symbol=_, CGSNL Gene Name=_, CGSNL Gene Symbol Synonym(s)=OsPP2C64%2C PP2C64%2C OsPP97, CGSNL Gene Name Synonym(s)=protein phosphatase 2C64%2C protein phosphatase 2C 64%2C protein phosphatase 97
Os07g0566800	LOC_Os07g37950	chr07	22774149	22775187	Toll-Interleukin receptor domain containing protein. (Os07t0566800-01), Transcript variants=Os07t0566800-01
Os07g0567700	LOC_Os07g38030	chr07	22807706	22809391	Similar to SCARECROW. (Os07t0567700-01)%3BSCARECROW gene regulator-like protein. (Os07t0567700-02)%3BSimilar to Scarecrow-like 23 (Fragment). (Os07t0567700-03), Transcript variants=Os07t0567700-01,Os07t0567700-02,Os07t0567700-03
Os07g0568000	LOC_Os07g38060	chr07	22817195	22822175	Apolipophorin III-like domain containing protein. (Os07t0568000-01)%3BSimilar to predicted protein. (Os07t0568000-02)%3BSimilar to predicted protein. (Os07t0568000-03)%3BApolipophorin III-like domain containing protein. (Os07t0568000-04), Transcript variants=Os07t0568000-01,Os07t0568000-02,Os07t0568000-03,Os07t0568000-04
Os07g0568100	LOC_Os07g38070	chr07	22826946	22831523	LRR protein kinase%2C Common symbiosis signaling (SYM) pathway (Os07t0568100-01), Transcript variants=Os07t0568100-01, CGSNL Gene Symbol=SYMRK, CGSNL Gene Name=SYMBIOSIS LEU-RICH REPEAT RECEPTOR KINASE, CGSNL Gene Symbol Synonym(s)=_, CGSNL Gene Name Synonym(s)=_
Os07g0568650	None	chr07	22859316	22862037	Hypothetical protein. (Os07t0568650-00), Transcript variants=Os07t0568650-00
Os07g0568700	LOC_Os07g38130	chr07	22874257	22875705	Polygalacturonase inhibitor 1 precursor (Polygalacturonase-inhibiting protein) (Floral organ regulator 1). (Os07t0568700-02), Transcript variants=Os07t0568700-02, CGSNL Gene Symbol=FOR1, CGSNL Gene Name=FLORAL ORGAN REGULATOR 1, CGSNL Gene Symbol Synonym(s)=OsFOR1%2C Osfor1, CGSNL Gene Name Synonym(s)=rice floral organ regulator-1%2C Floral organ regulator 1
Os07g0571700	LOC_Os07g38400	chr07	23081214	23085128	Similar to Transporter-like protein. (Os07t0571700-01), Transcript variants=Os07t0571700-01
Os07g0571900	LOC_Os07g38420	chr07	23087933	23090782	Prp18 domain containing protein. (Os07t0571900-01), Transcript variants=Os07t0571900-01
Os07g0572000	LOC_Os07g38430	chr07	23091890	23094419	WD40/YVTN repeat-like domain containing protein. (Os07t0572000-01), Transcript variants=Os07t0572000-01, CGSNL Gene Symbol=_, CGSNL Gene Name=_, CGSNL Gene Symbol Synonym(s)=OsWD40-144, CGSNL Gene Name Synonym(s)=_
Os07g0572075	None	chr07	23096025	23099080	Hypothetical protein. (Os07t0572075-00), Transcript variants=Os07t0572075-00
Os07g0572300	LOC_Os07g38460	chr07	23106363	23108161	Protein of unknown function DUF868%2C plant family protein. (Os07t0572300-01), Transcript variants=Os07t0572300-01
Os07g0647300	LOC_Os07g45300	chr07	27029418	27035264	Conserved hypothetical protein. (Os07t0647300-01), Transcript variants=Os07t0647300-01
Os07g0647500	LOC_Os07g45320	chr07	27040011	27041822	Cytochrome c oxidase%2C subunit VIIa domain containing protein. (Os07t0647500-01), Transcript variants=Os07t0647500-01, CGSNL Gene Symbol=_, CGSNL Gene Name=_, CGSNL Gene Symbol Synonym(s)=_, CGSNL Gene Name Synonym(s)=Par gene protein
Os07g0647550	None	chr07	27041334	27041774	Non-protein coding transcript. (Os07t0647550-00), Transcript variants=Os07t0647550-00
Os07g0647800	LOC_Os07g45350	chr07	27050796	27054786	Similar to zinc finger family protein. (Os07t0647800-01)%3BSimilar to zinc finger (C3HC4-type RING finger) family protein. (Os07t0647800-02), Transcript variants=Os07t0647800-01,Os07t0647800-02
Os07g0647900	LOC_Os07g45360	chr07	27055343	27059048	DEAD-like helicase%2C N-terminal domain containing protein. (Os07t0647900-01), Transcript variants=Os07t0647900-01
Os07g0648000	LOC_Os07g45370	chr07	27058971	27062284	Armadillo-like helical domain containing protein. (Os07t0648000-01), Transcript variants=Os07t0648000-01
Os07g0648100	None	chr07	27062738	27069070	Non-protein coding transcript. (Os07t0648100-01), Transcript variants=Os07t0648100-01
Os07g0648233	None	chr07	27065563	27067402	Armadillo-type fold domain containing protein. (Os07t0648233-00), Transcript variants=Os07t0648233-00
Os07g0649100	LOC_Os07g45480	chr07	27132411	27137858	Armadillo-like helical domain containing protein. (Os07t0649100-00), Transcript variants=Os07t0649100-00
Os07g0649300	LOC_Os07g45490	chr07	27141246	27145190	Armadillo-like helical domain containing protein. (Os07t0649300-00), Transcript variants=Os07t0649300-00
Os07g0664900	LOC_Os07g46970	chr07	28065887	28071321	Similar to Short-chain dehydrogenase/reductase (Fragment). (Os07t0664900-00), Transcript variants=Os07t0664900-00
Os07g0671700	LOC_Os07g47500	chr07	28402333	28409552	Similar to Arginine methyltransferase-like protein. (Os07t0671700-01), Transcript variants=Os07t0671700-01, CGSNL Gene Symbol=PRMT4, CGSNL Gene Name=PROTEIN ARGININE METHYLTRANSFERASE 4, CGSNL Gene Symbol Synonym(s)=OsPRMT4, CGSNL Gene Name Synonym(s)=protein arginine methyltransferase 4
Os07g0690400	LOC_Os07g49040	chr07	29363684	29370420	Similar to Calmodulin-binding protein phosphatase. (Os07t0690400-01)%3BSimilar to Calmodulin-binding protein phosphatase. (Os07t0690400-02), Transcript variants=Os07t0690400-01,Os07t0690400-02, CGSNL Gene Symbol=_, CGSNL Gene Name=_, CGSNL Gene Symbol Synonym(s)=OsPP99, CGSNL Gene Name Synonym(s)=Protein phosphatase 99
Os08g0170700	LOC_Os08g07380	chr08	4135126	4138360	Disease resistance protein domain containing protein. (Os08t0170700-00), Transcript variants=Os08t0170700-00
Os08g0189900	LOC_Os08g09060	chr08	5260239	5261296	Germin-like protein 8-10%2C Disease resistance (Os08t0189900-01), Transcript variants=Os08t0189900-01, CGSNL Gene Symbol=GLP8-10, CGSNL Gene Name=GERMIN-LIKE PROTEIN 8-10, CGSNL Gene Symbol Synonym(s)=OsGLP8-10, CGSNL Gene Name Synonym(s)=Germin-like protein 8-10
Os08g0211750	None	chr08	6553984	6585906	Conserved hypothetical protein. (Os08t0211750-01), Transcript variants=Os08t0211750-01
Os08g0225100	LOC_Os08g12850	chr08	7616789	7620106	Similar to predicted protein. (Os08t0225100-00), Transcript variants=Os08t0225100-00
Os08g0247700	LOC_Os08g14950	chr08	9016956	9020228	Protein kinase%2C catalytic domain domain containing protein. (Os08t0247700-00), Transcript variants=Os08t0247700-00
Os08g0270500	LOC_Os08g16914	chr08	10360387	10364290	Conserved hypothetical protein. (Os08t0270500-01)%3BConserved hypothetical protein. (Os08t0270500-02), Transcript variants=Os08t0270500-01,Os08t0270500-02
Os08g0371200	LOC_Os08g28350	chr08	17299388	17323234	Carotenoid oxygenase domain containing protein. (Os08t0371200-01), Transcript variants=Os08t0371200-01
Os08g0387450	LOC_Os08g29780	chr08	18305566	18309107	Non-protein coding transcript. (Os08t0387450-00), Transcript variants=Os08t0387450-00
Os08g0391700	LOC_Os08g30150	chr08	18542460	18547920	Similar to Oxidoreductase%2C 2OG-Fe oxygenase family protein%2C expressed. (Os08t0391700-00), Transcript variants=Os08t0391700-00
Os08g0406900	None	chr08	19450487	19452370	Hypothetical protein. (Os08t0406900-01), Transcript variants=Os08t0406900-01
Os08g0422600	LOC_Os08g32690	chr08	20249213	20254594	Conserved hypothetical protein. (Os08t0422600-00), Transcript variants=Os08t0422600-00, CGSNL Gene Symbol=_, CGSNL Gene Name=_, CGSNL Gene Symbol Synonym(s)=SAD1, CGSNL Gene Name Synonym(s)=super apical dormant 1
Os08g0466600	None	chr08	22922789	22925139	Hypothetical protein. (Os08t0466600-00), Transcript variants=Os08t0466600-00
Os08g0493500	LOC_Os08g38530	chr08	24367369	24369671	Hypothetical conserved gene. (Os08t0493500-00), Transcript variants=Os08t0493500-00
Os08g0499532	None	chr08	24661243	24665407	Hypothetical protein. (Os08t0499532-01), Transcript variants=Os08t0499532-01
Os09g0243450	None	chr09	3279679	3282235	Similar to Transposon mutator sub-class. (Os09t0243450-01), Transcript variants=Os09t0243450-01
Os09g0246300	LOC_Os09g07154	chr09	3480171	3496480	Hypothetical protein. (Os09t0246300-01)%3BConserved hypothetical protein. (Os09t0246300-02), Transcript variants=Os09t0246300-01,Os09t0246300-02
Os09g0274800	LOC_Os09g10270	chr09	5594786	5595349	SKP1-like protein. (Os09t0274800-00), Transcript variants=Os09t0274800-00, CGSNL Gene Symbol=_, CGSNL Gene Name=_, CGSNL Gene Symbol Synonym(s)=OSK12, CGSNL Gene Name Synonym(s)=S-PHASE KINASE-ASSOCIATED PROTEIN1-LIKE PROTEIN 12%2C Oryza sativa SKP1-like gene 12
Os09g0280300	LOC_Os09g10820	chr09	5900690	5905364	NAD(P)-binding domain containing protein. (Os09t0280300-01), Transcript variants=Os09t0280300-01
Os09g0298500	LOC_Os09g12720	chr09	7277255	7282211	Zinc finger%2C RING/FYVE/PHD-type domain containing protein. (Os09t0298500-01)%3BSimilar to Protein binding protein. (Os09t0298500-02), Transcript variants=Os09t0298500-01,Os09t0298500-02
Os09g0304500	LOC_Os09g13410	chr09	7753372	7755377	Protein of unknown function DUF247%2C plant family protein. (Os09t0304500-01), Transcript variants=Os09t0304500-01
Os09g0306700	LOC_Os09g13610	chr09	7914083	7925334	Phytochrome and flowering time 1 protein. (Os09t0306700-01), Transcript variants=Os09t0306700-01, CGSNL Gene Symbol=_, CGSNL Gene Name=_, CGSNL Gene Symbol Synonym(s)=PFT1, CGSNL Gene Name Synonym(s)=PHYTOCHROME AND FLOWERING TIME 1
Os09g0307050	None	chr09	7925898	7937687	Non-protein coding transcript. (Os09t0307050-00), Transcript variants=Os09t0307050-00
Os09g0313500	LOC_Os09g14410	chr09	8510839	8516543	NB-ARC domain containing protein. (Os09t0313500-01), Transcript variants=Os09t0313500-01
Os09g0320201	None	chr09	9207264	9211576	Hypothetical protein. (Os09t0320201-00), Transcript variants=Os09t0320201-00
Os09g0320400	LOC_Os09g15170	chr09	9209367	9211683	Similar to Permease. (Os09t0320400-01), Transcript variants=Os09t0320400-01
Os09g0322900	LOC_Os09g15400	chr09	9428634	9432688	Inositol monophosphatase domain containing protein. (Os09t0322900-00), Transcript variants=Os09t0322900-00
Os09g0323000	LOC_Os09g15420	chr09	9437673	9442553	Similar to UDP-galactose 4-epimerase-like protein. (Os09t0323000-01)%3BSimilar to UDP-D-glucose epimerase 2. (Os09t0323000-02), Transcript variants=Os09t0323000-01,Os09t0323000-02, CGSNL Gene Symbol=_, CGSNL Gene Name=_, CGSNL Gene Symbol Synonym(s)=OsUGE4, CGSNL Gene Name Synonym(s)=UDP-glucose epimerase 4
Os09g0323500	LOC_Os09g15480	chr09	9476484	9478842	Protein of unknown function DUF833 family protein. (Os09t0323500-01), Transcript variants=Os09t0323500-01
Os09g0326100	LOC_Os09g15700	chr09	9577710	9581099	Protein kinase%2C core domain containing protein. (Os09t0326100-01), Transcript variants=Os09t0326100-01
Os09g0326850	LOC_Os09g15760	chr09	9629416	9631763	Yos1-like domain containing protein. (Os09t0326850-01), Transcript variants=Os09t0326850-01
Os09g0326900	LOC_Os09g15770	chr09	9634476	9638003	Similar to Eukaryotic translation initiation factor 5 (eIF-5). (Os09t0326900-01)%3BSimilar to BRI1-KD interacting protein 107 (Fragment). (Os09t0326900-02), Transcript variants=Os09t0326900-01,Os09t0326900-02, CGSNL Gene Symbol=_, CGSNL Gene Name=_, CGSNL Gene Symbol Synonym(s)=BIP107, CGSNL Gene Name Synonym(s)=brassinosteroid receptor kinase (BRI1)-interacting protein 107%2C BRI1-interacting pr…
Os09g0326950	None	chr09	9636139	9637794	Hypothetical protein. (Os09t0326950-00), Transcript variants=Os09t0326950-00
Os09g0327150	None	chr09	9643991	9645592	Hypothetical gene. (Os09t0327150-00), Transcript variants=Os09t0327150-00
Os09g0327200	LOC_Os09g15800	chr09	9647717	9650347	Pentatricopeptide repeat domain containing protein. (Os09t0327200-00), Transcript variants=Os09t0327200-00
Os09g0327550	LOC_Os09g15835	chr09	9663570	9665770	Similar to predicted protein. (Os09t0327550-00), Transcript variants=Os09t0327550-00
Os09g0329000	LOC_Os09g16010	chr09	9781580	9783652	BURP domain-containing protein 14. (Os09t0329000-00), Transcript variants=Os09t0329000-00, CGSNL Gene Symbol=_, CGSNL Gene Name=_, CGSNL Gene Symbol Synonym(s)=OsBURP14, CGSNL Gene Name Synonym(s)=BURP domain-containing protein 14
Os09g0329200	LOC_Os09g16030	chr09	9790649	9792207	UDP-glucuronosyl/UDP-glucosyltransferase family protein. (Os09t0329200-00), Transcript variants=Os09t0329200-00
Os09g0330000	LOC_Os09g16090	chr09	9825477	9832295	UDP-glucuronosyl/UDP-glucosyltransferase family protein. (Os09t0330000-00), Transcript variants=Os09t0330000-00
Os09g0332100	LOC_Os09g16280	chr09	9933451	9934162	Conserved hypothetical protein. (Os09t0332100-01), Transcript variants=Os09t0332100-01
Os09g0341600	LOC_Os09g17152	chr09	10522954	10524537	Cyclin-like F-box domain containing protein. (Os09t0341600-01), Transcript variants=Os09t0341600-01, CGSNL Gene Symbol=_, CGSNL Gene Name=_, CGSNL Gene Symbol Synonym(s)=OsFbox478%2C Os_F0354, CGSNL Gene Name Synonym(s)=F-box protein 478
Os09g0380000	LOC_Os09g21230	chr09	12817225	12820659	Similar to catalytic/ ligase. (Os09t0380000-01)%3BSimilar to catalytic/ ligase. (Os09t0380000-02), Transcript variants=Os09t0380000-01,Os09t0380000-02
Os09g0380050	LOC_Os09g21230	chr09	12821072	12821612	Similar to catalytic/ ligase. (Os09t0380050-00), Transcript variants=Os09t0380050-00
Os09g0380200	LOC_Os09g21250	chr09	12827014	12828074	Similar to dnaJ domain containing protein. (Os09t0380200-01), Transcript variants=Os09t0380200-01, CGSNL Gene Symbol=_, CGSNL Gene Name=_, CGSNL Gene Symbol Synonym(s)=YCL1, CGSNL Gene Name Synonym(s)=Young Leaf Chlorosis 1
Os09g0380400	LOC_Os09g21270	chr09	12833971	12834961	Conserved hypothetical protein. (Os09t0380400-01), Transcript variants=Os09t0380400-01
Os09g0380450	None	chr09	12835752	12837275	Conserved hypothetical protein. (Os09t0380450-01), Transcript variants=Os09t0380450-01
Os09g0380501	LOC_Os09g21280	chr09	12837886	12838615	Hypothetical conserved gene. (Os09t0380501-00), Transcript variants=Os09t0380501-00
Os09g0380600	LOC_Os09g21290	chr09	12847732	12848959	Protein of unknown function DUF295 domain containing protein. (Os09t0380600-01), Transcript variants=Os09t0380600-01
Os09g0381100	LOC_Os09g21340	chr09	12884071	12888524	Xanthine/uracil/vitamin C permease family protein. (Os09t0381100-01)%3BXanthine/uracil/vitamin C permease family protein. (Os09t0381100-02)%3BSimilar to Permease I. (Os09t0381100-03), Transcript variants=Os09t0381100-01,Os09t0381100-02,Os09t0381100-03
Os09g0383000	None	chr09	13007404	13008004	Plant disease resistance response protein domain containing protein. (Os09t0383000-00), Transcript variants=Os09t0383000-00
Os09g0394900	LOC_Os09g23160	chr09	13706541	13711508	Similar to Annexin-like protein. (Os09t0394900-01), Transcript variants=Os09t0394900-01, CGSNL Gene Symbol=ANN9, CGSNL Gene Name=ANNEXIN 9, CGSNL Gene Symbol Synonym(s)=OsANN9, CGSNL Gene Name Synonym(s)=Annexin 9
Os09g0401100	LOC_Os09g23640	chr09	14046754	14050424	ABC transporter related domain containing protein. (Os09t0401100-00), Transcript variants=Os09t0401100-00, CGSNL Gene Symbol=ABCG21, CGSNL Gene Name=ABC TRANSPORTER G FAMILY MEMBER 21, CGSNL Gene Symbol Synonym(s)=OsABCG21%2C STR1, CGSNL Gene Name Synonym(s)=ABC transporter superfamily ABCG subgroup member 21%2C Medicago truncatula stunted arbuscule 1
Os09g0401200	LOC_Os09g23650	chr09	14048689	14053566	Similar to tetraticopeptide domain-containing thioredoxin. (Os09t0401200-01)%3BHypothetical gene. (Os09t0401200-02), Transcript variants=Os09t0401200-01,Os09t0401200-02, CGSNL Gene Symbol=TRXH3, CGSNL Gene Name=THIOREDOXIN H-TYPE 3, CGSNL Gene Symbol Synonym(s)=OsTRXh3%2C OsTrx26%2C antiSTR1, CGSNL Gene Name Synonym(s)=Thioredoxin H-type 3%2C H-type Thioredoxin 3%2C Thioredoxin 26
Os09g0440851	None	chr09	16351480	16354470	Hypothetical gene. (Os09t0440851-01), Transcript variants=Os09t0440851-01
Os09g0526600	LOC_Os09g35790	chr09	20591252	20595143	Similar to Isoform 2 of Heat stress transcription factor B-2c. (Os09t0526600-01)%3BSimilar to Heat shock factor protein 3 (HSF 3) (Heat shock transcription factor 3) (HSTF 3). (Os09t0526600-02)%3BSimilar to Isoform 2 of Heat stress transcription factor B-2c. (Os09t0526600-03), Transcript variants=Os09t0526600-01,Os09t0526600-02,Os09t0526600-03, CGSNL Gene Symbol=HSFB2C, CGSNL Gene Name=HEAT STRES…
Os09g0527100	LOC_Os09g35830	chr09	20613388	20625729	Similar to RNA-binding protein. (Os09t0527100-01)%3BHypothetical conserved gene. (Os09t0527100-02), Transcript variants=Os09t0527100-01,Os09t0527100-02
Os09g0527500	LOC_Os09g35850	chr09	20629717	20633528	Similar to MEG5. (Os09t0527500-01), Transcript variants=Os09t0527500-01
Os09g0527650	None	chr09	20638036	20639475	Hypothetical protein. (Os09t0527650-00), Transcript variants=Os09t0527650-00
Os09g0527700	LOC_Os09g35870	chr09	20641465	20643139	Similar to Auxin-induced protein IAA4. (Os09t0527700-01), Transcript variants=Os09t0527700-01, CGSNL Gene Symbol=IAA26, CGSNL Gene Name=_, CGSNL Gene Symbol Synonym(s)=OsIAA26, CGSNL Gene Name Synonym(s)=Aux/IAA protein 26
Os09g0527900	LOC_Os09g35880	chr09	20646416	20649984	Similar to Hd1-like protein. (Os09t0527900-01)%3BHypothetical conserved gene. (Os09t0527900-02), Transcript variants=Os09t0527900-01,Os09t0527900-02, CGSNL Gene Symbol=_, CGSNL Gene Name=_, CGSNL Gene Symbol Synonym(s)=OsBBX29%2C OsDBB1, CGSNL Gene Name Synonym(s)=B-box-containing protein 29%2C DOUBLE B-BOX zinc finger gene 1%2C DOUBLE B-BOX 1
Os09g0528000	LOC_Os09g35890	chr09	20654707	20659183	Kinesin%2C motor region domain containing protein. (Os09t0528000-01)%3BKinesin%2C motor region domain containing protein. (Os09t0528000-02)%3BHypothetical conserved gene. (Os09t0528000-03), Transcript variants=Os09t0528000-01,Os09t0528000-02,Os09t0528000-03
Os09g0528300	LOC_Os09g35920	chr09	20673834	20678640	Similar to RNA polymerase II mediator complex protein-related. (Os09t0528300-01), Transcript variants=Os09t0528300-01, CGSNL Gene Symbol=_, CGSNL Gene Name=_, CGSNL Gene Symbol Synonym(s)=OsMED10, CGSNL Gene Name Synonym(s)=Mediator complex protein OsMED10
Os09g0532500	LOC_Os09g36230	chr09	20894870	20897268	Similar to peptidase S8 and S53%2C subtilisin%2C kexin%2C sedolisin. (Os09t0532500-01), Transcript variants=Os09t0532500-01
Os09g0532700	LOC_Os09g36240	chr09	20897691	20903515	Rossmann-like alpha/beta/alpha sandwich fold domain containing protein. (Os09t0532700-01), Transcript variants=Os09t0532700-01
Os09g0542200	LOC_Os09g37020	chr09	21355221	21357846	Thioredoxin-like fold domain containing protein. (Os09t0542200-01)%3BThioredoxin-like fold domain containing protein. (Os09t0542200-02), Transcript variants=Os09t0542200-01,Os09t0542200-02
Os10g0151233	None	chr10	3060979	3065460	Hypothetical protein. (Os10t0151233-00), Transcript variants=Os10t0151233-00
Os10g0329300	LOC_Os10g18220	chr10	9256244	9261352	Similar to Mevalonate kinase (EC 2.7.1.36) (MK). (Os10t0329300-01)%3BSimilar to Mevalonate kinase (EC 2.7.1.36) (MK). (Os10t0329300-02)%3BSimilar to Mevalonate kinase (EC 2.7.1.36) (MK). (Os10t0329300-03), Transcript variants=Os10t0329300-01,Os10t0329300-02,Os10t0329300-03
Os10g0420900	LOC_Os10g28510	chr10	14831464	14839348	Conserved hypothetical protein. (Os10t0420900-01), Transcript variants=Os10t0420900-01
Os10g0495200	LOC_Os10g35240	chr10	18832249	18836049	Similar to Fertility restorer. (Os10t0495200-01)%3BSimilar to Fertility restorer. (Os10t0495200-02), Transcript variants=Os10t0495200-01,Os10t0495200-02
Os10g0497100	LOC_Os10g35390	chr10	18917046	18920329	Similar to 1-acyl-sn-glycerol-3-phosphate acyltransferase 1%2C chloroplast precursor (EC 2.3.1.51) (Lysophosphatidyl acyltransferase 1). Splice isoform 2. (Os10t0497100-01), Transcript variants=Os10t0497100-01
Os10g0497300	LOC_Os10g35436	chr10	18935690	18942571	Pentatricopeptide repeat domain containing protein. (Os10t0497300-01), Transcript variants=Os10t0497300-01
Os10g0566700	LOC_Os10g41710	chr10	22453084	22456620	Chaperonin Cpn10 family protein. (Os10t0566700-00), Transcript variants=Os10t0566700-00
Os10g0566800	LOC_Os10g41720	chr10	22457714	22460760	Haem peroxidase%2C plant/fungal/bacterial family protein. (Os10t0566800-01), Transcript variants=Os10t0566800-01, CGSNL Gene Symbol=_, CGSNL Gene Name=_, CGSNL Gene Symbol Synonym(s)=prx129, CGSNL Gene Name Synonym(s)=class III peroxidase 129
Os10g0566900	LOC_Os10g41730	chr10	22464363	22466552	Conserved hypothetical protein. (Os10t0566900-01), Transcript variants=Os10t0566900-01
Os10g0567000	LOC_Os10g41749	chr10	22466999	22471342	Camphor resistance CrcB protein family protein. (Os10t0567000-01)%3BHypothetical gene. (Os10t0567000-02), Transcript variants=Os10t0567000-01,Os10t0567000-02
Os10g0567100	LOC_Os10g41760	chr10	22473573	22477206	Similar to Chlorophyll b synthase (Fragment). (Os10t0567100-01), Transcript variants=Os10t0567100-01
Os10g0567200	None	chr10	22474235	22477716	Hypothetical protein. (Os10t0567200-01), Transcript variants=Os10t0567200-01
Os10g0567300	LOC_Os10g41770	chr10	22480776	22482620	SH2 motif domain containing protein. (Os10t0567300-01), Transcript variants=Os10t0567300-01
Os10g0567400	LOC_Os10g41780	chr10	22482882	22486431	Similar to Rieske. (Os10t0567400-01)%3BSimilar to Isoform 2 of Chlorophyllide a oxygenase%2C chloroplastic. (Os10t0567400-02)%3BSimilar to Isoform 2 of Chlorophyllide a oxygenase%2C chloroplastic. (Os10t0567400-03), Transcript variants=Os10t0567400-01,Os10t0567400-02,Os10t0567400-03, CGSNL Gene Symbol=_, CGSNL Gene Name=_, CGSNL Gene Symbol Synonym(s)=CAO, CGSNL Gene Name Synonym(s)=chlorophyll a…
Os10g0567500	LOC_Os10g41790	chr10	22489255	22492032	RNA-directed DNA polymerase (reverse transcriptase) domain containing protein. (Os10t0567500-01), Transcript variants=Os10t0567500-01
Os10g0567600	LOC_Os10g41800	chr10	22497930	22499180	Uncharacterised protein family UPF0503 domain containing protein. (Os10t0567600-01), Transcript variants=Os10t0567600-01
Os10g0568900	LOC_Os10g41930	chr10	22555971	22557879	Similar to Catalytic/ hydrolase. (Os10t0568900-01), Transcript variants=Os10t0568900-01
Os10g0569000	LOC_Os10g41940	chr10	22558427	22561875	Hypothetical conserved gene. (Os10t0569000-00), Transcript variants=Os10t0569000-00
Os10g0569100	LOC_Os10g41950	chr10	22562243	22563068	PIG-P domain containing protein. (Os10t0569100-01), Transcript variants=Os10t0569100-01
Os10g0569200	LOC_Os10g41960	chr10	22563367	22567751	Six-bladed beta-propeller%2C TolB-like domain containing protein. (Os10t0569200-01), Transcript variants=Os10t0569200-01
Os10g0569300	LOC_Os10g41970	chr10	22568902	22573260	Protein of unknown function DUF248%2C methyltransferase putative family protein. (Os10t0569300-01), Transcript variants=Os10t0569300-01
Os10g0569400	LOC_Os10g41980	chr10	22575212	22576531	RIR1a protein precursor. (Os10t0569400-01), Transcript variants=Os10t0569400-01, CGSNL Gene Symbol=RIR1B, CGSNL Gene Name=RICE PATHOGEN-RELATED PROTEIN, CGSNL Gene Symbol Synonym(s)=Rir1b%2C Rir1a, CGSNL Gene Name Synonym(s)=Rice pathogen-related protein
Os10g0571900	LOC_Os10g42160	chr10	22677765	22679745	Similar to Malic enzyme (Fragment). (Os10t0571900-00), Transcript variants=Os10t0571900-00
Os11g0106000	None	chr11	267825	273068	Conserved hypothetical protein. (Os11t0106000-01)%3BConserved hypothetical protein. (Os11t0106000-02), Transcript variants=Os11t0106000-01,Os11t0106000-02
Os11g0111800	LOC_Os11g02054	chr11	552576	558648	Conserved hypothetical protein. (Os11t0111800-00), Transcript variants=Os11t0111800-00, CGSNL Gene Symbol=_, CGSNL Gene Name=_, CGSNL Gene Symbol Synonym(s)=OsbHLH160, CGSNL Gene Name Synonym(s)=basic helix-loop-helix protein 160
Os11g0154900	LOC_Os11g05640	chr11	2560816	2563634	Similar to DNA-binding factor of bZIP class (Fragment). (Os11t0154900-01), Transcript variants=Os11t0154900-01, CGSNL Gene Symbol=ZIP2A, CGSNL Gene Name=BASIC/LEUCINE ZIPPER FACTOR 2A, CGSNL Gene Symbol Synonym(s)=OsbZIP80%2C OsZIP-2a, CGSNL Gene Name Synonym(s)=b-ZIP transcription factor 80%2C basic/leucine zipper protein 2a
Os11g0155500	LOC_Os11g05690	chr11	2598116	2602703	Similar to Amino acid permease family protein%2C expressed. (Os11t0155500-01), Transcript variants=Os11t0155500-01, CGSNL Gene Symbol=_, CGSNL Gene Name=_, CGSNL Gene Symbol Synonym(s)=OsCAT8, CGSNL Gene Name Synonym(s)=cationic amino acid transporter 8
Os11g0155600	LOC_Os11g05700	chr11	2605752	2614119	Conserved hypothetical protein. (Os11t0155600-01), Transcript variants=Os11t0155600-01, CGSNL Gene Symbol=MRP16, CGSNL Gene Name=MULTIDRUG RESISTANCE-ASSOCIATED PROTEIN 16, CGSNL Gene Symbol Synonym(s)=OsABCC16%2C OsMRP16, CGSNL Gene Name Synonym(s)=ABC transporter superfamily ABCC subgroup member 16%2C multidrug resistance-associated protein 16
Os11g0156600	LOC_Os11g05800	chr11	2683005	2684962	Similar to H0622F05.7 protein. (Os11t0156600-00), Transcript variants=Os11t0156600-00
Os11g0156700	LOC_Os11g05810	chr11	2687944	2689079	Conserved hypothetical protein. (Os11t0156700-01), Transcript variants=Os11t0156700-01
Os11g0157000	LOC_Os11g05840	chr11	2713230	2724275	Putative 5-3 exonuclease domain containing protein. (Os11t0157000-00), Transcript variants=Os11t0157000-00
Os11g0275000	LOC_Os11g17480	chr11	9748379	9751957	Similar to Dienelactone hydrolase family. (Os11t0275000-00), Transcript variants=Os11t0275000-00
Os11g0285000	LOC_Os11g18194	chr11	10235899	10267375	Similar to Beta-amyrin synthase. (Os11t0285000-01), Transcript variants=Os11t0285000-01, CGSNL Gene Symbol=_, CGSNL Gene Name=_, CGSNL Gene Symbol Synonym(s)=OsOSC8, CGSNL Gene Name Synonym(s)=oxidosqualene cyclase 8%2C achilleol B synthase
Os11g0417266	None	chr11	12841426	12844401	Conserved hypothetical protein. (Os11t0417266-01), Transcript variants=Os11t0417266-01
Os11g0436450	LOC_Os11g24910	chr11	14189093	14201379	Conserved hypothetical protein. (Os11t0436450-00), Transcript variants=Os11t0436450-00
Os11g0517800	LOC_Os11g31705	chr11	18560178	18575490	Conserved hypothetical protein. (Os11t0517800-00), Transcript variants=Os11t0517800-00
Os11g0518900	LOC_Os11g31770	chr11	18636476	18650782	Conserved hypothetical protein. (Os11t0518900-01)%3BHypothetical conserved gene. (Os11t0518900-02), Transcript variants=Os11t0518900-01,Os11t0518900-02
Os11g0519500	LOC_Os11g31820	chr11	18690522	18702124	Conserved hypothetical protein. (Os11t0519500-00), Transcript variants=Os11t0519500-00
Os11g0523110	LOC_Os11g32030	chr11	18874063	18876987	Similar to Alcohol dehydrogenase-like protein. (Os11t0523110-01), Transcript variants=Os11t0523110-01
Os11g0523800	LOC_Os11g32110	chr11	18935399	18941686	Similar to Isoform 3 of Auxin response factor 23. (Os11t0523800-01), Transcript variants=Os11t0523800-01, CGSNL Gene Symbol=ARF1, CGSNL Gene Name=AUXIN RESPONSE FACTOR 1, CGSNL Gene Symbol Synonym(s)=OsARF1%2C arf1%2C OsARF23, CGSNL Gene Name Synonym(s)=auxin response factor-1%2C auxin response factor 1%2C auxin response factor-23%2C auxin response factor 23
Os11g0533100	LOC_Os11g32880	chr11	19421487	19429665	Similar to CarD-like transcriptional regulator family protein%2C expressed. (Os11t0533100-01), Transcript variants=Os11t0533100-01
Os11g0534500	LOC_Os11g32980	chr11	19488697	19490550	Aminotransferase-like%2C plant mobile domain domain containing protein. (Os11t0534500-00), Transcript variants=Os11t0534500-00
Os11g0539200	LOC_Os11g33270	chr11	19675012	19677815	Similar to Xyloglucan endotransglycosylase XET2 (Fragment). (Os11t0539200-01), Transcript variants=Os11t0539200-01, CGSNL Gene Symbol=XTH2, CGSNL Gene Name=XYLOGLUCAN ENDOTRANSGLUCOSYDASE/HYDROLASE 2, CGSNL Gene Symbol Synonym(s)=OsXTH2%2C XTR1%2C OsXTR1, CGSNL Gene Name Synonym(s)=xyloglucan endotransglucosylase/hydrolase%2C xyloglucan endotransglucosylase 2%2C XET-related gene 1
Os11g0544200	LOC_Os11g34150	chr11	19992104	19996973	Similar to virulent strain associated lipoprotein. (Os11t0544200-01)%3BSimilar to Ribosomal protein S7. (Os11t0544200-02)%3BNon-protein coding transcript. (Os11t0544200-03), Transcript variants=Os11t0544200-01,Os11t0544200-02,Os11t0544200-03
Os11g0565300	LOC_Os11g35860	chr11	21047440	21049536	Similar to Protein kinase domain containing protein. (Os11t0565300-00), Transcript variants=Os11t0565300-00, CGSNL Gene Symbol=WAK120, CGSNL Gene Name=WALL-ASSOCIATED KINASE GENE 120, CGSNL Gene Symbol Synonym(s)=OsWAK120, CGSNL Gene Name Synonym(s)=_
Os11g0568300	LOC_Os11g36030	chr11	21178535	21182284	Cell division cycle-associated protein domain containing protein. (Os11t0568300-01), Transcript variants=Os11t0568300-01
Os11g0592800	LOC_Os11g38030	chr11	22561645	22565343	Similar to CDK5RAP1-like protein. (Os11t0592800-01), Transcript variants=Os11t0592800-01
Os11g0600500	LOC_Os11g38780	chr11	23060525	23061100	Calcium-binding EF-hand domain containing protein. (Os11t0600500-00), Transcript variants=Os11t0600500-00
Os11g0600600	LOC_Os11g38790	chr11	23063476	23064575	Hypothetical conserved gene. (Os11t0600600-01), Transcript variants=Os11t0600600-01
Os11g0600700	LOC_Os11g38800	chr11	23065978	23072515	Similar to RING domain protein. (Os11t0600700-01)%3BSimilar to RING domain protein. (Os11t0600700-02), Transcript variants=Os11t0600700-01,Os11t0600700-02
Os11g0600900	LOC_Os11g38810	chr11	23079578	23081682	Similar to Mannose-6-phosphate isomerase (ManA). (Os11t0600900-01), Transcript variants=Os11t0600900-01
Os11g0601500	LOC_Os11g38850	chr11	23119941	23123201	Similar to Protein kinase domain containing protein. (Os11t0601500-00), Transcript variants=Os11t0601500-00, CGSNL Gene Symbol=_, CGSNL Gene Name=_, CGSNL Gene Symbol Synonym(s)=OsEnS-147, CGSNL Gene Name Synonym(s)=endosperm-specific gene 147
Os11g0659400	LOC_Os11g43800	chr11	26458433	26468058	Hypothetical conserved gene. (Os11t0659400-00), Transcript variants=Os11t0659400-00
Os12g0126300	LOC_Os12g03290	chr12	1269804	1274766	Similar to AP2 domain containing protein%2C expressed. (Os12t0126300-00), Transcript variants=Os12t0126300-00, CGSNL Gene Symbol=AP2/EREBP155, CGSNL Gene Name=APETALA2/ETHYLENE-RESPONSIVE ELEMENT BINDING PROTEIN 155, CGSNL Gene Symbol Synonym(s)=AP2/EREBP#155, CGSNL Gene Name Synonym(s)=APETALA2/ethylene-responsive element binding protein 155
Os12g0131300	LOC_Os12g03730	chr12	1513212	1515415	Similar to cDNA%2C clone: J065154E06%2C full insert sequence. (Os12t0131300-01), Transcript variants=Os12t0131300-01
Os12g0131400	LOC_Os12g03740	chr12	1514456	1519357	Hypothetical conserved gene. (Os12t0131400-01), Transcript variants=Os12t0131400-01, CGSNL Gene Symbol=_, CGSNL Gene Name=_, CGSNL Gene Symbol Synonym(s)=OsFbox640%2C Os_F0395, CGSNL Gene Name Synonym(s)=F-box protein 640
Os12g0135500	LOC_Os12g04140	chr12	1739704	1741127	Similar to cDNA clone:006-207-G09%2C full insert sequence. (Os12t0135500-00), Transcript variants=Os12t0135500-00
Os12g0190000	LOC_Os12g08810	chr12	4533049	4537221	Similar to VTC2. (Os12t0190000-01)%3BSimilar to VTC2. (Os12t0190000-02), Transcript variants=Os12t0190000-01,Os12t0190000-02
Os12g0223700	LOC_Os12g12230	chr12	6715421	6717177	Conserved hypothetical protein. (Os12t0223700-01), Transcript variants=Os12t0223700-01
Os12g0235300	LOC_Os12g13290	chr12	7391763	7396007	Conserved hypothetical protein. (Os12t0235300-01), Transcript variants=Os12t0235300-01
Os12g0405400	None	chr12	12224008	12228537	Conserved hypothetical protein. (Os12t0405400-01)%3BConserved hypothetical protein. (Os12t0405400-02), Transcript variants=Os12t0405400-01,Os12t0405400-02
Os12g0438300	LOC_Os12g25170	chr12	14449900	14451648	NB-ARC domain containing protein. (Os12t0438300-01), Transcript variants=Os12t0438300-01
Os12g0468500	LOC_Os12g28260	chr12	16702529	16707209	Similar to predicted protein. (Os12t0468500-01), Transcript variants=Os12t0468500-01, CGSNL Gene Symbol=CNGC17, CGSNL Gene Name=CYCLIC NUCLEOTIDE GATED CHANNEL 17, CGSNL Gene Symbol Synonym(s)=OsCNGC17%2C OsCNGC5, CGSNL Gene Name Synonym(s)=Cyclic nucleotide gated channel 17%2C Cyclic nucleotide-gated ion channel 5
Os12g0545600	None	chr12	22022000	22031120	Conserved hypothetical protein. (Os12t0545600-01), Transcript variants=Os12t0545600-01
Os12g0578700	LOC_Os12g38950	chr12	23948201	23951881	Conserved hypothetical protein. (Os12t0578700-01), Transcript variants=Os12t0578700-01
Os12g0615500	LOC_Os12g42100	chr12	26104095	26115794	Similar to Hydrolase-like protein. (Os12t0615500-01), Transcript variants=Os12t0615500-01
