# Supplementary material for: Population genomics identifies the origin and signatures of selection of Korean weedy rice
Source: Plant Biotechnol J. 2016 Sep 30;15(3):357–66. doi: 10.1111/pbi.12630 (PMC5316921; doi:10.1111/pbi.12630)
Supplement: Supplementary file 3 — Table S5 Gene ontology of candidate‐selective genes. [file PBI-15-357-s007.xlsx]

## Sheet: 工作表1
Table S5 Gene ontology of candidate selective genes
Description	No. Genes (rice reference)	GO terms ID	Category	NO. Genes (overlaped with database)	Rich factor	p value	FDR	Genes
BINDING	11705	GO:0005488	molecular_function	145	0.0123879	7.37e-11	6.39e-08	LOC_Os09g35850 LOC_Os05g22614 LOC_Os05g22960 LOC_Os04g37500 LOC_Os02g12670 LOC_Os02g17080 LOC_Os12g25170 LOC_Os09g35790 LOC_Os07g45490 LOC_Os02g12550 LOC_Os07g45300 LOC_Os11g38850 LOC_Os07g29960 LOC_Os09g23160 LOC_Os07g09900 LOC_Os03g50010 LOC_Os02g07150 LOC_Os11g05640 LOC_Os07g30090 LOC_Os08g09060 LOC_Os01g41770 LOC_Os10g18220 LOC_Os02g01820 LOC_Os03g06970 LOC_Os02g33710 LOC_Os05g15510 LOC_Os07g…
CATALYTIC_ACTIVITY	9113	GO:0003824	molecular_function	113	0.0123999	2.32e-08	1.34e-05	LOC_Os05g22614 LOC_Os05g22960 LOC_Os04g37500 LOC_Os02g12670 LOC_Os09g16030 LOC_Os02g12550 LOC_Os11g38850 LOC_Os07g29960 LOC_Os12g04140 LOC_Os01g34930 LOC_Os03g50010 LOC_Os10g18220 LOC_Os02g01820 LOC_Os04g09720 LOC_Os05g19150 LOC_Os02g33710 LOC_Os05g15510 LOC_Os06g37364 LOC_Os07g03000 LOC_Os10g41780 LOC_Os03g43850 LOC_Os01g45190 LOC_Os04g15580 LOC_Os02g12440 LOC_Os05g16930 LOC_Os10g41930 LOC_Os03g…
METABOLIC_PROCESS	9541	GO:0008152	biological_process	114	0.0119484	1.42e-07	0.000155	LOC_Os05g22614 LOC_Os05g22960 LOC_Os04g37500 LOC_Os02g12670 LOC_Os02g17080 LOC_Os05g22670 LOC_Os09g35790 LOC_Os09g16030 LOC_Os11g38850 LOC_Os12g04140 LOC_Os01g34930 LOC_Os02g07150 LOC_Os11g05640 LOC_Os10g18220 LOC_Os04g09720 LOC_Os02g33710 LOC_Os05g15510 LOC_Os07g03000 LOC_Os10g41780 LOC_Os03g43850 LOC_Os04g15580 LOC_Os06g08440 LOC_Os02g12440 LOC_Os05g16930 LOC_Os10g41930 LOC_Os03g06720 LOC_Os01g…
ATP_BINDING	2972	GO:0005524	molecular_function	48	0.0161507	6.76e-07	0.000241	LOC_Os02g12670 LOC_Os12g25170 LOC_Os11g38850 LOC_Os07g09900 LOC_Os10g18220 LOC_Os02g01820 LOC_Os07g03000 LOC_Os03g43850 LOC_Os01g45190 LOC_Os04g15580 LOC_Os02g12440 LOC_Os05g16930 LOC_Os11g05700 LOC_Os05g19270 LOC_Os02g12660 LOC_Os03g38800 LOC_Os06g38950 LOC_Os02g12400 LOC_Os07g29810 LOC_Os02g17304 LOC_Os11g32880 LOC_Os01g42410 LOC_Os01g42380 LOC_Os04g23700 LOC_Os06g36700 LOC_Os07g19320 LOC_Os01g…
ADENYL_RIBONUCLEOTIDE_BINDING	2975	GO:0032559	molecular_function	48	0.0161345	6.95e-07	0.000241	LOC_Os02g12670 LOC_Os12g25170 LOC_Os11g38850 LOC_Os07g09900 LOC_Os10g18220 LOC_Os02g01820 LOC_Os07g03000 LOC_Os03g43850 LOC_Os01g45190 LOC_Os04g15580 LOC_Os02g12440 LOC_Os05g16930 LOC_Os11g05700 LOC_Os05g19270 LOC_Os02g12660 LOC_Os03g38800 LOC_Os06g38950 LOC_Os02g12400 LOC_Os07g29810 LOC_Os02g17304 LOC_Os11g32880 LOC_Os01g42410 LOC_Os01g42380 LOC_Os04g23700 LOC_Os06g36700 LOC_Os07g19320 LOC_Os01g…
NUCLEOSIDE_BINDING	3125	GO:0001882	molecular_function	49	0.01568	1.17e-06	0.000253	LOC_Os02g12670 LOC_Os12g25170 LOC_Os11g38850 LOC_Os07g09900 LOC_Os10g18220 LOC_Os02g01820 LOC_Os07g03000 LOC_Os03g43850 LOC_Os01g45190 LOC_Os04g15580 LOC_Os02g12440 LOC_Os05g16930 LOC_Os11g05700 LOC_Os05g19270 LOC_Os02g12660 LOC_Os03g38800 LOC_Os06g38950 LOC_Os02g12400 LOC_Os07g29810 LOC_Os02g17304 LOC_Os11g32880 LOC_Os01g42410 LOC_Os01g42380 LOC_Os04g23700 LOC_Os06g36700 LOC_Os07g19320 LOC_Os01g…
PURINE_NUCLEOSIDE_BINDING	3125	GO:0001883	molecular_function	49	0.01568	1.17e-06	0.000253	LOC_Os02g12670 LOC_Os12g25170 LOC_Os11g38850 LOC_Os07g09900 LOC_Os10g18220 LOC_Os02g01820 LOC_Os07g03000 LOC_Os03g43850 LOC_Os01g45190 LOC_Os04g15580 LOC_Os02g12440 LOC_Os05g16930 LOC_Os11g05700 LOC_Os05g19270 LOC_Os02g12660 LOC_Os03g38800 LOC_Os06g38950 LOC_Os02g12400 LOC_Os07g29810 LOC_Os02g17304 LOC_Os11g32880 LOC_Os01g42410 LOC_Os01g42380 LOC_Os04g23700 LOC_Os06g36700 LOC_Os07g19320 LOC_Os01g…
ADENYL_NUCLEOTIDE_BINDING	3125	GO:0030554	molecular_function	49	0.01568	1.17e-06	0.000253	LOC_Os02g12670 LOC_Os12g25170 LOC_Os11g38850 LOC_Os07g09900 LOC_Os10g18220 LOC_Os02g01820 LOC_Os07g03000 LOC_Os03g43850 LOC_Os01g45190 LOC_Os04g15580 LOC_Os02g12440 LOC_Os05g16930 LOC_Os11g05700 LOC_Os05g19270 LOC_Os02g12660 LOC_Os03g38800 LOC_Os06g38950 LOC_Os02g12400 LOC_Os07g29810 LOC_Os02g17304 LOC_Os11g32880 LOC_Os01g42410 LOC_Os01g42380 LOC_Os04g23700 LOC_Os06g36700 LOC_Os07g19320 LOC_Os01g…
RIBONUCLEOTIDE_BINDING	3154	GO:0032553	molecular_function	49	0.0155358	1.51e-06	0.000261	LOC_Os02g12670 LOC_Os12g25170 LOC_Os11g38850 LOC_Os07g09900 LOC_Os10g18220 LOC_Os02g01820 LOC_Os07g03000 LOC_Os03g43850 LOC_Os01g45190 LOC_Os04g15580 LOC_Os02g12440 LOC_Os05g16930 LOC_Os11g05700 LOC_Os05g19270 LOC_Os02g12660 LOC_Os03g38800 LOC_Os06g38950 LOC_Os02g12400 LOC_Os07g29810 LOC_Os02g17304 LOC_Os11g32880 LOC_Os01g42410 LOC_Os01g42380 LOC_Os04g23700 LOC_Os06g36700 LOC_Os07g19320 LOC_Os01g…
PURINE_RIBONUCLEOTIDE_BINDING	3154	GO:0032555	molecular_function	49	0.0155358	1.51e-06	0.000261	LOC_Os02g12670 LOC_Os12g25170 LOC_Os11g38850 LOC_Os07g09900 LOC_Os10g18220 LOC_Os02g01820 LOC_Os07g03000 LOC_Os03g43850 LOC_Os01g45190 LOC_Os04g15580 LOC_Os02g12440 LOC_Os05g16930 LOC_Os11g05700 LOC_Os05g19270 LOC_Os02g12660 LOC_Os03g38800 LOC_Os06g38950 LOC_Os02g12400 LOC_Os07g29810 LOC_Os02g17304 LOC_Os11g32880 LOC_Os01g42410 LOC_Os01g42380 LOC_Os04g23700 LOC_Os06g36700 LOC_Os07g19320 LOC_Os01g…
NUCLEOTIDE_BINDING	3702	GO:0000166	molecular_function	54	0.0145867	2.69e-06	0.000388	LOC_Os09g35850 LOC_Os02g12670 LOC_Os12g25170 LOC_Os11g38850 LOC_Os07g09900 LOC_Os10g18220 LOC_Os02g01820 LOC_Os07g03000 LOC_Os04g24170 LOC_Os03g43850 LOC_Os01g45190 LOC_Os04g15580 LOC_Os02g12440 LOC_Os05g16930 LOC_Os11g05700 LOC_Os05g19270 LOC_Os02g12660 LOC_Os03g38800 LOC_Os06g38950 LOC_Os02g12400 LOC_Os07g29810 LOC_Os02g17304 LOC_Os11g32880 LOC_Os01g42410 LOC_Os01g42380 LOC_Os09g35830 LOC_Os04g…
PURINE_NUCLEOTIDE_BINDING	3308	GO:0017076	molecular_function	50	0.0151149	2.5e-06	0.000388	LOC_Os02g12670 LOC_Os12g25170 LOC_Os11g38850 LOC_Os07g09900 LOC_Os10g18220 LOC_Os02g01820 LOC_Os07g03000 LOC_Os03g43850 LOC_Os01g45190 LOC_Os04g15580 LOC_Os02g12440 LOC_Os05g16930 LOC_Os11g05700 LOC_Os05g19270 LOC_Os02g12660 LOC_Os03g38800 LOC_Os06g38950 LOC_Os02g12400 LOC_Os07g29810 LOC_Os02g17304 LOC_Os11g32880 LOC_Os01g42410 LOC_Os01g42380 LOC_Os04g23700 LOC_Os06g36700 LOC_Os07g19320 LOC_Os01g…
CELLULAR_PROCESS	7980	GO:0009987	biological_process	94	0.0117794	4.68e-06	0.00341	LOC_Os04g37500 LOC_Os02g12670 LOC_Os05g22670 LOC_Os12g25170 LOC_Os09g35790 LOC_Os07g45300 LOC_Os11g38850 LOC_Os01g34930 LOC_Os07g09900 LOC_Os11g05640 LOC_Os10g18220 LOC_Os02g33710 LOC_Os07g09310 LOC_Os07g03000 LOC_Os03g43850 LOC_Os04g15580 LOC_Os06g08440 LOC_Os02g12440 LOC_Os05g16930 LOC_Os10g41930 LOC_Os02g18840 LOC_Os09g10270 LOC_Os05g19270 LOC_Os02g33750 LOC_Os02g12380 LOC_Os06g06740 LOC_Os06g…
CELL_PART	5550	GO:0044464	cellular_component	68	0.0122523	3.95e-05	0.00539	LOC_Os07g38400 LOC_Os02g12670 LOC_Os05g22670 LOC_Os09g35790 LOC_Os04g38400 LOC_Os07g45300 LOC_Os01g34930 LOC_Os05g23700 LOC_Os11g05640 LOC_Os07g30090 LOC_Os02g32930 LOC_Os10g18220 LOC_Os12g28260 LOC_Os10g41930 LOC_Os11g05700 LOC_Os05g19270 LOC_Os02g33490 LOC_Os02g33750 LOC_Os02g12380 LOC_Os05g19970 LOC_Os06g33549 LOC_Os02g18830 LOC_Os03g43810 LOC_Os06g36770 LOC_Os04g38410 LOC_Os03g06760 LOC_Os07g…
CELL	5550	GO:0005623	cellular_component	68	0.0122523	3.95e-05	0.00539	LOC_Os07g38400 LOC_Os02g12670 LOC_Os05g22670 LOC_Os09g35790 LOC_Os04g38400 LOC_Os07g45300 LOC_Os01g34930 LOC_Os05g23700 LOC_Os11g05640 LOC_Os07g30090 LOC_Os02g32930 LOC_Os10g18220 LOC_Os12g28260 LOC_Os10g41930 LOC_Os11g05700 LOC_Os05g19270 LOC_Os02g33490 LOC_Os02g33750 LOC_Os02g12380 LOC_Os05g19970 LOC_Os06g33549 LOC_Os02g18830 LOC_Os03g43810 LOC_Os06g36770 LOC_Os04g38410 LOC_Os03g06760 LOC_Os07g…
ATPASE_ACTIVITY	389	GO:0016887	molecular_function	12	0.0308483	5.42e-05	0.00722	LOC_Os02g01820 LOC_Os03g43850 LOC_Os01g45190 LOC_Os10g41930 LOC_Os11g05700 LOC_Os06g38950 LOC_Os11g32880 LOC_Os01g42410 LOC_Os01g42380 LOC_Os09g23640 LOC_Os07g45360 LOC_Os02g18670
HYDROLASE_ACTIVITY,_ACTING_ON_ACID_ANHYDRIDES,_IN_PHOSPHORUS-CONTAINING_ANHYDRIDES	761	GO:0016818	molecular_function	17	0.022339	8.79e-05	0.0102	LOC_Os02g01820 LOC_Os03g43850 LOC_Os01g45190 LOC_Os10g41930 LOC_Os11g05700 LOC_Os02g33490 LOC_Os03g38800 LOC_Os06g38950 LOC_Os11g32880 LOC_Os01g42410 LOC_Os01g42380 LOC_Os09g23640 LOC_Os07g45360 LOC_Os09g35890 LOC_Os02g33850 LOC_Os02g18670 LOC_Os05g20050
PYROPHOSPHATASE_ACTIVITY	759	GO:0016462	molecular_function	17	0.0223979	8.52e-05	0.0102	LOC_Os02g01820 LOC_Os03g43850 LOC_Os01g45190 LOC_Os10g41930 LOC_Os11g05700 LOC_Os02g33490 LOC_Os03g38800 LOC_Os06g38950 LOC_Os11g32880 LOC_Os01g42410 LOC_Os01g42380 LOC_Os09g23640 LOC_Os07g45360 LOC_Os09g35890 LOC_Os02g33850 LOC_Os02g18670 LOC_Os05g20050
HYDROLASE_ACTIVITY,_ACTING_ON_ACID_ANHYDRIDES	775	GO:0016817	molecular_function	17	0.0219355	0.000109	0.0118	LOC_Os02g01820 LOC_Os03g43850 LOC_Os01g45190 LOC_Os10g41930 LOC_Os11g05700 LOC_Os02g33490 LOC_Os03g38800 LOC_Os06g38950 LOC_Os11g32880 LOC_Os01g42410 LOC_Os01g42380 LOC_Os09g23640 LOC_Os07g45360 LOC_Os09g35890 LOC_Os02g33850 LOC_Os02g18670 LOC_Os05g20050
NUCLEOSIDE-TRIPHOSPHATASE_ACTIVITY	726	GO:0017111	molecular_function	16	0.0220386	0.000163	0.0166	LOC_Os02g01820 LOC_Os03g43850 LOC_Os01g45190 LOC_Os10g41930 LOC_Os11g05700 LOC_Os03g38800 LOC_Os06g38950 LOC_Os11g32880 LOC_Os01g42410 LOC_Os01g42380 LOC_Os09g23640 LOC_Os07g45360 LOC_Os09g35890 LOC_Os02g33850 LOC_Os02g18670 LOC_Os05g20050
ORGANIC_ACID_TRANSMEMBRANE_TRANSPORTER_ACTIVITY	37	GO:0005342	molecular_function	4	0.108108	0.000242	0.0221	LOC_Os02g32930 LOC_Os04g35540 LOC_Os03g43970 LOC_Os11g05690
CARBOXYLIC_ACID_TRANSMEMBRANE_TRANSPORTER_ACTIVITY	37	GO:0046943	molecular_function	4	0.108108	0.000242	0.0221	LOC_Os02g32930 LOC_Os04g35540 LOC_Os03g43970 LOC_Os11g05690
PROTEIN_BINDING	2762	GO:0005515	molecular_function	38	0.0137581	0.000279	0.0242	LOC_Os02g17080 LOC_Os07g45300 LOC_Os11g05640 LOC_Os07g30090 LOC_Os01g41770 LOC_Os07g03000 LOC_Os07g30100 LOC_Os02g12440 LOC_Os05g16930 LOC_Os11g38800 LOC_Os09g10270 LOC_Os05g19970 LOC_Os09g21250 LOC_Os02g12400 LOC_Os07g29810 LOC_Os03g44620 LOC_Os06g36700 LOC_Os02g12570 LOC_Os09g35870 LOC_Os07g38070 LOC_Os09g12720 LOC_Os05g16740 LOC_Os08g14950 LOC_Os07g29820 LOC_Os07g38130 LOC_Os05g19480 LOC_Os05g…
HYDROLASE_ACTIVITY	3178	GO:0016787	molecular_function	42	0.0132159	0.000305	0.0252	LOC_Os12g04140 LOC_Os02g01820 LOC_Os04g09720 LOC_Os05g19150 LOC_Os05g15510 LOC_Os03g43850 LOC_Os01g45190 LOC_Os10g41930 LOC_Os11g05700 LOC_Os01g42510 LOC_Os01g72340 LOC_Os02g33490 LOC_Os02g12380 LOC_Os06g33549 LOC_Os03g38800 LOC_Os06g38950 LOC_Os11g32880 LOC_Os01g42410 LOC_Os07g30170 LOC_Os01g42380 LOC_Os05g34630 LOC_Os02g18870 LOC_Os02g12580 LOC_Os05g18780 LOC_Os05g18604 LOC_Os11g33270 LOC_Os05g…
RESPONSE_TO_STRESS	820	GO:0006950	biological_process	18	0.0219512	6.82e-05	0.0373	LOC_Os02g12670 LOC_Os07g09900 LOC_Os06g31280 LOC_Os05g19270 LOC_Os02g12660 LOC_Os07g29810 LOC_Os02g17304 LOC_Os11g32880 LOC_Os10g41720 LOC_Os07g19320 LOC_Os01g23380 LOC_Os07g37950 LOC_Os07g29820 LOC_Os06g47800 LOC_Os02g52460 LOC_Os02g33820 LOC_Os09g36240 LOC_Os04g39460
EXTRACELLULAR_REGION	232	GO:0005576	cellular_component	8	0.0344828	0.000464	0.0422	LOC_Os08g09060 LOC_Os02g34550 LOC_Os11g33270 LOC_Os01g26980 LOC_Os07g29750 LOC_Os03g44290 LOC_Os02g17870 LOC_Os06g47800
MEMBRANE	2063	GO:0016020	cellular_component	30	0.0145419	0.000516	0.0422	LOC_Os07g38400 LOC_Os07g45300 LOC_Os01g34930 LOC_Os05g23700 LOC_Os02g32930 LOC_Os12g28260 LOC_Os10g41930 LOC_Os11g05700 LOC_Os02g33490 LOC_Os04g38410 LOC_Os07g10130 LOC_Os02g12570 LOC_Os07g45320 LOC_Os07g37950 LOC_Os06g33570 LOC_Os05g23720 LOC_Os04g35540 LOC_Os04g37600 LOC_Os05g19480 LOC_Os09g21340 LOC_Os04g39450 LOC_Os03g43970 LOC_Os02g32990 LOC_Os10g41749 LOC_Os04g20210 LOC_Os02g18670 LOC_Os11g…
RESPONSE_TO_STIMULUS	957	GO:0050896	biological_process	19	0.0198537	0.000154	0.0603	LOC_Os02g12670 LOC_Os07g09900 LOC_Os06g31280 LOC_Os05g19270 LOC_Os02g12660 LOC_Os07g29810 LOC_Os02g17304 LOC_Os11g32880 LOC_Os10g41720 LOC_Os07g19320 LOC_Os01g23380 LOC_Os07g37950 LOC_Os07g29820 LOC_Os06g47800 LOC_Os02g52460 LOC_Os02g33820 LOC_Os11g32110 LOC_Os09g36240 LOC_Os04g39460
PRIMARY_METABOLIC_PROCESS	7728	GO:0044238	biological_process	85	0.010999	0.000166	0.0603	LOC_Os04g37500 LOC_Os02g12670 LOC_Os02g17080 LOC_Os05g22670 LOC_Os09g35790 LOC_Os11g38850 LOC_Os01g34930 LOC_Os11g05640 LOC_Os10g18220 LOC_Os04g09720 LOC_Os05g15510 LOC_Os07g03000 LOC_Os03g43850 LOC_Os04g15580 LOC_Os06g08440 LOC_Os02g12440 LOC_Os05g16930 LOC_Os10g41930 LOC_Os01g42510 LOC_Os01g72340 LOC_Os02g18840 LOC_Os09g10270 LOC_Os05g19270 LOC_Os02g33750 LOC_Os02g12380 LOC_Os06g06740 LOC_Os06g…
MITOCHONDRIAL_MEMBRANE_PART	6	GO:0044455	cellular_component	2	0.333333	0.00149	0.1015	LOC_Os07g45300 LOC_Os07g45320
AMINO_ACID_TRANSMEMBRANE_TRANSPORTER_ACTIVITY	27	GO:0015171	molecular_function	3	0.111111	0.00141	0.1064	LOC_Os04g35540 LOC_Os03g43970 LOC_Os11g05690
AMINE_TRANSMEMBRANE_TRANSPORTER_ACTIVITY	27	GO:0005275	molecular_function	3	0.111111	0.00141	0.1064	LOC_Os04g35540 LOC_Os03g43970 LOC_Os11g05690
CELLULAR_METABOLIC_PROCESS	6576	GO:0044237	biological_process	73	0.011101	0.000403	0.1216	LOC_Os04g37500 LOC_Os02g12670 LOC_Os05g22670 LOC_Os09g35790 LOC_Os11g38850 LOC_Os01g34930 LOC_Os11g05640 LOC_Os10g18220 LOC_Os02g33710 LOC_Os07g03000 LOC_Os03g43850 LOC_Os04g15580 LOC_Os06g08440 LOC_Os02g12440 LOC_Os05g16930 LOC_Os10g41930 LOC_Os02g18840 LOC_Os09g10270 LOC_Os05g19270 LOC_Os02g33750 LOC_Os02g12380 LOC_Os06g06740 LOC_Os06g33549 LOC_Os02g12660 LOC_Os03g43810 LOC_Os02g12400 LOC_Os11g…
MACROMOLECULE_METABOLIC_PROCESS	6374	GO:0043170	biological_process	71	0.011139	0.000445	0.1216	LOC_Os02g12670 LOC_Os02g17080 LOC_Os05g22670 LOC_Os09g35790 LOC_Os11g38850 LOC_Os01g34930 LOC_Os11g05640 LOC_Os04g09720 LOC_Os07g03000 LOC_Os03g43850 LOC_Os04g15580 LOC_Os06g08440 LOC_Os02g12440 LOC_Os05g16930 LOC_Os01g42510 LOC_Os02g18840 LOC_Os09g10270 LOC_Os05g19270 LOC_Os02g33750 LOC_Os02g12380 LOC_Os06g06740 LOC_Os06g33549 LOC_Os02g12660 LOC_Os01g46450 LOC_Os03g43810 LOC_Os02g12400 LOC_Os11g…
TRANSMEMBRANE_TRANSPORTER_ACTIVITY	671	GO:0022857	molecular_function	13	0.0193741	0.00202	0.1455	LOC_Os07g45300 LOC_Os02g32930 LOC_Os12g28260 LOC_Os10g41930 LOC_Os11g05700 LOC_Os02g33490 LOC_Os07g45320 LOC_Os06g33570 LOC_Os02g33730 LOC_Os04g35540 LOC_Os03g43970 LOC_Os02g18670 LOC_Os11g05690
CELLULAR_MACROMOLECULE_METABOLIC_PROCESS	5328	GO:0044260	biological_process	61	0.0114489	0.000604	0.1468	LOC_Os02g12670 LOC_Os05g22670 LOC_Os09g35790 LOC_Os11g38850 LOC_Os01g34930 LOC_Os11g05640 LOC_Os07g03000 LOC_Os03g43850 LOC_Os04g15580 LOC_Os06g08440 LOC_Os02g12440 LOC_Os05g16930 LOC_Os02g18840 LOC_Os09g10270 LOC_Os05g19270 LOC_Os02g33750 LOC_Os02g12380 LOC_Os06g06740 LOC_Os06g33549 LOC_Os02g12660 LOC_Os03g43810 LOC_Os02g12400 LOC_Os11g32880 LOC_Os05g18780 LOC_Os11g33270 LOC_Os04g23700 LOC_Os03g…
LYASE_ACTIVITY	304	GO:0016829	molecular_function	8	0.0263158	0.00246	0.1706	LOC_Os04g37500 LOC_Os02g33710 LOC_Os05g22970 LOC_Os04g27670 LOC_Os01g11054 LOC_Os11g18194 LOC_Os03g22620 LOC_Os09g36240
FERRIC_IRON_BINDING	10	GO:0008199	molecular_function	2	0.2	0.00344	0.2292	LOC_Os02g34550 LOC_Os01g26980
TRANSPORTER_ACTIVITY	1085	GO:0005215	molecular_function	17	0.0156682	0.00398	0.2557	LOC_Os07g38400 LOC_Os07g45300 LOC_Os02g32930 LOC_Os12g28260 LOC_Os10g41930 LOC_Os11g05700 LOC_Os02g33490 LOC_Os02g12570 LOC_Os07g45320 LOC_Os06g33570 LOC_Os02g33730 LOC_Os05g23720 LOC_Os04g35540 LOC_Os09g21340 LOC_Os03g43970 LOC_Os02g18670 LOC_Os11g05690
DEFENSE_RESPONSE	435	GO:0006952	biological_process	10	0.0229885	0.00198	0.2983	LOC_Os07g09900 LOC_Os06g31280 LOC_Os07g29810 LOC_Os02g17304 LOC_Os07g19320 LOC_Os01g23380 LOC_Os07g37950 LOC_Os07g29820 LOC_Os06g47800 LOC_Os04g39460
CELLULAR_CATION_HOMEOSTASIS	11	GO:0030003	biological_process	2	0.181818	0.00404	0.2983	LOC_Os02g34550 LOC_Os01g26980
APOPTOTIC_PROCESS	465	GO:0006915	biological_process	10	0.0215054	0.00316	0.2983	LOC_Os12g25170 LOC_Os07g09900 LOC_Os07g29810 LOC_Os02g17304 LOC_Os07g19320 LOC_Os01g23380 LOC_Os07g29820 LOC_Os07g02560 LOC_Os06g47800 LOC_Os04g39460
CELLULAR_HOMEOSTASIS	120	GO:0019725	biological_process	5	0.0416667	0.00247	0.2983	LOC_Os07g09310 LOC_Os09g23650 LOC_Os02g34550 LOC_Os01g26980 LOC_Os03g06740
CELLULAR_ION_HOMEOSTASIS	11	GO:0006873	biological_process	2	0.181818	0.00404	0.2983	LOC_Os02g34550 LOC_Os01g26980
DI-,_TRI-VALENT_INORGANIC_CATION_HOMEOSTASIS	11	GO:0055066	biological_process	2	0.181818	0.00404	0.2983	LOC_Os02g34550 LOC_Os01g26980
IRON_ION_TRANSPORT	11	GO:0006826	biological_process	2	0.181818	0.00404	0.2983	LOC_Os02g34550 LOC_Os01g26980
ORGANIC_ACID_TRANSPORT	34	GO:0015849	biological_process	3	0.0882353	0.0026	0.2983	LOC_Os04g35540 LOC_Os03g43970 LOC_Os11g05690
CELLULAR_IRON_ION_HOMEOSTASIS	10	GO:0006879	biological_process	2	0.2	0.00344	0.2983	LOC_Os02g34550 LOC_Os01g26980
PROGRAMMED_CELL_DEATH	465	GO:0012501	biological_process	10	0.0215054	0.00316	0.2983	LOC_Os12g25170 LOC_Os07g09900 LOC_Os07g29810 LOC_Os02g17304 LOC_Os07g19320 LOC_Os01g23380 LOC_Os07g29820 LOC_Os07g02560 LOC_Os06g47800 LOC_Os04g39460
AMINE_TRANSPORT	30	GO:0015837	biological_process	3	0.1	0.00187	0.2983	LOC_Os04g35540 LOC_Os03g43970 LOC_Os11g05690
AMINO_ACID_TRANSPORT	30	GO:0006865	biological_process	3	0.1	0.00187	0.2983	LOC_Os04g35540 LOC_Os03g43970 LOC_Os11g05690
CARBOXYLIC_ACID_TRANSPORT	34	GO:0046942	biological_process	3	0.0882353	0.0026	0.2983	LOC_Os04g35540 LOC_Os03g43970 LOC_Os11g05690
DEATH	477	GO:0016265	biological_process	10	0.0209644	0.00376	0.2983	LOC_Os12g25170 LOC_Os07g09900 LOC_Os07g29810 LOC_Os02g17304 LOC_Os07g19320 LOC_Os01g23380 LOC_Os07g29820 LOC_Os07g02560 LOC_Os06g47800 LOC_Os04g39460
BIOLOGICAL_REGULATION	2100	GO:0065007	biological_process	29	0.0138095	0.00138	0.2983	LOC_Os02g17080 LOC_Os09g35790 LOC_Os11g05640 LOC_Os07g09310 LOC_Os06g08440 LOC_Os02g33750 LOC_Os06g06740 LOC_Os03g43810 LOC_Os06g36770 LOC_Os09g23650 LOC_Os11g32880 LOC_Os02g34550 LOC_Os01g26980 LOC_Os07g37950 LOC_Os01g72330 LOC_Os09g35870 LOC_Os12g03290 LOC_Os01g39330 LOC_Os09g35890 LOC_Os01g09550 LOC_Os06g39906 LOC_Os02g52460 LOC_Os11g32110 LOC_Os03g06740 LOC_Os02g47610 LOC_Os07g37610 LOC_Os05g…
IRON_ION_HOMEOSTASIS	10	GO:0055072	biological_process	2	0.2	0.00344	0.2983	LOC_Os02g34550 LOC_Os01g26980
CELL_DEATH	477	GO:0008219	biological_process	10	0.0209644	0.00376	0.2983	LOC_Os12g25170 LOC_Os07g09900 LOC_Os07g29810 LOC_Os02g17304 LOC_Os07g19320 LOC_Os01g23380 LOC_Os07g29820 LOC_Os07g02560 LOC_Os06g47800 LOC_Os04g39460
NITROGEN_COMPOUND_METABOLIC_PROCESS	2897	GO:0006807	biological_process	35	0.0120815	0.00409	0.2983	LOC_Os04g37500 LOC_Os05g22670 LOC_Os09g35790 LOC_Os02g07150 LOC_Os11g05640 LOC_Os03g43850 LOC_Os06g08440 LOC_Os10g41930 LOC_Os05g19270 LOC_Os02g33750 LOC_Os06g06740 LOC_Os03g43810 LOC_Os11g32880 LOC_Os07g30170 LOC_Os05g18780 LOC_Os01g72330 LOC_Os09g35870 LOC_Os12g03290 LOC_Os01g39330 LOC_Os09g35890 LOC_Os05g35520 LOC_Os01g09550 LOC_Os07g28470 LOC_Os07g38420 LOC_Os06g39906 LOC_Os02g52460 LOC_Os07g…
CELLULAR_DI-,_TRI-VALENT_INORGANIC_CATION_HOMEOSTASIS	11	GO:0030005	biological_process	2	0.181818	0.00404	0.2983	LOC_Os02g34550 LOC_Os01g26980
NUCLEOBASE-CONTAINING_COMPOUND_METABOLIC_PROCESS	2512	GO:0006139	biological_process	32	0.0127389	0.00277	0.2983	LOC_Os05g22670 LOC_Os09g35790 LOC_Os11g05640 LOC_Os03g43850 LOC_Os06g08440 LOC_Os10g41930 LOC_Os05g19270 LOC_Os02g33750 LOC_Os06g06740 LOC_Os03g43810 LOC_Os11g32880 LOC_Os05g18780 LOC_Os01g72330 LOC_Os09g35870 LOC_Os12g03290 LOC_Os01g39330 LOC_Os09g35890 LOC_Os05g35520 LOC_Os01g09550 LOC_Os07g28470 LOC_Os07g38420 LOC_Os06g39906 LOC_Os02g52460 LOC_Os07g30150 LOC_Os05g18850 LOC_Os11g32110 LOC_Os09g…
CELLULAR_CHEMICAL_HOMEOSTASIS	11	GO:0055082	biological_process	2	0.181818	0.00404	0.2983	LOC_Os02g34550 LOC_Os01g26980
TRANSPORT	1582	GO:0006810	biological_process	22	0.0139064	0.00466	0.3183	LOC_Os07g38400 LOC_Os07g45300 LOC_Os02g32930 LOC_Os12g28260 LOC_Os10g41930 LOC_Os11g05700 LOC_Os02g33490 LOC_Os02g34550 LOC_Os03g06760 LOC_Os02g12570 LOC_Os01g26980 LOC_Os06g33570 LOC_Os05g23720 LOC_Os04g35540 LOC_Os04g37600 LOC_Os09g21340 LOC_Os03g43970 LOC_Os03g44000 LOC_Os02g18670 LOC_Os05g20050 LOC_Os03g43860 LOC_Os11g05690
ESTABLISHMENT_OF_LOCALIZATION	1582	GO:0051234	biological_process	22	0.0139064	0.00466	0.3183	LOC_Os07g38400 LOC_Os07g45300 LOC_Os02g32930 LOC_Os12g28260 LOC_Os10g41930 LOC_Os11g05700 LOC_Os02g33490 LOC_Os02g34550 LOC_Os03g06760 LOC_Os02g12570 LOC_Os01g26980 LOC_Os06g33570 LOC_Os05g23720 LOC_Os04g35540 LOC_Os04g37600 LOC_Os09g21340 LOC_Os03g43970 LOC_Os03g44000 LOC_Os02g18670 LOC_Os05g20050 LOC_Os03g43860 LOC_Os11g05690
ACTIVE_TRANSMEMBRANE_TRANSPORTER_ACTIVITY	421	GO:0022804	molecular_function	9	0.0213777	0.00517	0.3199	LOC_Os07g45300 LOC_Os02g32930 LOC_Os10g41930 LOC_Os11g05700 LOC_Os02g33490 LOC_Os04g35540 LOC_Os03g43970 LOC_Os02g18670 LOC_Os11g05690
REGULATION_OF_BIOLOGICAL_PROCESS	1988	GO:0050789	biological_process	26	0.0130785	0.00483	0.32	LOC_Os09g35790 LOC_Os11g05640 LOC_Os07g09310 LOC_Os06g08440 LOC_Os02g33750 LOC_Os06g06740 LOC_Os03g43810 LOC_Os06g36770 LOC_Os09g23650 LOC_Os11g32880 LOC_Os07g37950 LOC_Os01g72330 LOC_Os09g35870 LOC_Os12g03290 LOC_Os01g39330 LOC_Os09g35890 LOC_Os01g09550 LOC_Os06g39906 LOC_Os02g52460 LOC_Os11g32110 LOC_Os03g06740 LOC_Os02g47610 LOC_Os07g37610 LOC_Os05g20050 LOC_Os02g52450 LOC_Os07g37750
CATION_BINDING	3717	GO:0043169	molecular_function	42	0.0112994	0.0055	0.3231	LOC_Os02g12550 LOC_Os07g29960 LOC_Os09g23160 LOC_Os02g07150 LOC_Os08g09060 LOC_Os05g15510 LOC_Os07g29770 LOC_Os12g03730 LOC_Os06g37364 LOC_Os07g30100 LOC_Os11g38800 LOC_Os01g42510 LOC_Os01g72340 LOC_Os06g45030 LOC_Os02g33750 LOC_Os05g19970 LOC_Os06g37080 LOC_Os07g38460 LOC_Os11g32880 LOC_Os02g18880 LOC_Os10g41720 LOC_Os02g34550 LOC_Os04g27670 LOC_Os01g26980 LOC_Os07g23570 LOC_Os02g12650 LOC_Os02g…
ION_BINDING	3721	GO:0043167	molecular_function	42	0.0112873	0.00559	0.3231	LOC_Os02g12550 LOC_Os07g29960 LOC_Os09g23160 LOC_Os02g07150 LOC_Os08g09060 LOC_Os05g15510 LOC_Os07g29770 LOC_Os12g03730 LOC_Os06g37364 LOC_Os07g30100 LOC_Os11g38800 LOC_Os01g42510 LOC_Os01g72340 LOC_Os06g45030 LOC_Os02g33750 LOC_Os05g19970 LOC_Os06g37080 LOC_Os07g38460 LOC_Os11g32880 LOC_Os02g18880 LOC_Os10g41720 LOC_Os02g34550 LOC_Os04g27670 LOC_Os01g26980 LOC_Os07g23570 LOC_Os02g12650 LOC_Os02g…
LOCALIZATION	1601	GO:0051179	biological_process	22	0.0137414	0.00533	0.3327	LOC_Os07g38400 LOC_Os07g45300 LOC_Os02g32930 LOC_Os12g28260 LOC_Os10g41930 LOC_Os11g05700 LOC_Os02g33490 LOC_Os02g34550 LOC_Os03g06760 LOC_Os02g12570 LOC_Os01g26980 LOC_Os06g33570 LOC_Os05g23720 LOC_Os04g35540 LOC_Os04g37600 LOC_Os09g21340 LOC_Os03g43970 LOC_Os03g44000 LOC_Os02g18670 LOC_Os05g20050 LOC_Os03g43860 LOC_Os11g05690
REGULATION_OF_CELLULAR_PROCESS	1898	GO:0050794	biological_process	25	0.0131718	0.0052	0.3327	LOC_Os09g35790 LOC_Os11g05640 LOC_Os07g09310 LOC_Os06g08440 LOC_Os02g33750 LOC_Os06g06740 LOC_Os03g43810 LOC_Os06g36770 LOC_Os09g23650 LOC_Os11g32880 LOC_Os07g37950 LOC_Os01g72330 LOC_Os09g35870 LOC_Os12g03290 LOC_Os01g39330 LOC_Os09g35890 LOC_Os01g09550 LOC_Os06g39906 LOC_Os02g52460 LOC_Os11g32110 LOC_Os03g06740 LOC_Os07g37610 LOC_Os05g20050 LOC_Os02g52450 LOC_Os07g37750
RNA_METABOLIC_PROCESS	1126	GO:0016070	biological_process	17	0.0150977	0.00568	0.3442	LOC_Os05g22670 LOC_Os09g35790 LOC_Os11g05640 LOC_Os06g08440 LOC_Os11g32880 LOC_Os05g18780 LOC_Os01g72330 LOC_Os12g03290 LOC_Os07g38420 LOC_Os06g39906 LOC_Os05g18850 LOC_Os11g32110 LOC_Os02g33500 LOC_Os07g37610 LOC_Os10g41790 LOC_Os05g20050 LOC_Os02g52450
HOMEOSTATIC_PROCESS	148	GO:0042592	biological_process	5	0.0337838	0.00583	0.3442	LOC_Os07g09310 LOC_Os09g23650 LOC_Os02g34550 LOC_Os01g26980 LOC_Os03g06740
CARBON-CARBON_LYASE_ACTIVITY	94	GO:0016830	molecular_function	4	0.0425532	0.0062	0.3467	LOC_Os04g37500 LOC_Os02g33710 LOC_Os01g11054 LOC_Os09g36240
RRNA_BINDING	15	GO:0019843	molecular_function	2	0.133333	0.00692	0.3745	LOC_Os05g18750 LOC_Os03g05980
SUBSTRATE-SPECIFIC_TRANSMEMBRANE_TRANSPORTER_ACTIVITY	536	GO:0022891	molecular_function	10	0.0186567	0.00816	0.4159	LOC_Os07g45300 LOC_Os02g32930 LOC_Os12g28260 LOC_Os10g41930 LOC_Os07g45320 LOC_Os06g33570 LOC_Os02g33730 LOC_Os04g35540 LOC_Os03g43970 LOC_Os11g05690
ATPASE_ACTIVITY,_COUPLED	297	GO:0042623	molecular_function	7	0.023569	0.00796	0.4159	LOC_Os03g43850 LOC_Os01g45190 LOC_Os10g41930 LOC_Os11g05700 LOC_Os11g32880 LOC_Os07g45360 LOC_Os02g18670
SUBSTRATE-SPECIFIC_TRANSPORTER_ACTIVITY	626	GO:0022892	molecular_function	11	0.0175719	0.00862	0.4269	LOC_Os07g45300 LOC_Os02g32930 LOC_Os12g28260 LOC_Os10g41930 LOC_Os02g12570 LOC_Os07g45320 LOC_Os06g33570 LOC_Os02g33730 LOC_Os04g35540 LOC_Os03g43970 LOC_Os11g05690
METAL_ION_BINDING	3513	GO:0046872	molecular_function	39	0.0111016	0.00963	0.4635	LOC_Os02g12550 LOC_Os07g29960 LOC_Os09g23160 LOC_Os02g07150 LOC_Os08g09060 LOC_Os07g29770 LOC_Os12g03730 LOC_Os06g37364 LOC_Os07g30100 LOC_Os11g38800 LOC_Os01g42510 LOC_Os06g45030 LOC_Os02g33750 LOC_Os05g19970 LOC_Os06g37080 LOC_Os07g38460 LOC_Os11g32880 LOC_Os02g18880 LOC_Os10g41720 LOC_Os02g34550 LOC_Os04g27670 LOC_Os01g26980 LOC_Os07g23570 LOC_Os02g12650 LOC_Os02g17470 LOC_Os09g12720 LOC_Os05g…
VOLTAGE-GATED_POTASSIUM_CHANNEL_ACTIVITY	19	GO:0005249	molecular_function	2	0.105263	0.0105	0.4653	LOC_Os12g28260 LOC_Os06g33570
TRANSFERASE_ACTIVITY	3084	GO:0016740	molecular_function	35	0.0113489	0.0102	0.4653	LOC_Os02g12670 LOC_Os09g16030 LOC_Os11g38850 LOC_Os01g34930 LOC_Os10g18220 LOC_Os07g03000 LOC_Os10g41780 LOC_Os04g15580 LOC_Os02g12440 LOC_Os05g16930 LOC_Os02g18840 LOC_Os10g41760 LOC_Os02g12660 LOC_Os02g12400 LOC_Os07g10130 LOC_Os11g33270 LOC_Os04g23700 LOC_Os04g24290 LOC_Os07g38070 LOC_Os05g16740 LOC_Os07g47500 LOC_Os08g14950 LOC_Os07g29750 LOC_Os05g35520 LOC_Os01g42470 LOC_Os07g28470 LOC_Os10g…
VOLTAGE-GATED_CATION_CHANNEL_ACTIVITY	19	GO:0022843	molecular_function	2	0.105263	0.0105	0.4653	LOC_Os12g28260 LOC_Os06g33570
ORGANELLE_INNER_MEMBRANE	65	GO:0019866	cellular_component	3	0.0461538	0.0142	0.51	LOC_Os07g45300 LOC_Os07g45320 LOC_Os05g23720
MITOCHONDRIAL_INNER_MEMBRANE	65	GO:0005743	cellular_component	3	0.0461538	0.0142	0.51	LOC_Os07g45300 LOC_Os07g45320 LOC_Os05g23720
INTRACELLULAR	3733	GO:0005622	cellular_component	40	0.0107152	0.015	0.51	LOC_Os02g12670 LOC_Os05g22670 LOC_Os09g35790 LOC_Os04g38400 LOC_Os07g45300 LOC_Os11g05640 LOC_Os07g30090 LOC_Os10g18220 LOC_Os05g19270 LOC_Os02g33750 LOC_Os02g12380 LOC_Os05g19970 LOC_Os02g18830 LOC_Os03g43810 LOC_Os06g36770 LOC_Os03g06760 LOC_Os02g12570 LOC_Os07g45320 LOC_Os02g17470 LOC_Os09g35870 LOC_Os05g19630 LOC_Os12g03290 LOC_Os01g39330 LOC_Os09g35890 LOC_Os05g23720 LOC_Os05g19480 LOC_Os07g…
MUTSBETA_COMPLEX	1	GO:0032302	cellular_component	1	1	0.0148	0.51	LOC_Os05g19270
MISMATCH_REPAIR_COMPLEX	1	GO:0032300	cellular_component	1	1	0.0148	0.51	LOC_Os05g19270
MUTSALPHA_COMPLEX	1	GO:0032301	cellular_component	1	1	0.0148	0.51	LOC_Os05g19270
APOPLAST	71	GO:0048046	cellular_component	3	0.0422535	0.0178	0.5309	LOC_Os08g09060 LOC_Os11g33270 LOC_Os07g29750
MEMBRANE_PART	1004	GO:0044425	cellular_component	14	0.0139442	0.021	0.5309	LOC_Os07g38400 LOC_Os07g45300 LOC_Os01g34930 LOC_Os05g23700 LOC_Os10g41930 LOC_Os11g05700 LOC_Os07g10130 LOC_Os02g12570 LOC_Os07g45320 LOC_Os07g37950 LOC_Os04g35540 LOC_Os02g32990 LOC_Os04g20210 LOC_Os02g18670
MITOCHONDRIAL_MEMBRANE	76	GO:0031966	cellular_component	3	0.0394737	0.0211	0.5309	LOC_Os07g45300 LOC_Os07g45320 LOC_Os05g23720
PROTEIN_COMPLEX	813	GO:0043234	cellular_component	12	0.0147601	0.0214	0.5309	LOC_Os02g12670 LOC_Os05g22670 LOC_Os07g45300 LOC_Os01g34930 LOC_Os10g41930 LOC_Os01g72340 LOC_Os05g19270 LOC_Os06g33549 LOC_Os06g36770 LOC_Os03g06760 LOC_Os02g12570 LOC_Os09g35890
MITOCHONDRIAL_INNER_MEMBRANE_PRESEQUENCE_TRANSLOCASE_COMPLEX	2	GO:0005744	cellular_component	1	0.5	0.0221	0.5309	LOC_Os07g45300
CARBOXY-LYASE_ACTIVITY	64	GO:0016831	molecular_function	3	0.046875	0.0136	0.562	LOC_Os04g37500 LOC_Os02g33710 LOC_Os01g11054
POTASSIUM_CHANNEL_ACTIVITY	22	GO:0005267	molecular_function	2	0.0909091	0.0136	0.562	LOC_Os12g28260 LOC_Os06g33570
CATION_CHANNEL_ACTIVITY	22	GO:0005261	molecular_function	2	0.0909091	0.0136	0.562	LOC_Os12g28260 LOC_Os06g33570
MEVALONATE_KINASE_ACTIVITY	1	GO:0004496	molecular_function	1	1	0.0148	0.5866	LOC_Os10g18220
TRANSITION_METAL_ION_BINDING	2838	GO:0046914	molecular_function	32	0.0112755	0.0149	0.5866	LOC_Os02g12550 LOC_Os07g29960 LOC_Os02g07150 LOC_Os08g09060 LOC_Os07g29770 LOC_Os12g03730 LOC_Os06g37364 LOC_Os07g30100 LOC_Os11g38800 LOC_Os01g42510 LOC_Os06g45030 LOC_Os02g33750 LOC_Os05g19970 LOC_Os06g37080 LOC_Os11g32880 LOC_Os10g41720 LOC_Os02g34550 LOC_Os01g26980 LOC_Os07g23570 LOC_Os02g12650 LOC_Os02g17470 LOC_Os09g12720 LOC_Os05g19480 LOC_Os02g52460 LOC_Os06g39880 LOC_Os07g09320 LOC_Os07g…
MONOVALENT_INORGANIC_CATION_TRANSPORT	172	GO:0015672	biological_process	5	0.0290698	0.0106	0.592	LOC_Os02g32930 LOC_Os12g28260 LOC_Os10g41930 LOC_Os02g33490 LOC_Os06g33570
SIGNALING	473	GO:0023052	biological_process	9	0.0190275	0.0105	0.592	LOC_Os04g15580 LOC_Os06g08440 LOC_Os06g36770 LOC_Os07g37950 LOC_Os01g72330 LOC_Os02g32990 LOC_Os04g20210 LOC_Os05g20050 LOC_Os07g37750
P-P-BOND-HYDROLYSIS-DRIVEN_TRANSMEMBRANE_TRANSPORTER_ACTIVITY	193	GO:0015405	molecular_function	5	0.0259067	0.0164	0.6192	LOC_Os07g45300 LOC_Os10g41930 LOC_Os11g05700 LOC_Os02g33490 LOC_Os02g18670
PRIMARY_ACTIVE_TRANSMEMBRANE_TRANSPORTER_ACTIVITY	193	GO:0015399	molecular_function	5	0.0259067	0.0164	0.6192	LOC_Os07g45300 LOC_Os10g41930 LOC_Os11g05700 LOC_Os02g33490 LOC_Os02g18670
RNA_SPLICING	20	GO:0008380	biological_process	2	0.1	0.0115	0.6265	LOC_Os07g38420 LOC_Os10g41790
MITOCHONDRIAL_RESPIRATORY_CHAIN	3	GO:0005746	cellular_component	1	0.333333	0.0293	0.631	LOC_Os07g45320
RESPIRATORY_CHAIN	3	GO:0070469	cellular_component	1	0.333333	0.0293	0.631	LOC_Os07g45320
PHOSPHOTRANSFERASE_ACTIVITY,_ALCOHOL_GROUP_AS_ACCEPTOR	1685	GO:0016773	molecular_function	21	0.0124629	0.0173	0.6368	LOC_Os02g12670 LOC_Os11g38850 LOC_Os10g18220 LOC_Os07g03000 LOC_Os04g15580 LOC_Os02g12440 LOC_Os05g16930 LOC_Os02g18840 LOC_Os02g12660 LOC_Os02g12400 LOC_Os04g23700 LOC_Os04g24290 LOC_Os07g38070 LOC_Os05g16740 LOC_Os08g14950 LOC_Os05g35520 LOC_Os11g35860 LOC_Os05g17604 LOC_Os02g12420 LOC_Os05g16824 LOC_Os02g12450
REGULATION_OF_BIOLOGICAL_QUALITY	178	GO:0065008	biological_process	5	0.0280899	0.0121	0.6432	LOC_Os07g09310 LOC_Os09g23650 LOC_Os02g34550 LOC_Os01g26980 LOC_Os03g06740
MEMBRANE-BOUNDED_ORGANELLE	1821	GO:0043227	cellular_component	21	0.0115321	0.0355	0.6568	LOC_Os05g22670 LOC_Os09g35790 LOC_Os04g38400 LOC_Os07g45300 LOC_Os11g05640 LOC_Os05g19270 LOC_Os02g33750 LOC_Os02g12380 LOC_Os02g18830 LOC_Os03g43810 LOC_Os07g45320 LOC_Os09g35870 LOC_Os12g03290 LOC_Os01g39330 LOC_Os09g35890 LOC_Os05g23720 LOC_Os05g19480 LOC_Os07g38420 LOC_Os06g39906 LOC_Os02g52460 LOC_Os11g32110
MITOCHONDRIAL_ENVELOPE	96	GO:0005740	cellular_component	3	0.03125	0.0376	0.6568	LOC_Os07g45300 LOC_Os07g45320 LOC_Os05g23720
TRANSCRIPTION_FACTOR_TFIIA_COMPLEX	4	GO:0005672	cellular_component	1	0.25	0.0365	0.6568	LOC_Os05g22670
NUCLEAR_PART	97	GO:0044428	cellular_component	3	0.0309278	0.0385	0.6568	LOC_Os05g22670 LOC_Os05g19270 LOC_Os07g38420
INTRACELLULAR_MEMBRANE-BOUNDED_ORGANELLE	1808	GO:0043231	cellular_component	21	0.011615	0.0333	0.6568	LOC_Os05g22670 LOC_Os09g35790 LOC_Os04g38400 LOC_Os07g45300 LOC_Os11g05640 LOC_Os05g19270 LOC_Os02g33750 LOC_Os02g12380 LOC_Os02g18830 LOC_Os03g43810 LOC_Os07g45320 LOC_Os09g35870 LOC_Os12g03290 LOC_Os01g39330 LOC_Os09g35890 LOC_Os05g23720 LOC_Os05g19480 LOC_Os07g38420 LOC_Os06g39906 LOC_Os02g52460 LOC_Os11g32110
ORGANELLE_MEMBRANE	169	GO:0031090	cellular_component	4	0.0236686	0.0404	0.6611	LOC_Os07g45300 LOC_Os07g45320 LOC_Os05g23720 LOC_Os05g19480
FARNESYL-DIPHOSPHATE_FARNESYLTRANSFERASE_ACTIVITY	2	GO:0004310	molecular_function	1	0.5	0.0221	0.6705	LOC_Os07g10130
PROTEIN_SERINE/THREONINE_KINASE_ACTIVITY	1394	GO:0004674	molecular_function	18	0.0129125	0.0194	0.6705	LOC_Os02g12670 LOC_Os11g38850 LOC_Os07g03000 LOC_Os04g15580 LOC_Os02g12440 LOC_Os05g16930 LOC_Os02g12660 LOC_Os02g12400 LOC_Os04g23700 LOC_Os04g24290 LOC_Os07g38070 LOC_Os05g16740 LOC_Os08g14950 LOC_Os11g35860 LOC_Os05g17604 LOC_Os02g12420 LOC_Os05g16824 LOC_Os02g12450
PROTEIN_TYROSINE_KINASE_ACTIVITY	1399	GO:0004713	molecular_function	18	0.0128663	0.02	0.6705	LOC_Os02g12670 LOC_Os11g38850 LOC_Os07g03000 LOC_Os04g15580 LOC_Os02g12440 LOC_Os05g16930 LOC_Os02g12660 LOC_Os02g12400 LOC_Os04g23700 LOC_Os04g24290 LOC_Os07g38070 LOC_Os05g16740 LOC_Os08g14950 LOC_Os11g35860 LOC_Os05g17604 LOC_Os02g12420 LOC_Os05g16824 LOC_Os02g12450
GLUTATHIONE_DISULFIDE_OXIDOREDUCTASE_ACTIVITY	2	GO:0015038	molecular_function	1	0.5	0.0221	0.6705	LOC_Os03g06740
PEPTIDE_DISULFIDE_OXIDOREDUCTASE_ACTIVITY	2	GO:0015037	molecular_function	1	0.5	0.0221	0.6705	LOC_Os03g06740
TRANSCRIPTION_REGULATOR_ACTIVITY	989	GO:0030528	molecular_function	14	0.0141557	0.0187	0.6705	LOC_Os05g22670 LOC_Os09g35790 LOC_Os04g38400 LOC_Os11g05640 LOC_Os06g08440 LOC_Os02g33750 LOC_Os03g43810 LOC_Os11g32880 LOC_Os01g72330 LOC_Os12g03290 LOC_Os01g39330 LOC_Os09g35890 LOC_Os06g39906 LOC_Os02g47610
THREONINE-TRNA_LIGASE_ACTIVITY	2	GO:0004829	molecular_function	1	0.5	0.0221	0.6705	LOC_Os02g33500
DIPEPTIDYL-PEPTIDASE_IV_ACTIVITY	2	GO:0004274	molecular_function	1	0.5	0.0221	0.6705	LOC_Os02g18850
GLUTATHIONE-DISULFIDE_REDUCTASE_ACTIVITY	2	GO:0004362	molecular_function	1	0.5	0.0221	0.6705	LOC_Os03g06740
HYDROLASE_ACTIVITY,_ACTING_ON_CARBON-NITROGEN_(BUT_NOT_PEPTIDE)_BONDS	77	GO:0016810	molecular_function	3	0.038961	0.0218	0.6705	LOC_Os02g12380 LOC_Os07g30170 LOC_Os01g72350
XYLOGLUCAN:XYLOGLUCOSYL_TRANSFERASE_ACTIVITY	30	GO:0016762	molecular_function	2	0.0666667	0.0234	0.7005	LOC_Os11g33270 LOC_Os07g29750
PEROXISOMAL_MEMBRANE	7	GO:0005778	cellular_component	1	0.142857	0.0577	0.716	LOC_Os05g19480
MICROBODY_PART	7	GO:0044438	cellular_component	1	0.142857	0.0577	0.716	LOC_Os05g19480
MITOCHONDRIAL_PART	108	GO:0044429	cellular_component	3	0.0277778	0.0498	0.716	LOC_Os07g45300 LOC_Os07g45320 LOC_Os05g23720
SPLICEOSOMAL_COMPLEX	7	GO:0005681	cellular_component	1	0.142857	0.0577	0.716	LOC_Os07g38420
MICROBODY_MEMBRANE	7	GO:0031903	cellular_component	1	0.142857	0.0577	0.716	LOC_Os05g19480
PEROXISOMAL_PART	7	GO:0044439	cellular_component	1	0.142857	0.0577	0.716	LOC_Os05g19480
ORGANELLE_PART	634	GO:0044422	cellular_component	9	0.0141956	0.052	0.716	LOC_Os05g22670 LOC_Os07g45300 LOC_Os05g19270 LOC_Os07g45320 LOC_Os09g35890 LOC_Os05g23720 LOC_Os05g19480 LOC_Os07g38420 LOC_Os03g05980
INTRACELLULAR_ORGANELLE_PART	634	GO:0044446	cellular_component	9	0.0141956	0.052	0.716	LOC_Os05g22670 LOC_Os07g45300 LOC_Os05g19270 LOC_Os07g45320 LOC_Os09g35890 LOC_Os05g23720 LOC_Os05g19480 LOC_Os07g38420 LOC_Os03g05980
REPLICATION_FORK_PROTECTION	1	GO:0048478	biological_process	1	1	0.0148	0.717	LOC_Os02g52460
NEGATIVE_REGULATION_OF_DNA_METABOLIC_PROCESS	1	GO:0051053	biological_process	1	1	0.0148	0.717	LOC_Os02g52460
NEGATIVE_REGULATION_OF_DNA_REPLICATION	1	GO:0008156	biological_process	1	1	0.0148	0.717	LOC_Os02g52460
CATION_TRANSPORT	334	GO:0006812	biological_process	7	0.0209581	0.0143	0.717	LOC_Os02g32930 LOC_Os12g28260 LOC_Os10g41930 LOC_Os02g33490 LOC_Os02g34550 LOC_Os01g26980 LOC_Os06g33570
NUCLEUS	1495	GO:0005634	cellular_component	17	0.0113712	0.0603	0.7262	LOC_Os05g22670 LOC_Os09g35790 LOC_Os04g38400 LOC_Os11g05640 LOC_Os05g19270 LOC_Os02g33750 LOC_Os02g12380 LOC_Os02g18830 LOC_Os03g43810 LOC_Os09g35870 LOC_Os12g03290 LOC_Os01g39330 LOC_Os09g35890 LOC_Os07g38420 LOC_Os06g39906 LOC_Os02g52460 LOC_Os11g32110
PHOSPHORYLATION	1668	GO:0016310	biological_process	21	0.0125899	0.0157	0.7438	LOC_Os02g12670 LOC_Os11g38850 LOC_Os10g18220 LOC_Os07g03000 LOC_Os04g15580 LOC_Os02g12440 LOC_Os05g16930 LOC_Os10g41930 LOC_Os02g12660 LOC_Os02g12400 LOC_Os04g23700 LOC_Os04g24290 LOC_Os07g38070 LOC_Os05g16740 LOC_Os02g33730 LOC_Os08g14950 LOC_Os11g35860 LOC_Os05g17604 LOC_Os02g12420 LOC_Os05g16824 LOC_Os02g12450
INTRACELLULAR_PART	3107	GO:0044424	cellular_component	31	0.00997747	0.0647	0.7568	LOC_Os02g12670 LOC_Os05g22670 LOC_Os09g35790 LOC_Os04g38400 LOC_Os07g45300 LOC_Os11g05640 LOC_Os10g18220 LOC_Os05g19270 LOC_Os02g33750 LOC_Os02g12380 LOC_Os02g18830 LOC_Os03g43810 LOC_Os06g36770 LOC_Os03g06760 LOC_Os02g12570 LOC_Os07g45320 LOC_Os09g35870 LOC_Os05g19630 LOC_Os12g03290 LOC_Os01g39330 LOC_Os09g35890 LOC_Os05g23720 LOC_Os05g19480 LOC_Os07g38420 LOC_Os06g39906 LOC_Os05g18750 LOC_Os02g…
MITOCHONDRION	123	GO:0005739	cellular_component	3	0.0243902	0.0676	0.768	LOC_Os07g45300 LOC_Os07g45320 LOC_Os05g23720
PHOSPHATE-CONTAINING_COMPOUND_METABOLIC_PROCESS	1786	GO:0006796	biological_process	22	0.012318	0.0169	0.7707	LOC_Os02g12670 LOC_Os11g38850 LOC_Os10g18220 LOC_Os07g03000 LOC_Os04g15580 LOC_Os02g12440 LOC_Os05g16930 LOC_Os10g41930 LOC_Os06g33549 LOC_Os02g12660 LOC_Os02g12400 LOC_Os04g23700 LOC_Os04g24290 LOC_Os07g38070 LOC_Os05g16740 LOC_Os02g33730 LOC_Os08g14950 LOC_Os11g35860 LOC_Os05g17604 LOC_Os02g12420 LOC_Os05g16824 LOC_Os02g12450
PHOSPHORUS_METABOLIC_PROCESS	1786	GO:0006793	biological_process	22	0.012318	0.0169	0.7707	LOC_Os02g12670 LOC_Os11g38850 LOC_Os10g18220 LOC_Os07g03000 LOC_Os04g15580 LOC_Os02g12440 LOC_Os05g16930 LOC_Os10g41930 LOC_Os06g33549 LOC_Os02g12660 LOC_Os02g12400 LOC_Os04g23700 LOC_Os04g24290 LOC_Os07g38070 LOC_Os05g16740 LOC_Os02g33730 LOC_Os08g14950 LOC_Os11g35860 LOC_Os05g17604 LOC_Os02g12420 LOC_Os05g16824 LOC_Os02g12450
ORGANELLE_ENVELOPE	125	GO:0031967	cellular_component	3	0.024	0.0701	0.7754	LOC_Os07g45300 LOC_Os07g45320 LOC_Os05g23720
DNA_PRIMASE_ACTIVITY	3	GO:0003896	molecular_function	1	0.333333	0.0293	0.781	LOC_Os07g28470
MANNOSE-6-PHOSPHATE_ISOMERASE_ACTIVITY	3	GO:0004476	molecular_function	1	0.333333	0.0293	0.781	LOC_Os11g38810
FARNESYLTRANSTRANSFERASE_ACTIVITY	3	GO:0004311	molecular_function	1	0.333333	0.0293	0.781	LOC_Os07g10130
ZINC_ION_BINDING	1876	GO:0008270	molecular_function	22	0.0117271	0.0273	0.781	LOC_Os07g29770 LOC_Os12g03730 LOC_Os07g30100 LOC_Os11g38800 LOC_Os01g42510 LOC_Os06g45030 LOC_Os02g33750 LOC_Os05g19970 LOC_Os02g34550 LOC_Os01g26980 LOC_Os02g12650 LOC_Os02g17470 LOC_Os09g12720 LOC_Os05g19480 LOC_Os02g52460 LOC_Os07g09320 LOC_Os07g37610 LOC_Os07g45350 LOC_Os09g35880 LOC_Os11g38810 LOC_Os01g42500 LOC_Os07g28460
ARF_GUANYL-NUCLEOTIDE_EXCHANGE_FACTOR_ACTIVITY	3	GO:0005086	molecular_function	1	0.333333	0.0293	0.781	LOC_Os07g37750
TRANSFERASE_ACTIVITY,_TRANSFERRING_PHOSPHORUS-CONTAINING_GROUPS	1994	GO:0016772	molecular_function	23	0.0115346	0.0286	0.781	LOC_Os02g12670 LOC_Os11g38850 LOC_Os10g18220 LOC_Os07g03000 LOC_Os04g15580 LOC_Os02g12440 LOC_Os05g16930 LOC_Os02g18840 LOC_Os02g12660 LOC_Os02g12400 LOC_Os04g23700 LOC_Os04g24290 LOC_Os07g38070 LOC_Os05g16740 LOC_Os08g14950 LOC_Os05g35520 LOC_Os07g28470 LOC_Os11g35860 LOC_Os05g17604 LOC_Os10g41790 LOC_Os02g12420 LOC_Os05g16824 LOC_Os02g12450
RIBONUCLEASE_INHIBITOR_ACTIVITY	3	GO:0008428	molecular_function	1	0.333333	0.0293	0.781	LOC_Os02g52450
VOLTAGE-GATED_ION_CHANNEL_ACTIVITY	36	GO:0005244	molecular_function	2	0.0555556	0.0323	0.8349	LOC_Os12g28260 LOC_Os06g33570
VOLTAGE-GATED_CHANNEL_ACTIVITY	36	GO:0022832	molecular_function	2	0.0555556	0.0323	0.8349	LOC_Os12g28260 LOC_Os06g33570
REGULATION_OF_NITROGEN_COMPOUND_METABOLIC_PROCESS	1501	GO:0051171	biological_process	19	0.0126582	0.0199	0.8681	LOC_Os09g35790 LOC_Os11g05640 LOC_Os06g08440 LOC_Os02g33750 LOC_Os06g06740 LOC_Os03g43810 LOC_Os11g32880 LOC_Os01g72330 LOC_Os09g35870 LOC_Os12g03290 LOC_Os01g39330 LOC_Os09g35890 LOC_Os01g09550 LOC_Os06g39906 LOC_Os02g52460 LOC_Os11g32110 LOC_Os07g37610 LOC_Os05g20050 LOC_Os02g52450
REGULATION_OF_NUCLEOBASE-CONTAINING_COMPOUND_METABOLIC_PROCESS	1501	GO:0019219	biological_process	19	0.0126582	0.0199	0.8681	LOC_Os09g35790 LOC_Os11g05640 LOC_Os06g08440 LOC_Os02g33750 LOC_Os06g06740 LOC_Os03g43810 LOC_Os11g32880 LOC_Os01g72330 LOC_Os09g35870 LOC_Os12g03290 LOC_Os01g39330 LOC_Os09g35890 LOC_Os01g09550 LOC_Os06g39906 LOC_Os02g52460 LOC_Os11g32110 LOC_Os07g37610 LOC_Os05g20050 LOC_Os02g52450
PROTEIN_SERINE/THREONINE_PHOSPHATASE_COMPLEX	63	GO:0008287	cellular_component	2	0.031746	0.084	0.9041	LOC_Os06g33549 LOC_Os06g36770
THREONYL-TRNA_AMINOACYLATION	2	GO:0006435	biological_process	1	0.5	0.0221	0.9097	LOC_Os02g33500
REGULATION_OF_DNA_REPLICATION	2	GO:0006275	biological_process	1	0.5	0.0221	0.9097	LOC_Os02g52460
MAINTENANCE_OF_FIDELITY_INVOLVED_IN_DNA-DEPENDENT_DNA_REPLICATION	2	GO:0045005	biological_process	1	0.5	0.0221	0.9097	LOC_Os02g52460
LACTOYLGLUTATHIONE_LYASE_ACTIVITY	4	GO:0004462	molecular_function	1	0.25	0.0365	0.9298	LOC_Os05g22970
ATP-DEPENDENT_HELICASE_ACTIVITY	99	GO:0008026	molecular_function	3	0.030303	0.0405	0.9479	LOC_Os01g45190 LOC_Os11g32880 LOC_Os07g45360
SIGNAL_TRANSDUCER_ACTIVITY	167	GO:0004871	molecular_function	4	0.0239521	0.039	0.9479	LOC_Os06g08440 LOC_Os07g37950 LOC_Os01g72330 LOC_Os07g28460
TWO-COMPONENT_RESPONSE_REGULATOR_ACTIVITY	41	GO:0000156	molecular_function	2	0.0487805	0.0405	0.9479	LOC_Os06g08440 LOC_Os01g72330
PURINE_NTP-DEPENDENT_HELICASE_ACTIVITY	99	GO:0070035	molecular_function	3	0.030303	0.0405	0.9479	LOC_Os01g45190 LOC_Os11g32880 LOC_Os07g45360
MOLECULAR_TRANSDUCER_ACTIVITY	167	GO:0060089	molecular_function	4	0.0239521	0.039	0.9479	LOC_Os06g08440 LOC_Os07g37950 LOC_Os01g72330 LOC_Os07g28460
RHODOPSIN-LIKE_RECEPTOR_ACTIVITY	41	GO:0001584	molecular_function	2	0.0487805	0.0405	0.9479	LOC_Os02g32990 LOC_Os04g20210
5S_RRNA_BINDING	5	GO:0008097	molecular_function	1	0.2	0.0436	0.9569	LOC_Os05g18750
NICKEL_CATION_BINDING	5	GO:0016151	molecular_function	1	0.2	0.0436	0.9569	LOC_Os02g07150
GLUTAMATE_DECARBOXYLASE_ACTIVITY	5	GO:0004351	molecular_function	1	0.2	0.0436	0.9569	LOC_Os04g37500
ADENINE_PHOSPHORIBOSYLTRANSFERASE_ACTIVITY	5	GO:0003999	molecular_function	1	0.2	0.0436	0.9569	LOC_Os07g30150
PHOSPHOENOLPYRUVATE_CARBOXYLASE_ACTIVITY	5	GO:0008964	molecular_function	1	0.2	0.0436	0.9569	LOC_Os01g11054
PROTEIN_PHOSPHATASE_TYPE_2A_COMPLEX	12	GO:0000159	cellular_component	1	0.0833333	0.0921	0.9667	LOC_Os06g36770
1,3-BETA-D-GLUCAN_SYNTHASE_COMPLEX	13	GO:0000148	cellular_component	1	0.0769231	0.0989	0.9866	LOC_Os01g34930
ENVELOPE	145	GO:0031975	cellular_component	3	0.0206897	0.0979	0.9866	LOC_Os07g45300 LOC_Os07g45320 LOC_Os05g23720
PROTEIN_KINASE_ACTIVITY	1547	GO:0004672	molecular_function	18	0.0116354	0.0457	0.9888	LOC_Os02g12670 LOC_Os11g38850 LOC_Os07g03000 LOC_Os04g15580 LOC_Os02g12440 LOC_Os05g16930 LOC_Os02g12660 LOC_Os02g12400 LOC_Os04g23700 LOC_Os04g24290 LOC_Os07g38070 LOC_Os05g16740 LOC_Os08g14950 LOC_Os11g35860 LOC_Os05g17604 LOC_Os02g12420 LOC_Os05g16824 LOC_Os02g12450
ELECTRON_CARRIER_ACTIVITY	234	GO:0009055	molecular_function	1	0.0042735	0.8263	1	LOC_Os07g45320
PURINE_RIBONUCLEOSIDE_TRIPHOSPHATE_BIOSYNTHETIC_PROCESS	60	GO:0009206	biological_process	1	0.0166667	0.3648	1	LOC_Os10g41930
REGULATION_OF_CATALYTIC_ACTIVITY	106	GO:0050790	biological_process	1	0.00943396	0.549	1	LOC_Os02g17080
SMALL_RIBOSOMAL_SUBUNIT	59	GO:0015935	cellular_component	1	0.0169492	0.36	1	LOC_Os03g05980
REGULATION_OF_ARF_PROTEIN_SIGNAL_TRANSDUCTION	20	GO:0032012	biological_process	1	0.05	0.1446	1	LOC_Os07g37750
REGULATION_OF_MACROMOLECULE_METABOLIC_PROCESS	1612	GO:0060255	biological_process	19	0.0117866	0.0367	1	LOC_Os09g35790 LOC_Os11g05640 LOC_Os06g08440 LOC_Os02g33750 LOC_Os06g06740 LOC_Os03g43810 LOC_Os11g32880 LOC_Os01g72330 LOC_Os09g35870 LOC_Os12g03290 LOC_Os01g39330 LOC_Os09g35890 LOC_Os01g09550 LOC_Os06g39906 LOC_Os02g52460 LOC_Os11g32110 LOC_Os07g37610 LOC_Os05g20050 LOC_Os02g52450
CATION-TRANSPORTING_ATPASE_ACTIVITY	69	GO:0019829	molecular_function	1	0.0144928	0.4059	1	LOC_Os10g41930
PHOTOSYNTHESIS,_LIGHT_REACTION	49	GO:0019684	biological_process	1	0.0204082	0.3106	1	LOC_Os04g38410
(1->3)-BETA-D-GLUCAN_BIOSYNTHETIC_PROCESS	13	GO:0006075	biological_process	1	0.0769231	0.0989	1	LOC_Os01g34930
NUCLEOSIDE-TRIPHOSPHATASE_REGULATOR_ACTIVITY	61	GO:0060589	molecular_function	1	0.0163934	0.3695	1	LOC_Os07g37750
COENZYME_METABOLIC_PROCESS	96	GO:0006732	biological_process	2	0.0208333	0.1644	1	LOC_Os01g11054 LOC_Os03g06740
PEROXISOME_ORGANIZATION	8	GO:0007031	biological_process	1	0.125	0.0647	1	LOC_Os05g19480
GENE_EXPRESSION	2459	GO:0010467	biological_process	27	0.0109801	0.032	1	LOC_Os05g22670 LOC_Os09g35790 LOC_Os11g05640 LOC_Os06g08440 LOC_Os02g33750 LOC_Os06g06740 LOC_Os03g43810 LOC_Os11g32880 LOC_Os05g18780 LOC_Os01g72330 LOC_Os09g35870 LOC_Os05g19630 LOC_Os12g03290 LOC_Os10g41960 LOC_Os01g39330 LOC_Os09g35890 LOC_Os01g09550 LOC_Os07g38420 LOC_Os06g39906 LOC_Os05g18750 LOC_Os05g18850 LOC_Os11g32110 LOC_Os02g33500 LOC_Os07g37610 LOC_Os10g41790 LOC_Os05g20050 LOC_Os03g…
LIPID_LOCALIZATION	105	GO:0010876	biological_process	1	0.00952381	0.5456	1	LOC_Os03g44000
UBIQUITIN_LIGASE_COMPLEX	87	GO:0000151	cellular_component	1	0.0114943	0.4804	1	LOC_Os02g12670
REGULATION_OF_BIOSYNTHETIC_PROCESS	1538	GO:0009889	biological_process	18	0.0117035	0.0436	1	LOC_Os09g35790 LOC_Os11g05640 LOC_Os06g08440 LOC_Os02g33750 LOC_Os06g06740 LOC_Os03g43810 LOC_Os11g32880 LOC_Os01g72330 LOC_Os09g35870 LOC_Os12g03290 LOC_Os01g39330 LOC_Os09g35890 LOC_Os01g09550 LOC_Os06g39906 LOC_Os02g52460 LOC_Os11g32110 LOC_Os07g37610 LOC_Os05g20050
DNA_BINDING	2023	GO:0003677	molecular_function	16	0.00790905	0.4426	1	LOC_Os09g35790 LOC_Os11g05640 LOC_Os03g43850 LOC_Os06g08440 LOC_Os05g19270 LOC_Os02g33750 LOC_Os06g06740 LOC_Os11g32880 LOC_Os04g27410 LOC_Os12g03290 LOC_Os01g09550 LOC_Os06g39906 LOC_Os11g32110 LOC_Os07g37610 LOC_Os09g35880 LOC_Os01g42460
TWO-COMPONENT_SIGNAL_TRANSDUCTION_SYSTEM_(PHOSPHORELAY)	44	GO:0000160	biological_process	2	0.0454545	0.0457	1	LOC_Os06g08440 LOC_Os01g72330
TRICARBOXYLIC_ACID_CYCLE	15	GO:0006099	biological_process	1	0.0666667	0.1122	1	LOC_Os01g11054
SMALL_MOLECULE_BIOSYNTHETIC_PROCESS	250	GO:0044283	biological_process	2	0.008	0.5581	1	LOC_Os05g18780 LOC_Os07g30150
MITOCHONDRIAL_ATP_SYNTHESIS_COUPLED_ELECTRON_TRANSPORT	24	GO:0042775	biological_process	1	0.0416667	0.1696	1	LOC_Os02g33730
TRNA_AMINOACYLATION_FOR_PROTEIN_TRANSLATION	92	GO:0006418	biological_process	1	0.0108696	0.4994	1	LOC_Os02g33500
MACROMOLECULAR_COMPLEX	1404	GO:0032991	cellular_component	15	0.0106838	0.1092	1	LOC_Os02g12670 LOC_Os05g22670 LOC_Os07g45300 LOC_Os01g34930 LOC_Os10g41930 LOC_Os01g72340 LOC_Os05g19270 LOC_Os06g33549 LOC_Os06g36770 LOC_Os03g06760 LOC_Os02g12570 LOC_Os09g35890 LOC_Os07g38420 LOC_Os05g18750 LOC_Os03g05980
CELLULAR_AROMATIC_COMPOUND_METABOLIC_PROCESS	139	GO:0006725	biological_process	2	0.0143885	0.2806	1	LOC_Os05g18780 LOC_Os07g30150
ORGANELLE	2468	GO:0043226	cellular_component	23	0.00931929	0.1657	1	LOC_Os05g22670 LOC_Os09g35790 LOC_Os04g38400 LOC_Os07g45300 LOC_Os11g05640 LOC_Os05g19270 LOC_Os02g33750 LOC_Os02g12380 LOC_Os02g18830 LOC_Os03g43810 LOC_Os07g45320 LOC_Os09g35870 LOC_Os12g03290 LOC_Os01g39330 LOC_Os09g35890 LOC_Os05g23720 LOC_Os05g19480 LOC_Os07g38420 LOC_Os06g39906 LOC_Os05g18750 LOC_Os02g52460 LOC_Os11g32110 LOC_Os03g05980
VESICLE_DOCKING	12	GO:0048278	biological_process	1	0.0833333	0.0921	1	LOC_Os03g06760
NUCLEAR_TRANSPORT	59	GO:0051169	biological_process	1	0.0169492	0.36	1	LOC_Os05g20050
CYTOCHROME-C_OXIDASE_ACTIVITY	10	GO:0004129	molecular_function	1	0.1	0.0785	1	LOC_Os07g45320
ION_TRANSMEMBRANE_TRANSPORT	55	GO:0034220	biological_process	1	0.0181818	0.3407	1	LOC_Os10g41930
REPRODUCTIVE_PROCESS	98	GO:0022414	biological_process	1	0.0102041	0.5213	1	LOC_Os04g15580
CELLULAR_BIOSYNTHETIC_PROCESS	3054	GO:0044249	biological_process	31	0.0101506	0.0543	1	LOC_Os05g22670 LOC_Os09g35790 LOC_Os01g34930 LOC_Os11g05640 LOC_Os10g18220 LOC_Os06g08440 LOC_Os10g41930 LOC_Os02g33750 LOC_Os06g06740 LOC_Os03g43810 LOC_Os11g32880 LOC_Os05g18780 LOC_Os01g72330 LOC_Os09g35870 LOC_Os05g19630 LOC_Os12g03290 LOC_Os10g41960 LOC_Os01g39330 LOC_Os09g35890 LOC_Os01g09550 LOC_Os07g28470 LOC_Os06g39906 LOC_Os05g18750 LOC_Os02g52460 LOC_Os07g30150 LOC_Os11g32110 LOC_Os02g…
ENDORIBONUCLEASE_ACTIVITY	111	GO:0004521	molecular_function	1	0.00900901	0.5655	1	LOC_Os05g18850
CYTOPLASMIC_PART	961	GO:0044444	cellular_component	8	0.00832466	0.428	1	LOC_Os07g45300 LOC_Os03g06760 LOC_Os02g12570 LOC_Os07g45320 LOC_Os05g23720 LOC_Os05g19480 LOC_Os05g18750 LOC_Os03g05980
ION_CHANNEL_ACTIVITY	71	GO:0005216	molecular_function	2	0.028169	0.1022	1	LOC_Os12g28260 LOC_Os06g33570
MONOCARBOXYLIC_ACID_TRANSMEMBRANE_TRANSPORTER_ACTIVITY	6	GO:0008028	molecular_function	1	0.166667	0.0507	1	LOC_Os02g32930
ENDOPEPTIDASE_INHIBITOR_ACTIVITY	87	GO:0004866	molecular_function	1	0.0114943	0.4804	1	LOC_Os05g11370
TRANSLATION_FACTOR_ACTIVITY,_NUCLEIC_ACID_BINDING	78	GO:0008135	molecular_function	2	0.025641	0.1189	1	LOC_Os05g19630 LOC_Os10g41960
CELLULAR_PROTEIN_METABOLIC_PROCESS	2971	GO:0044267	biological_process	30	0.0100976	0.0607	1	LOC_Os02g12670 LOC_Os11g38850 LOC_Os07g03000 LOC_Os04g15580 LOC_Os02g12440 LOC_Os05g16930 LOC_Os02g18840 LOC_Os09g10270 LOC_Os02g12380 LOC_Os06g33549 LOC_Os02g12660 LOC_Os02g12400 LOC_Os04g23700 LOC_Os03g44620 LOC_Os06g36700 LOC_Os04g24290 LOC_Os07g38070 LOC_Os05g16740 LOC_Os05g19630 LOC_Os08g14950 LOC_Os10g41960 LOC_Os10g41710 LOC_Os05g18750 LOC_Os11g35860 LOC_Os02g33500 LOC_Os05g17604 LOC_Os02g…
PLASMA_MEMBRANE	31	GO:0005886	cellular_component	1	0.0322581	0.2118	1	LOC_Os01g34930
MANGANESE_ION_BINDING	53	GO:0030145	molecular_function	1	0.0188679	0.3308	1	LOC_Os08g09060
HISTONE_DEACETYLASE_ACTIVITY	13	GO:0004407	molecular_function	1	0.0769231	0.0989	1	LOC_Os02g12380
G-PROTEIN_COUPLED_RECEPTOR_SIGNALING_PATHWAY	69	GO:0007186	biological_process	2	0.0289855	0.0975	1	LOC_Os02g32990 LOC_Os04g20210
INTRACELLULAR_PROTEIN_TRANSPORT	205	GO:0006886	biological_process	3	0.0146341	0.2008	1	LOC_Os07g45300 LOC_Os02g12570 LOC_Os05g20050
CELL_REDOX_HOMEOSTASIS	107	GO:0045454	biological_process	3	0.0280374	0.0488	1	LOC_Os07g09310 LOC_Os09g23650 LOC_Os03g06740
GLUTAMINE_FAMILY_AMINO_ACID_METABOLIC_PROCESS	40	GO:0009064	biological_process	1	0.025	0.2628	1	LOC_Os04g37500
PURINE_NUCLEOBASE_SALVAGE	5	GO:0043096	biological_process	1	0.2	0.0436	1	LOC_Os07g30150
NUCLEAR_LUMEN	42	GO:0031981	cellular_component	1	0.0238095	0.2737	1	LOC_Os05g22670
REGULATION_OF_CELLULAR_METABOLIC_PROCESS	1560	GO:0031323	biological_process	19	0.0121795	0.0279	1	LOC_Os09g35790 LOC_Os11g05640 LOC_Os06g08440 LOC_Os02g33750 LOC_Os06g06740 LOC_Os03g43810 LOC_Os11g32880 LOC_Os01g72330 LOC_Os09g35870 LOC_Os12g03290 LOC_Os01g39330 LOC_Os09g35890 LOC_Os01g09550 LOC_Os06g39906 LOC_Os02g52460 LOC_Os11g32110 LOC_Os07g37610 LOC_Os05g20050 LOC_Os02g52450
KINASE_ACTIVITY	1714	GO:0016301	molecular_function	19	0.0110852	0.0599	1	LOC_Os02g12670 LOC_Os11g38850 LOC_Os10g18220 LOC_Os07g03000 LOC_Os04g15580 LOC_Os02g12440 LOC_Os05g16930 LOC_Os02g12660 LOC_Os02g12400 LOC_Os04g23700 LOC_Os04g24290 LOC_Os07g38070 LOC_Os05g16740 LOC_Os08g14950 LOC_Os11g35860 LOC_Os05g17604 LOC_Os02g12420 LOC_Os05g16824 LOC_Os02g12450
RIBOSOME	466	GO:0005840	cellular_component	2	0.00429185	0.8626	1	LOC_Os05g18750 LOC_Os03g05980
GUANYL_NUCLEOTIDE_BINDING	214	GO:0019001	molecular_function	2	0.00934579	0.4761	1	LOC_Os02g33850 LOC_Os05g20050
DNA-DEPENDENT_TRANSCRIPTION,_INITIATION	38	GO:0006352	biological_process	1	0.0263158	0.2518	1	LOC_Os05g22670
INORGANIC_DIPHOSPHATASE_ACTIVITY	36	GO:0004427	molecular_function	1	0.0277778	0.2406	1	LOC_Os02g33490
CALCIUM-DEPENDENT_PHOSPHOLIPID_BINDING	13	GO:0005544	molecular_function	1	0.0769231	0.0989	1	LOC_Os09g23160
AMINO_ACID_BINDING	90	GO:0016597	molecular_function	1	0.0111111	0.4919	1	LOC_Os11g02054
BETA-GALACTOSIDASE_COMPLEX	17	GO:0009341	cellular_component	1	0.0588235	0.1253	1	LOC_Os01g72340
MONOOXYGENASE_ACTIVITY	413	GO:0004497	molecular_function	5	0.0121065	0.2	1	LOC_Os02g12550 LOC_Os07g29960 LOC_Os06g37364 LOC_Os07g23570 LOC_Os06g39880
NUTRIENT_RESERVOIR_ACTIVITY	78	GO:0045735	molecular_function	2	0.025641	0.1189	1	LOC_Os08g09060 LOC_Os02g32980
EXOPEPTIDASE_ACTIVITY	85	GO:0008238	molecular_function	2	0.0235294	0.1362	1	LOC_Os04g09720 LOC_Os05g18604
LIPID_TRANSPORT	105	GO:0006869	biological_process	1	0.00952381	0.5456	1	LOC_Os03g44000
CYTOSKELETON	121	GO:0005856	cellular_component	1	0.00826446	0.5967	1	LOC_Os09g35890
CELLULAR_NITROGEN_COMPOUND_BIOSYNTHETIC_PROCESS	225	GO:0044271	biological_process	2	0.00888889	0.5022	1	LOC_Os05g18780 LOC_Os07g30150
PROTEIN_LOCALIZATION	298	GO:0008104	biological_process	4	0.0134228	0.187	1	LOC_Os07g45300 LOC_Os02g12570 LOC_Os05g20050 LOC_Os03g43860
GLUTATHIONE_METABOLIC_PROCESS	7	GO:0006749	biological_process	1	0.142857	0.0577	1	LOC_Os03g06740
PHOSPHATASE_REGULATOR_ACTIVITY	14	GO:0019208	molecular_function	1	0.0714286	0.1055	1	LOC_Os06g36770
PURINE_NUCLEOBASE_METABOLIC_PROCESS	11	GO:0006144	biological_process	1	0.0909091	0.0854	1	LOC_Os07g30150
PURINE_RIBONUCLEOSIDE_TRIPHOSPHATE_METABOLIC_PROCESS	60	GO:0009205	biological_process	1	0.0166667	0.3648	1	LOC_Os10g41930
TRANSFERASE_ACTIVITY,_TRANSFERRING_GLYCOSYL_GROUPS	508	GO:0016757	molecular_function	6	0.011811	0.184	1	LOC_Os09g16030 LOC_Os01g34930 LOC_Os11g33270 LOC_Os07g29750 LOC_Os09g16090 LOC_Os07g30150
PROTEIN_METABOLIC_PROCESS	4043	GO:0019538	biological_process	40	0.00989364	0.0441	1	LOC_Os02g12670 LOC_Os02g17080 LOC_Os11g38850 LOC_Os04g09720 LOC_Os07g03000 LOC_Os04g15580 LOC_Os02g12440 LOC_Os05g16930 LOC_Os01g42510 LOC_Os02g18840 LOC_Os09g10270 LOC_Os02g12380 LOC_Os06g33549 LOC_Os02g12660 LOC_Os01g46450 LOC_Os02g12400 LOC_Os05g18604 LOC_Os04g23700 LOC_Os03g44620 LOC_Os06g36700 LOC_Os04g24290 LOC_Os02g12650 LOC_Os07g38070 LOC_Os05g16740 LOC_Os05g19630 LOC_Os08g14950 LOC_Os03g…
GATED_CHANNEL_ACTIVITY	55	GO:0022836	molecular_function	2	0.0363636	0.0669	1	LOC_Os12g28260 LOC_Os06g33570
REGULATION_OF_RNA_METABOLIC_PROCESS	776	GO:0051252	biological_process	11	0.0141753	0.0344	1	LOC_Os09g35790 LOC_Os11g05640 LOC_Os06g08440 LOC_Os11g32880 LOC_Os01g72330 LOC_Os12g03290 LOC_Os06g39906 LOC_Os11g32110 LOC_Os07g37610 LOC_Os05g20050 LOC_Os02g52450
NEGATIVE_REGULATION_OF_BIOSYNTHETIC_PROCESS	42	GO:0009890	biological_process	1	0.0238095	0.2737	1	LOC_Os02g52460
SECONDARY_ACTIVE_TRANSMEMBRANE_TRANSPORTER_ACTIVITY	201	GO:0015291	molecular_function	1	0.00497512	0.7778	1	LOC_Os02g32930
DNA-DIRECTED_RNA_POLYMERASE_ACTIVITY	63	GO:0003899	molecular_function	1	0.015873	0.3788	1	LOC_Os07g28470
PROTON-TRANSPORTING_ATPASE_ACTIVITY,_ROTATIONAL_MECHANISM	57	GO:0046961	molecular_function	1	0.0175439	0.3504	1	LOC_Os10g41930
ATPASE_ACTIVITY,_COUPLED_TO_TRANSMEMBRANE_MOVEMENT_OF_IONS	112	GO:0042625	molecular_function	1	0.00892857	0.5687	1	LOC_Os10g41930
TRANSFERASE_ACTIVITY,_TRANSFERRING_ALKYL_OR_ARYL_(OTHER_THAN_METHYL)_GROUPS	50	GO:0016765	molecular_function	1	0.02	0.3157	1	LOC_Os07g10130
RIBONUCLEOSIDE_TRIPHOSPHATE_METABOLIC_PROCESS	60	GO:0009199	biological_process	1	0.0166667	0.3648	1	LOC_Os10g41930
ATPASE_ACTIVITY,_COUPLED_TO_TRANSMEMBRANE_MOVEMENT_OF_SUBSTANCES	164	GO:0042626	molecular_function	3	0.0182927	0.1277	1	LOC_Os10g41930 LOC_Os11g05700 LOC_Os02g18670
BETA-GLUCAN_METABOLIC_PROCESS	13	GO:0051273	biological_process	1	0.0769231	0.0989	1	LOC_Os01g34930
TRANSFERASE_ACTIVITY,_TRANSFERRING_PENTOSYL_GROUPS	27	GO:0016763	molecular_function	1	0.037037	0.188	1	LOC_Os07g30150
NUCLEOBASE_METABOLIC_PROCESS	18	GO:0009112	biological_process	1	0.0555556	0.1318	1	LOC_Os07g30150
CELLULAR_PROTEIN_LOCALIZATION	208	GO:0034613	biological_process	3	0.0144231	0.2065	1	LOC_Os07g45300 LOC_Os02g12570 LOC_Os05g20050
CELL_RECOGNITION	95	GO:0008037	biological_process	1	0.0105263	0.5105	1	LOC_Os04g15580
NUCLEOPLASM_PART	40	GO:0044451	cellular_component	1	0.025	0.2628	1	LOC_Os05g22670
MACROMOLECULE_BIOSYNTHETIC_PROCESS	2550	GO:0009059	biological_process	27	0.0105882	0.0462	1	LOC_Os05g22670 LOC_Os09g35790 LOC_Os01g34930 LOC_Os11g05640 LOC_Os06g08440 LOC_Os02g33750 LOC_Os06g06740 LOC_Os03g43810 LOC_Os11g32880 LOC_Os01g72330 LOC_Os09g35870 LOC_Os05g19630 LOC_Os12g03290 LOC_Os10g41960 LOC_Os01g39330 LOC_Os09g35890 LOC_Os01g09550 LOC_Os07g28470 LOC_Os06g39906 LOC_Os05g18750 LOC_Os02g52460 LOC_Os11g32110 LOC_Os02g33500 LOC_Os07g37610 LOC_Os10g41790 LOC_Os05g20050 LOC_Os03g…
SECRETION_BY_CELL	73	GO:0032940	biological_process	1	0.0136986	0.4233	1	LOC_Os03g06760
PEPTIDASE_ACTIVITY,_ACTING_ON_L-AMINO_ACID_PEPTIDES	950	GO:0070011	molecular_function	7	0.00736842	0.5653	1	LOC_Os04g09720 LOC_Os01g42510 LOC_Os05g18604 LOC_Os02g12650 LOC_Os03g44290 LOC_Os02g33000 LOC_Os02g18850
UBIQUINOL-CYTOCHROME-C_REDUCTASE_ACTIVITY	29	GO:0008121	molecular_function	1	0.0344828	0.2	1	LOC_Os02g33730
REGULATION_OF_GENE_EXPRESSION	1559	GO:0010468	biological_process	17	0.0109044	0.0809	1	LOC_Os09g35790 LOC_Os11g05640 LOC_Os06g08440 LOC_Os02g33750 LOC_Os06g06740 LOC_Os03g43810 LOC_Os11g32880 LOC_Os01g72330 LOC_Os09g35870 LOC_Os12g03290 LOC_Os01g39330 LOC_Os09g35890 LOC_Os01g09550 LOC_Os06g39906 LOC_Os11g32110 LOC_Os07g37610 LOC_Os05g20050
WATER-SOLUBLE_VITAMIN_BIOSYNTHETIC_PROCESS	32	GO:0042364	biological_process	1	0.03125	0.2176	1	LOC_Os05g18780
PROTEOLYSIS_INVOLVED_IN_CELLULAR_PROTEIN_CATABOLIC_PROCESS	142	GO:0051603	biological_process	1	0.00704225	0.6551	1	LOC_Os09g10270
GENERATION_OF_PRECURSOR_METABOLITES_AND_ENERGY	246	GO:0006091	biological_process	4	0.0162602	0.116	1	LOC_Os10g41930 LOC_Os04g38410 LOC_Os02g33730 LOC_Os01g11054
PROTEIN_DIMERIZATION_ACTIVITY	423	GO:0046983	molecular_function	3	0.0070922	0.6125	1	LOC_Os11g05640 LOC_Os09g35870 LOC_Os11g32110
OXOACID_METABOLIC_PROCESS	433	GO:0043436	biological_process	3	0.00692841	0.6281	1	LOC_Os04g37500 LOC_Os02g33710 LOC_Os02g33500
LIGASE_ACTIVITY	315	GO:0016874	molecular_function	3	0.00952381	0.4192	1	LOC_Os02g12670 LOC_Os03g50010 LOC_Os02g33500
CELLULAR_RESPONSE_TO_STRESS	125	GO:0033554	biological_process	3	0.024	0.0701	1	LOC_Os05g19270 LOC_Os02g52460 LOC_Os09g36240
GTPASE_REGULATOR_ACTIVITY	52	GO:0030695	molecular_function	1	0.0192308	0.3258	1	LOC_Os07g37750
REGULATION_OF_SIGNALING	46	GO:0023051	biological_process	1	0.0217391	0.295	1	LOC_Os07g37750
PROTEIN_DEACETYLASE_ACTIVITY	13	GO:0033558	molecular_function	1	0.0769231	0.0989	1	LOC_Os02g12380
MACROMOLECULAR_COMPLEX_SUBUNIT_ORGANIZATION	237	GO:0043933	biological_process	3	0.0126582	0.2631	1	LOC_Os05g22670 LOC_Os02g12570 LOC_Os05g19630
REGULATION_OF_SIGNAL_TRANSDUCTION	46	GO:0009966	biological_process	1	0.0217391	0.295	1	LOC_Os07g37750
HEAT_SHOCK_PROTEIN_BINDING	138	GO:0031072	molecular_function	2	0.0144928	0.2779	1	LOC_Os09g21250 LOC_Os03g44620
DNA_METABOLIC_PROCESS	408	GO:0006259	biological_process	6	0.0147059	0.0893	1	LOC_Os03g43850 LOC_Os05g19270 LOC_Os07g28470 LOC_Os02g52460 LOC_Os09g36240 LOC_Os10g41790
CELL_CORTEX	52	GO:0005938	cellular_component	1	0.0192308	0.3258	1	LOC_Os03g06760
TRANSLATION_RELEASE_FACTOR_ACTIVITY,_CODON_SPECIFIC	8	GO:0016149	molecular_function	1	0.125	0.0647	1	LOC_Os05g19630
PROTEIN_TRANSMEMBRANE_TRANSPORTER_ACTIVITY	22	GO:0008320	molecular_function	1	0.0454545	0.1572	1	LOC_Os07g45300
PROTEIN_PHOSPHORYLATION	1545	GO:0006468	biological_process	18	0.0116505	0.0452	1	LOC_Os02g12670 LOC_Os11g38850 LOC_Os07g03000 LOC_Os04g15580 LOC_Os02g12440 LOC_Os05g16930 LOC_Os02g12660 LOC_Os02g12400 LOC_Os04g23700 LOC_Os04g24290 LOC_Os07g38070 LOC_Os05g16740 LOC_Os08g14950 LOC_Os11g35860 LOC_Os05g17604 LOC_Os02g12420 LOC_Os05g16824 LOC_Os02g12450
REGULATION_OF_DNA_METABOLIC_PROCESS	3	GO:0051052	biological_process	1	0.333333	0.0293	1	LOC_Os02g52460
REGULATION_OF_METABOLIC_PROCESS	1630	GO:0019222	biological_process	19	0.0116564	0.0403	1	LOC_Os09g35790 LOC_Os11g05640 LOC_Os06g08440 LOC_Os02g33750 LOC_Os06g06740 LOC_Os03g43810 LOC_Os11g32880 LOC_Os01g72330 LOC_Os09g35870 LOC_Os12g03290 LOC_Os01g39330 LOC_Os09g35890 LOC_Os01g09550 LOC_Os06g39906 LOC_Os02g52460 LOC_Os11g32110 LOC_Os07g37610 LOC_Os05g20050 LOC_Os02g52450
SERINE-TYPE_CARBOXYPEPTIDASE_ACTIVITY	62	GO:0004185	molecular_function	2	0.0322581	0.0818	1	LOC_Os04g09720 LOC_Os05g18604
CHROMOSOME_ORGANIZATION	119	GO:0051276	biological_process	1	0.00840336	0.5906	1	LOC_Os02g12380
RIBONUCLEOTIDE_BIOSYNTHETIC_PROCESS	80	GO:0009260	biological_process	1	0.0125	0.4526	1	LOC_Os10g41930
ORGANIC_ACID_METABOLIC_PROCESS	434	GO:0006082	biological_process	3	0.00691244	0.6296	1	LOC_Os04g37500 LOC_Os02g33710 LOC_Os02g33500
NITROGEN_UTILIZATION	20	GO:0019740	biological_process	1	0.05	0.1446	1	LOC_Os02g47610
MODIFICATION-DEPENDENT_MACROMOLECULE_CATABOLIC_PROCESS	142	GO:0043632	biological_process	1	0.00704225	0.6551	1	LOC_Os09g10270
UBIQUITIN-PROTEIN_LIGASE_ACTIVITY	82	GO:0004842	molecular_function	1	0.0121951	0.4607	1	LOC_Os02g12670
HETEROCYCLE_METABOLIC_PROCESS	248	GO:0046483	biological_process	3	0.0120968	0.285	1	LOC_Os10g41930 LOC_Os05g18780 LOC_Os07g30150
NEGATIVE_REGULATION_OF_NITROGEN_COMPOUND_METABOLIC_PROCESS	8	GO:0051172	biological_process	1	0.125	0.0647	1	LOC_Os02g52460
ESTABLISHMENT_OF_PROTEIN_LOCALIZATION	287	GO:0045184	biological_process	4	0.0139373	0.1709	1	LOC_Os07g45300 LOC_Os02g12570 LOC_Os05g20050 LOC_Os03g43860
TRANSCRIPTION_REPRESSOR_ACTIVITY	19	GO:0016564	molecular_function	1	0.0526316	0.1382	1	LOC_Os02g47610
MULTICELLULAR_ORGANISMAL_DEVELOPMENT	40	GO:0007275	biological_process	1	0.025	0.2628	1	LOC_Os07g28460
TRANSMEMBRANE_SIGNALING_RECEPTOR_ACTIVITY	29	GO:0004888	molecular_function	1	0.0344828	0.2	1	LOC_Os07g37950
POTASSIUM_ION_TRANSPORT	55	GO:0006813	biological_process	2	0.0363636	0.0669	1	LOC_Os12g28260 LOC_Os06g33570
PROTEIN_COMPLEX_BIOGENESIS	149	GO:0070271	biological_process	2	0.0134228	0.3079	1	LOC_Os05g22670 LOC_Os02g12570
SUBSTRATE-SPECIFIC_CHANNEL_ACTIVITY	71	GO:0022838	molecular_function	2	0.028169	0.1022	1	LOC_Os12g28260 LOC_Os06g33570
NUCLEOCYTOPLASMIC_TRANSPORT	59	GO:0006913	biological_process	1	0.0169492	0.36	1	LOC_Os05g20050
DEVELOPMENTAL_PROCESS	42	GO:0032502	biological_process	1	0.0238095	0.2737	1	LOC_Os07g28460
BETA-GALACTOSIDASE_ACTIVITY	17	GO:0004565	molecular_function	1	0.0588235	0.1253	1	LOC_Os01g72340
REGULATION_OF_CELL_COMMUNICATION	46	GO:0010646	biological_process	1	0.0217391	0.295	1	LOC_Os07g37750
SOLUTE:CATION_SYMPORTER_ACTIVITY	87	GO:0015294	molecular_function	1	0.0114943	0.4804	1	LOC_Os02g32930
SECRETION	73	GO:0046903	biological_process	1	0.0136986	0.4233	1	LOC_Os03g06760
TRANSFERASE_ACTIVITY,_TRANSFERRING_ACYL_GROUPS_OTHER_THAN_AMINO-ACYL_GROUPS	176	GO:0016747	molecular_function	2	0.0113636	0.3803	1	LOC_Os01g42470 LOC_Os10g35390
HYDROGEN_ION_TRANSMEMBRANE_TRANSPORTER_ACTIVITY	120	GO:0015078	molecular_function	3	0.025	0.0638	1	LOC_Os10g41930 LOC_Os07g45320 LOC_Os02g33730
INTRACELLULAR_TRANSPORT	234	GO:0046907	biological_process	3	0.0128205	0.2571	1	LOC_Os07g45300 LOC_Os02g12570 LOC_Os05g20050
CELLULAR_MACROMOLECULE_BIOSYNTHETIC_PROCESS	2546	GO:0034645	biological_process	27	0.0106049	0.0455	1	LOC_Os05g22670 LOC_Os09g35790 LOC_Os01g34930 LOC_Os11g05640 LOC_Os06g08440 LOC_Os02g33750 LOC_Os06g06740 LOC_Os03g43810 LOC_Os11g32880 LOC_Os01g72330 LOC_Os09g35870 LOC_Os05g19630 LOC_Os12g03290 LOC_Os10g41960 LOC_Os01g39330 LOC_Os09g35890 LOC_Os01g09550 LOC_Os07g28470 LOC_Os06g39906 LOC_Os05g18750 LOC_Os02g52460 LOC_Os11g32110 LOC_Os02g33500 LOC_Os07g37610 LOC_Os10g41790 LOC_Os05g20050 LOC_Os03g…
PROTEIN_DEACETYLATION	13	GO:0006476	biological_process	1	0.0769231	0.0989	1	LOC_Os02g12380
DNA_POLYMERASE_ACTIVITY	111	GO:0034061	molecular_function	1	0.00900901	0.5655	1	LOC_Os10g41790
MACROMOLECULE_CATABOLIC_PROCESS	316	GO:0009057	biological_process	1	0.00316456	0.9059	1	LOC_Os09g10270
STRUCTURAL_MOLECULE_ACTIVITY	538	GO:0005198	molecular_function	2	0.00371747	0.9102	1	LOC_Os05g18750 LOC_Os03g05980
INORGANIC_CATION_TRANSMEMBRANE_TRANSPORTER_ACTIVITY	199	GO:0022890	molecular_function	3	0.0150754	0.1895	1	LOC_Os10g41930 LOC_Os07g45320 LOC_Os02g33730
PURINE_NUCLEOTIDE_METABOLIC_PROCESS	83	GO:0006163	biological_process	1	0.0120482	0.4647	1	LOC_Os10g41930
COPPER_ION_BINDING	134	GO:0005507	molecular_function	1	0.00746269	0.6339	1	LOC_Os06g37080
POLYSACCHARIDE_BIOSYNTHETIC_PROCESS	72	GO:0000271	biological_process	1	0.0138889	0.419	1	LOC_Os01g34930
PROTEIN_SERINE/THREONINE_PHOSPHATASE_ACTIVITY	51	GO:0004722	molecular_function	1	0.0196078	0.3207	1	LOC_Os06g33549
CELLULAR_MODIFIED_AMINO_ACID_METABOLIC_PROCESS	56	GO:0006575	biological_process	1	0.0178571	0.3456	1	LOC_Os03g06740
NUCLEOBASE-CONTAINING_COMPOUND_BIOSYNTHETIC_PROCESS	21	GO:0034654	biological_process	1	0.047619	0.1509	1	LOC_Os07g30150
MICROTUBULE-BASED_PROCESS	81	GO:0007017	biological_process	1	0.0123457	0.4567	1	LOC_Os09g35890
ACID-AMINO_ACID_LIGASE_ACTIVITY	141	GO:0016881	molecular_function	1	0.0070922	0.6525	1	LOC_Os02g12670
NCRNA_METABOLIC_PROCESS	167	GO:0034660	biological_process	2	0.011976	0.3565	1	LOC_Os05g18780 LOC_Os02g33500
ADENINE_BIOSYNTHETIC_PROCESS	5	GO:0046084	biological_process	1	0.2	0.0436	1	LOC_Os07g30150
MISMATCHED_DNA_BINDING	14	GO:0030983	molecular_function	1	0.0714286	0.1055	1	LOC_Os05g19270
POST-TRANSLATIONAL_PROTEIN_MODIFICATION	1750	GO:0043687	biological_process	20	0.0114286	0.0426	1	LOC_Os02g12670 LOC_Os11g38850 LOC_Os07g03000 LOC_Os04g15580 LOC_Os02g12440 LOC_Os05g16930 LOC_Os02g12380 LOC_Os06g33549 LOC_Os02g12660 LOC_Os02g12400 LOC_Os04g23700 LOC_Os04g24290 LOC_Os07g38070 LOC_Os05g16740 LOC_Os08g14950 LOC_Os11g35860 LOC_Os05g17604 LOC_Os02g12420 LOC_Os05g16824 LOC_Os02g12450
CARBON-SULFUR_LYASE_ACTIVITY	27	GO:0016846	molecular_function	1	0.037037	0.188	1	LOC_Os05g22970
PROTEIN_CATABOLIC_PROCESS	162	GO:0030163	biological_process	1	0.00617284	0.7028	1	LOC_Os09g10270
TRANSFERASE_ACTIVITY,_TRANSFERRING_ONE-CARBON_GROUPS	192	GO:0016741	molecular_function	1	0.00520833	0.7624	1	LOC_Os07g47500
CELL_SURFACE_RECEPTOR_SIGNALING_PATHWAY	70	GO:0007166	biological_process	2	0.0285714	0.0998	1	LOC_Os02g32990 LOC_Os04g20210
OXIDOREDUCTASE_ACTIVITY,_ACTING_ON_PEROXIDE_AS_ACCEPTOR	182	GO:0016684	molecular_function	2	0.010989	0.3959	1	LOC_Os11g32880 LOC_Os10g41720
OXIDOREDUCTASE_ACTIVITY,_ACTING_ON_PAIRED_DONORS,_WITH_INCORPORATION_OR_REDUCTION_OF_MOLECULAR_OXYGEN	68	GO:0016705	molecular_function	1	0.0147059	0.4015	1	LOC_Os03g07000
RAS_PROTEIN_SIGNAL_TRANSDUCTION	43	GO:0007265	biological_process	1	0.0232558	0.2791	1	LOC_Os07g37750
COFACTOR_CATABOLIC_PROCESS	22	GO:0051187	biological_process	1	0.0454545	0.1572	1	LOC_Os01g11054
NEGATIVE_REGULATION_OF_CELLULAR_BIOSYNTHETIC_PROCESS	42	GO:0031327	biological_process	1	0.0238095	0.2737	1	LOC_Os02g52460
HYDROLASE_ACTIVITY,_HYDROLYZING_O-GLYCOSYL_COMPOUNDS	409	GO:0004553	molecular_function	6	0.0146699	0.0901	1	LOC_Os05g15510 LOC_Os01g72340 LOC_Os11g33270 LOC_Os05g20020 LOC_Os07g29750 LOC_Os02g33000
GTP_BINDING	210	GO:0005525	molecular_function	2	0.00952381	0.4664	1	LOC_Os02g33850 LOC_Os05g20050
AMINE_METABOLIC_PROCESS	399	GO:0009308	biological_process	2	0.00501253	0.7985	1	LOC_Os04g37500 LOC_Os02g33500
CYTOPLASM	1254	GO:0005737	cellular_component	12	0.00956938	0.2325	1	LOC_Os07g45300 LOC_Os10g18220 LOC_Os03g06760 LOC_Os02g12570 LOC_Os07g45320 LOC_Os05g19630 LOC_Os05g23720 LOC_Os05g19480 LOC_Os05g18750 LOC_Os03g06740 LOC_Os02g33500 LOC_Os03g05980
ATP_SYNTHESIS_COUPLED_PROTON_TRANSPORT	55	GO:0015986	biological_process	1	0.0181818	0.3407	1	LOC_Os10g41930
RIBONUCLEOTIDE_METABOLIC_PROCESS	80	GO:0009259	biological_process	1	0.0125	0.4526	1	LOC_Os10g41930
CELLULAR_LIPID_METABOLIC_PROCESS	176	GO:0044255	biological_process	1	0.00568182	0.7323	1	LOC_Os10g18220
RNA_POLYMERASE_ACTIVITY	63	GO:0034062	molecular_function	1	0.015873	0.3788	1	LOC_Os07g28470
PEROXISOME	15	GO:0005777	cellular_component	1	0.0666667	0.1122	1	LOC_Os05g19480
ATPASE_ACTIVITY,_COUPLED_TO_MOVEMENT_OF_SUBSTANCES	164	GO:0043492	molecular_function	3	0.0182927	0.1277	1	LOC_Os10g41930 LOC_Os11g05700 LOC_Os02g18670
CELLULAR_MACROMOLECULAR_COMPLEX_SUBUNIT_ORGANIZATION	149	GO:0034621	biological_process	1	0.00671141	0.6726	1	LOC_Os05g19630
HEME-COPPER_TERMINAL_OXIDASE_ACTIVITY	10	GO:0015002	molecular_function	1	0.1	0.0785	1	LOC_Os07g45320
NEGATIVE_REGULATION_OF_NUCLEOBASE-CONTAINING_COMPOUND_METABOLIC_PROCESS	8	GO:0045934	biological_process	1	0.125	0.0647	1	LOC_Os02g52460
CELLULAR_POLYSACCHARIDE_BIOSYNTHETIC_PROCESS	69	GO:0033692	biological_process	1	0.0144928	0.4059	1	LOC_Os01g34930
(1->3)-BETA-D-GLUCAN_METABOLIC_PROCESS	13	GO:0006074	biological_process	1	0.0769231	0.0989	1	LOC_Os01g34930
OXIDOREDUCTASE_ACTIVITY,_ACTING_ON_A_SULFUR_GROUP_OF_DONORS,_NAD_OR_NADP_AS_ACCEPTOR	9	GO:0016668	molecular_function	1	0.111111	0.0717	1	LOC_Os03g06740
MACROMOLECULE_LOCALIZATION	406	GO:0033036	biological_process	5	0.0123153	0.191	1	LOC_Os07g45300 LOC_Os02g12570 LOC_Os03g44000 LOC_Os05g20050 LOC_Os03g43860
UNFOLDED_PROTEIN_BINDING	125	GO:0051082	molecular_function	2	0.016	0.2423	1	LOC_Os03g44620 LOC_Os06g36700
MICROBODY	15	GO:0042579	cellular_component	1	0.0666667	0.1122	1	LOC_Os05g19480
MACROMOLECULAR_COMPLEX_DISASSEMBLY	13	GO:0032984	biological_process	1	0.0769231	0.0989	1	LOC_Os05g19630
SERINE-TYPE_PEPTIDASE_ACTIVITY	131	GO:0008236	molecular_function	3	0.0229008	0.078	1	LOC_Os04g09720 LOC_Os05g18604 LOC_Os02g18850
ACTIN_BINDING	57	GO:0003779	molecular_function	1	0.0175439	0.3504	1	LOC_Os07g30090
CELLULAR_PROTEIN_MODIFICATION_PROCESS	1922	GO:0006464	biological_process	21	0.0109261	0.0562	1	LOC_Os02g12670 LOC_Os11g38850 LOC_Os07g03000 LOC_Os04g15580 LOC_Os02g12440 LOC_Os05g16930 LOC_Os02g18840 LOC_Os02g12380 LOC_Os06g33549 LOC_Os02g12660 LOC_Os02g12400 LOC_Os04g23700 LOC_Os04g24290 LOC_Os07g38070 LOC_Os05g16740 LOC_Os08g14950 LOC_Os11g35860 LOC_Os05g17604 LOC_Os02g12420 LOC_Os05g16824 LOC_Os02g12450
PROTEIN_UBIQUITINATION	71	GO:0016567	biological_process	1	0.0140845	0.4147	1	LOC_Os02g12670
PHOSPHORIC_ESTER_HYDROLASE_ACTIVITY	232	GO:0042578	molecular_function	2	0.00862069	0.5183	1	LOC_Os06g33549 LOC_Os07g09330
TRANSCRIPTION_FROM_RNA_POLYMERASE_II_PROMOTER	17	GO:0006366	biological_process	1	0.0588235	0.1253	1	LOC_Os05g22670
ANTIOXIDANT_ACTIVITY	199	GO:0016209	molecular_function	3	0.0150754	0.1895	1	LOC_Os11g32880 LOC_Os10g41720 LOC_Os03g06740
CARBOXYPEPTIDASE_ACTIVITY	62	GO:0004180	molecular_function	2	0.0322581	0.0818	1	LOC_Os04g09720 LOC_Os05g18604
GLUCAN_BIOSYNTHETIC_PROCESS	64	GO:0009250	biological_process	1	0.015625	0.3834	1	LOC_Os01g34930
HYDROLASE_ACTIVITY,_ACTING_ON_GLYCOSYL_BONDS	452	GO:0016798	molecular_function	6	0.0132743	0.1269	1	LOC_Os05g15510 LOC_Os01g72340 LOC_Os11g33270 LOC_Os05g20020 LOC_Os07g29750 LOC_Os02g33000
RIBONUCLEOPROTEIN_COMPLEX	531	GO:0030529	cellular_component	3	0.00564972	0.7577	1	LOC_Os07g38420 LOC_Os05g18750 LOC_Os03g05980
PLASMA_MEMBRANE_PART	31	GO:0044459	cellular_component	1	0.0322581	0.2118	1	LOC_Os01g34930
MACROMOLECULAR_COMPLEX_ASSEMBLY	224	GO:0065003	biological_process	2	0.00892857	0.4998	1	LOC_Os05g22670 LOC_Os02g12570
NUCLEOBASE-CONTAINING_SMALL_MOLECULE_BIOSYNTHETIC_PROCESS	21	GO:0034404	biological_process	1	0.047619	0.1509	1	LOC_Os07g30150
HISTONE_DEACETYLATION	11	GO:0016575	biological_process	1	0.0909091	0.0854	1	LOC_Os02g12380
HYDROLASE_ACTIVITY,_ACTING_ON_ACID_ANHYDRIDES,_CATALYZING_TRANSMEMBRANE_MOVEMENT_OF_SUBSTANCES	178	GO:0016820	molecular_function	3	0.0168539	0.1515	1	LOC_Os10g41930 LOC_Os11g05700 LOC_Os02g18670
REGULATION_OF_MACROMOLECULE_BIOSYNTHETIC_PROCESS	1538	GO:0010556	biological_process	18	0.0117035	0.0436	1	LOC_Os09g35790 LOC_Os11g05640 LOC_Os06g08440 LOC_Os02g33750 LOC_Os06g06740 LOC_Os03g43810 LOC_Os11g32880 LOC_Os01g72330 LOC_Os09g35870 LOC_Os12g03290 LOC_Os01g39330 LOC_Os09g35890 LOC_Os01g09550 LOC_Os06g39906 LOC_Os02g52460 LOC_Os11g32110 LOC_Os07g37610 LOC_Os05g20050
GUANYL_RIBONUCLEOTIDE_BINDING	210	GO:0032561	molecular_function	2	0.00952381	0.4664	1	LOC_Os02g33850 LOC_Os05g20050
SMALL_GTPASE_REGULATOR_ACTIVITY	49	GO:0005083	molecular_function	1	0.0204082	0.3106	1	LOC_Os07g37750
CELLULAR_GLUCAN_METABOLIC_PROCESS	94	GO:0006073	biological_process	3	0.0319149	0.0357	1	LOC_Os01g34930 LOC_Os11g33270 LOC_Os07g29750
PHOSPHOENOLPYRUVATE_CARBOXYKINASE_ACTIVITY	7	GO:0004611	molecular_function	1	0.142857	0.0577	1	LOC_Os01g11054
COATED_MEMBRANE	67	GO:0048475	cellular_component	1	0.0149254	0.397	1	LOC_Os02g12570
PURINE_RIBONUCLEOTIDE_BIOSYNTHETIC_PROCESS	77	GO:0009152	biological_process	1	0.012987	0.4403	1	LOC_Os10g41930
DNA_REPAIR	114	GO:0006281	biological_process	2	0.0175439	0.2124	1	LOC_Os05g19270 LOC_Os09g36240
PROTEIN_MODIFICATION_BY_SMALL_PROTEIN_CONJUGATION	71	GO:0032446	biological_process	1	0.0140845	0.4147	1	LOC_Os02g12670
NUCLEOSIDE_PHOSPHATE_METABOLIC_PROCESS	144	GO:0006753	biological_process	1	0.00694444	0.6602	1	LOC_Os10g41930
OXIDOREDUCTASE_ACTIVITY	1686	GO:0016491	molecular_function	18	0.0106762	0.086	1	LOC_Os02g12550 LOC_Os07g29960 LOC_Os06g37364 LOC_Os10g41780 LOC_Os10g41760 LOC_Os06g37080 LOC_Os11g32880 LOC_Os10g41720 LOC_Os11g32030 LOC_Os07g45320 LOC_Os07g46970 LOC_Os07g23570 LOC_Os02g33730 LOC_Os06g39880 LOC_Os04g37490 LOC_Os03g06740 LOC_Os03g07000 LOC_Os09g10820
MEMBRANE-ENCLOSED_LUMEN	65	GO:0031974	cellular_component	1	0.0153846	0.388	1	LOC_Os05g22670
GLUCAN_METABOLIC_PROCESS	94	GO:0044042	biological_process	3	0.0319149	0.0357	1	LOC_Os01g34930 LOC_Os11g33270 LOC_Os07g29750
CELLULAR_MACROMOLECULE_CATABOLIC_PROCESS	251	GO:0044265	biological_process	1	0.00398406	0.847	1	LOC_Os09g10270
1,3-BETA-D-GLUCAN_SYNTHASE_ACTIVITY	13	GO:0003843	molecular_function	1	0.0769231	0.0989	1	LOC_Os01g34930
POLYSACCHARIDE_METABOLIC_PROCESS	138	GO:0005976	biological_process	3	0.0217391	0.0877	1	LOC_Os01g34930 LOC_Os11g33270 LOC_Os07g29750
MISMATCH_REPAIR	14	GO:0006298	biological_process	1	0.0714286	0.1055	1	LOC_Os05g19270
ISOPRENOID_METABOLIC_PROCESS	39	GO:0006720	biological_process	1	0.025641	0.2573	1	LOC_Os10g18220
NEGATIVE_REGULATION_OF_CELLULAR_METABOLIC_PROCESS	42	GO:0031324	biological_process	1	0.0238095	0.2737	1	LOC_Os02g52460
PROTEOLYSIS	1187	GO:0006508	biological_process	10	0.0084246	0.3947	1	LOC_Os02g17080 LOC_Os04g09720 LOC_Os01g42510 LOC_Os09g10270 LOC_Os01g46450 LOC_Os05g18604 LOC_Os02g12650 LOC_Os03g44290 LOC_Os02g33000 LOC_Os02g18850
CARBOHYDRATE_BINDING	318	GO:0030246	molecular_function	3	0.00943396	0.4251	1	LOC_Os04g15580 LOC_Os01g72340 LOC_Os04g23700
MONOVALENT_INORGANIC_CATION_TRANSMEMBRANE_TRANSPORTER_ACTIVITY	150	GO:0015077	molecular_function	3	0.02	0.1055	1	LOC_Os10g41930 LOC_Os07g45320 LOC_Os02g33730
INTRACELLULAR_ORGANELLE	2468	GO:0043229	cellular_component	23	0.00931929	0.1657	1	LOC_Os05g22670 LOC_Os09g35790 LOC_Os04g38400 LOC_Os07g45300 LOC_Os11g05640 LOC_Os05g19270 LOC_Os02g33750 LOC_Os02g12380 LOC_Os02g18830 LOC_Os03g43810 LOC_Os07g45320 LOC_Os09g35870 LOC_Os12g03290 LOC_Os01g39330 LOC_Os09g35890 LOC_Os05g23720 LOC_Os05g19480 LOC_Os07g38420 LOC_Os06g39906 LOC_Os05g18750 LOC_Os02g52460 LOC_Os11g32110 LOC_Os03g05980
PROTEIN_PHOSPHATASE_TYPE_2A_REGULATOR_ACTIVITY	12	GO:0008601	molecular_function	1	0.0833333	0.0921	1	LOC_Os06g36770
TRANSCRIPTION,_DNA-DEPENDENT_ALTERNATIVE	1598	GO:0006350	biological_process	18	0.0112641	0.0584	1	LOC_Os05g22670 LOC_Os09g35790 LOC_Os11g05640 LOC_Os06g08440 LOC_Os02g33750 LOC_Os06g06740 LOC_Os03g43810 LOC_Os11g32880 LOC_Os01g72330 LOC_Os09g35870 LOC_Os12g03290 LOC_Os01g39330 LOC_Os09g35890 LOC_Os01g09550 LOC_Os06g39906 LOC_Os11g32110 LOC_Os07g37610 LOC_Os05g20050
DEACETYLASE_ACTIVITY	14	GO:0019213	molecular_function	1	0.0714286	0.1055	1	LOC_Os02g12380
PEPTIDASE_INHIBITOR_ACTIVITY	89	GO:0030414	molecular_function	1	0.011236	0.4881	1	LOC_Os05g11370
P-P-BOND-HYDROLYSIS-DRIVEN_PROTEIN_TRANSMEMBRANE_TRANSPORTER_ACTIVITY	22	GO:0015450	molecular_function	1	0.0454545	0.1572	1	LOC_Os07g45300
RNA_POLYMERASE_II_TRANSCRIPTION_FACTOR_ACTIVITY	27	GO:0003702	molecular_function	1	0.037037	0.188	1	LOC_Os05g22670
NON-MEMBRANE-BOUNDED_ORGANELLE	726	GO:0043228	cellular_component	3	0.00413223	0.9075	1	LOC_Os09g35890 LOC_Os05g18750 LOC_Os03g05980
CYTOSKELETAL_PROTEIN_BINDING	59	GO:0008092	molecular_function	1	0.0169492	0.36	1	LOC_Os07g30090
PHOTOSYNTHESIS	125	GO:0015979	biological_process	1	0.008	0.6085	1	LOC_Os04g38410
NUCLEASE_ACTIVITY	230	GO:0004518	molecular_function	2	0.00869565	0.5137	1	LOC_Os05g18780 LOC_Os05g18850
COENZYME_CATABOLIC_PROCESS	15	GO:0009109	biological_process	1	0.0666667	0.1122	1	LOC_Os01g11054
TRNA_METABOLIC_PROCESS	142	GO:0006399	biological_process	2	0.0140845	0.2888	1	LOC_Os05g18780 LOC_Os02g33500
PROTEIN_COMPLEX_DISASSEMBLY	13	GO:0043241	biological_process	1	0.0769231	0.0989	1	LOC_Os05g19630
PURINE_NUCLEOBASE_BIOSYNTHETIC_PROCESS	10	GO:0009113	biological_process	1	0.1	0.0785	1	LOC_Os07g30150
ADENINE_METABOLIC_PROCESS	5	GO:0046083	biological_process	1	0.2	0.0436	1	LOC_Os07g30150
AP-TYPE_MEMBRANE_COAT_ADAPTOR_COMPLEX	16	GO:0030119	cellular_component	1	0.0625	0.1187	1	LOC_Os02g12570
TRANSCRIPTION,_DNA-DEPENDENT	806	GO:0006351	biological_process	11	0.0136476	0.043	1	LOC_Os05g22670 LOC_Os09g35790 LOC_Os11g05640 LOC_Os06g08440 LOC_Os11g32880 LOC_Os01g72330 LOC_Os12g03290 LOC_Os06g39906 LOC_Os11g32110 LOC_Os07g37610 LOC_Os05g20050
TRANSLATION_RELEASE_FACTOR_ACTIVITY	11	GO:0003747	molecular_function	1	0.0909091	0.0854	1	LOC_Os05g19630
TRANSLATIONAL_INITIATION	44	GO:0006413	biological_process	1	0.0227273	0.2844	1	LOC_Os10g41960
INTRINSIC_TO_MEMBRANE	767	GO:0031224	cellular_component	9	0.011734	0.1256	1	LOC_Os07g38400 LOC_Os05g23700 LOC_Os11g05700 LOC_Os07g10130 LOC_Os07g37950 LOC_Os04g35540 LOC_Os02g32990 LOC_Os04g20210 LOC_Os02g18670
REGULATION_OF_TRANSCRIPTION,_DNA-DEPENDENT	773	GO:0006355	biological_process	10	0.0129366	0.0687	1	LOC_Os09g35790 LOC_Os11g05640 LOC_Os06g08440 LOC_Os11g32880 LOC_Os01g72330 LOC_Os12g03290 LOC_Os06g39906 LOC_Os11g32110 LOC_Os07g37610 LOC_Os05g20050
SOLUTE:SODIUM_SYMPORTER_ACTIVITY	6	GO:0015370	molecular_function	1	0.166667	0.0507	1	LOC_Os02g32930
TRANSLATION_TERMINATION_FACTOR_ACTIVITY	11	GO:0008079	molecular_function	1	0.0909091	0.0854	1	LOC_Os05g19630
CARBOXYLIC_ACID_BINDING	98	GO:0031406	molecular_function	1	0.0102041	0.5213	1	LOC_Os11g02054
HYDROGEN_TRANSPORT	99	GO:0006818	biological_process	2	0.020202	0.1723	1	LOC_Os10g41930 LOC_Os02g33490
CELLULAR_COMPONENT_ORGANIZATION	377	GO:0016043	biological_process	5	0.0132626	0.1556	1	LOC_Os05g22670 LOC_Os02g12380 LOC_Os02g12570 LOC_Os05g19630 LOC_Os05g19480
COVALENT_CHROMATIN_MODIFICATION	11	GO:0016569	biological_process	1	0.0909091	0.0854	1	LOC_Os02g12380
RIBONUCLEASE_III_ACTIVITY	12	GO:0004525	molecular_function	1	0.0833333	0.0921	1	LOC_Os05g18850
VITAMIN_B6_BINDING	138	GO:0070279	molecular_function	2	0.0144928	0.2779	1	LOC_Os04g37500 LOC_Os02g33710
ENZYME_REGULATOR_ACTIVITY	243	GO:0030234	molecular_function	4	0.0164609	0.1124	1	LOC_Os06g36770 LOC_Os05g11370 LOC_Os02g52450 LOC_Os07g37750
PURINE_RIBONUCLEOTIDE_METABOLIC_PROCESS	77	GO:0009150	biological_process	1	0.012987	0.4403	1	LOC_Os10g41930
BETA-GLUCAN_BIOSYNTHETIC_PROCESS	13	GO:0051274	biological_process	1	0.0769231	0.0989	1	LOC_Os01g34930
ASPARTIC-TYPE_PEPTIDASE_ACTIVITY	235	GO:0070001	molecular_function	1	0.00425532	0.8276	1	LOC_Os03g44290
PURINE_NUCLEOSIDE_TRIPHOSPHATE_BIOSYNTHETIC_PROCESS	60	GO:0009145	biological_process	1	0.0166667	0.3648	1	LOC_Os10g41930
INTEGRAL_TO_MEMBRANE	752	GO:0016021	cellular_component	8	0.0106383	0.2049	1	LOC_Os07g38400 LOC_Os05g23700 LOC_Os11g05700 LOC_Os07g10130 LOC_Os04g35540 LOC_Os02g32990 LOC_Os04g20210 LOC_Os02g18670
AROMATIC_COMPOUND_BIOSYNTHETIC_PROCESS	53	GO:0019438	biological_process	1	0.0188679	0.3308	1	LOC_Os05g18780
PHOSPHOPROTEIN_PHOSPHATASE_ACTIVITY	91	GO:0004721	molecular_function	1	0.010989	0.4957	1	LOC_Os06g33549
UDP-GLUCOSYLTRANSFERASE_ACTIVITY	58	GO:0035251	molecular_function	1	0.0172414	0.3552	1	LOC_Os01g34930
ADENINE_SALVAGE	5	GO:0006168	biological_process	1	0.2	0.0436	1	LOC_Os07g30150
ENDONUCLEASE_ACTIVITY	145	GO:0004519	molecular_function	1	0.00689655	0.6627	1	LOC_Os05g18850
RESPONSE_TO_CHEMICAL_STIMULUS	297	GO:0042221	biological_process	3	0.010101	0.3836	1	LOC_Os11g32880 LOC_Os10g41720 LOC_Os11g32110
THIAMINE_BIOSYNTHETIC_PROCESS	5	GO:0009228	biological_process	1	0.2	0.0436	1	LOC_Os05g18780
PURINE_NUCLEOTIDE_BIOSYNTHETIC_PROCESS	83	GO:0006164	biological_process	1	0.0120482	0.4647	1	LOC_Os10g41930
ORGANELLE_LUMEN	56	GO:0043233	cellular_component	1	0.0178571	0.3456	1	LOC_Os05g22670
HISTONE_MODIFICATION	11	GO:0016570	biological_process	1	0.0909091	0.0854	1	LOC_Os02g12380
ISOPRENOID_BIOSYNTHETIC_PROCESS	39	GO:0008299	biological_process	1	0.025641	0.2573	1	LOC_Os10g18220
AMINE_BINDING	90	GO:0043176	molecular_function	1	0.0111111	0.4919	1	LOC_Os11g02054
SIGNAL_TRANSDUCTION	272	GO:0007165	biological_process	4	0.0147059	0.1499	1	LOC_Os06g36770 LOC_Os07g37950 LOC_Os05g20050 LOC_Os07g37750
UDP-GLYCOSYLTRANSFERASE_ACTIVITY	92	GO:0008194	molecular_function	1	0.0108696	0.4994	1	LOC_Os01g34930
MICROTUBULE_CYTOSKELETON	84	GO:0015630	cellular_component	1	0.0119048	0.4687	1	LOC_Os09g35890
ATP_SYNTHESIS_COUPLED_ELECTRON_TRANSPORT	34	GO:0042773	biological_process	1	0.0294118	0.2292	1	LOC_Os02g33730
REGULATION_OF_PRIMARY_METABOLIC_PROCESS	1589	GO:0080090	biological_process	19	0.0119572	0.0326	1	LOC_Os09g35790 LOC_Os11g05640 LOC_Os06g08440 LOC_Os02g33750 LOC_Os06g06740 LOC_Os03g43810 LOC_Os11g32880 LOC_Os01g72330 LOC_Os09g35870 LOC_Os12g03290 LOC_Os01g39330 LOC_Os09g35890 LOC_Os01g09550 LOC_Os06g39906 LOC_Os02g52460 LOC_Os11g32110 LOC_Os07g37610 LOC_Os05g20050 LOC_Os02g52450
PROTEIN_TRANSPORTER_ACTIVITY	89	GO:0008565	molecular_function	2	0.0224719	0.1463	1	LOC_Os07g45300 LOC_Os02g12570
CATION_HOMEOSTASIS	38	GO:0055080	biological_process	2	0.0526316	0.0355	1	LOC_Os02g34550 LOC_Os01g26980
CELLULAR_RESPONSE_TO_STIMULUS	130	GO:0051716	biological_process	3	0.0230769	0.0767	1	LOC_Os05g19270 LOC_Os02g52460 LOC_Os09g36240
CARBOHYDRATE_METABOLIC_PROCESS	859	GO:0005975	biological_process	9	0.0104773	0.198	1	LOC_Os01g34930 LOC_Os05g15510 LOC_Os01g72340 LOC_Os05g22970 LOC_Os11g33270 LOC_Os05g20020 LOC_Os07g29750 LOC_Os02g33000 LOC_Os11g38810
PHOTOSYNTHESIS,_LIGHT_HARVESTING	18	GO:0009765	biological_process	1	0.0555556	0.1318	1	LOC_Os04g38410
ORGANIC_ACID:SODIUM_SYMPORTER_ACTIVITY	6	GO:0005343	molecular_function	1	0.166667	0.0507	1	LOC_Os02g32930
NEGATIVE_REGULATION_OF_MOLECULAR_FUNCTION	48	GO:0044092	biological_process	1	0.0208333	0.3054	1	LOC_Os02g17080
DNA_PHOTOLYASE_ACTIVITY	8	GO:0003913	molecular_function	1	0.125	0.0647	1	LOC_Os09g36240
DNA-DIRECTED_RNA_POLYMERASE_II,_HOLOENZYME	19	GO:0016591	cellular_component	1	0.0526316	0.1382	1	LOC_Os05g22670
RESPONSE_TO_HORMONE_STIMULUS	26	GO:0009725	biological_process	1	0.0384615	0.1819	1	LOC_Os11g32110
LIGASE_ACTIVITY,_FORMING_CARBON-OXYGEN_BONDS	93	GO:0016875	molecular_function	1	0.0107527	0.5031	1	LOC_Os02g33500
COENZYME_BINDING	378	GO:0050662	molecular_function	2	0.00529101	0.7735	1	LOC_Os03g06740 LOC_Os01g45200
DOUBLE-STRANDED_DNA_BINDING	17	GO:0003690	molecular_function	1	0.0588235	0.1253	1	LOC_Os05g19270
ATP_BIOSYNTHETIC_PROCESS	55	GO:0006754	biological_process	1	0.0181818	0.3407	1	LOC_Os10g41930
WATER-SOLUBLE_VITAMIN_METABOLIC_PROCESS	32	GO:0006767	biological_process	1	0.03125	0.2176	1	LOC_Os05g18780
PROTON_TRANSPORT	99	GO:0015992	biological_process	2	0.020202	0.1723	1	LOC_Os10g41930 LOC_Os02g33490
PEPTIDASE_ACTIVITY	960	GO:0008233	molecular_function	7	0.00729167	0.5763	1	LOC_Os04g09720 LOC_Os01g42510 LOC_Os05g18604 LOC_Os02g12650 LOC_Os03g44290 LOC_Os02g33000 LOC_Os02g18850
CLATHRIN_COAT	33	GO:0030118	cellular_component	1	0.030303	0.2234	1	LOC_Os02g12570
CELLULAR_RESPIRATION	56	GO:0045333	biological_process	2	0.0357143	0.069	1	LOC_Os02g33730 LOC_Os01g11054
CARBOXYLIC_ACID_METABOLIC_PROCESS	433	GO:0019752	biological_process	3	0.00692841	0.6281	1	LOC_Os04g37500 LOC_Os02g33710 LOC_Os02g33500
NEGATIVE_REGULATION_OF_CELLULAR_PROCESS	43	GO:0048523	biological_process	1	0.0232558	0.2791	1	LOC_Os02g52460
CYSTEINE-TYPE_PEPTIDASE_ACTIVITY	449	GO:0008234	molecular_function	1	0.00222717	0.9652	1	LOC_Os02g33000
VITAMIN_METABOLIC_PROCESS	33	GO:0006766	biological_process	1	0.030303	0.2234	1	LOC_Os05g18780
TRNA_AMINOACYLATION	92	GO:0043039	biological_process	1	0.0108696	0.4994	1	LOC_Os02g33500
SULFUR_COMPOUND_BIOSYNTHETIC_PROCESS	42	GO:0044272	biological_process	1	0.0238095	0.2737	1	LOC_Os05g18780
RECEPTOR_ACTIVITY	51	GO:0004872	molecular_function	2	0.0392157	0.0589	1	LOC_Os07g37950 LOC_Os07g28460
REPRODUCTION	117	GO:0000003	biological_process	2	0.017094	0.2205	1	LOC_Os04g15580 LOC_Os03g44290
MOTOR_ACTIVITY	65	GO:0003774	molecular_function	1	0.0153846	0.388	1	LOC_Os09g35890
NUCLEOTIDE_BIOSYNTHETIC_PROCESS	108	GO:0009165	biological_process	1	0.00925926	0.5556	1	LOC_Os10g41930
CARBON-NITROGEN_LIGASE_ACTIVITY,_WITH_GLUTAMINE_AS_AMIDO-N-DONOR	28	GO:0016884	molecular_function	1	0.0357143	0.194	1	LOC_Os03g50010
BILE_ACID_TRANSMEMBRANE_TRANSPORTER_ACTIVITY	6	GO:0015125	molecular_function	1	0.166667	0.0507	1	LOC_Os02g32930
CELLULAR_LOCALIZATION	315	GO:0051641	biological_process	4	0.0126984	0.2127	1	LOC_Os07g45300 LOC_Os03g06760 LOC_Os02g12570 LOC_Os05g20050
NUCLEOSIDE_TRIPHOSPHATE_BIOSYNTHETIC_PROCESS	62	GO:0009142	biological_process	1	0.016129	0.3741	1	LOC_Os10g41930
LIGASE_ACTIVITY,_FORMING_AMINOACYL-TRNA_AND_RELATED_COMPOUNDS	93	GO:0016876	molecular_function	1	0.0107527	0.5031	1	LOC_Os02g33500
OXIDOREDUCTASE_ACTIVITY,_ACTING_ON_A_HEME_GROUP_OF_DONORS,_OXYGEN_AS_ACCEPTOR	10	GO:0016676	molecular_function	1	0.1	0.0785	1	LOC_Os07g45320
CARBOHYDRATE_BINDING_ALTERNATIVE	265	GO:0005529	molecular_function	2	0.00754717	0.5895	1	LOC_Os04g15580 LOC_Os04g23700
TRANSITION_METAL_ION_TRANSPORT	34	GO:0000041	biological_process	2	0.0588235	0.0292	1	LOC_Os02g34550 LOC_Os01g26980
SMALL_CONJUGATING_PROTEIN_LIGASE_ACTIVITY	128	GO:0019787	molecular_function	1	0.0078125	0.6171	1	LOC_Os02g12670
TRANSFERASE_ACTIVITY,_TRANSFERRING_HEXOSYL_GROUPS	473	GO:0016758	molecular_function	5	0.0105708	0.2815	1	LOC_Os09g16030 LOC_Os01g34930 LOC_Os11g33270 LOC_Os07g29750 LOC_Os09g16090
IDENTICAL_PROTEIN_BINDING	56	GO:0042802	molecular_function	1	0.0178571	0.3456	1	LOC_Os02g17080
MULTI-ORGANISM_PROCESS	107	GO:0051704	biological_process	1	0.00934579	0.5523	1	LOC_Os04g15580
NUCLEOSIDE_METABOLIC_PROCESS	52	GO:0009116	biological_process	1	0.0192308	0.3258	1	LOC_Os07g30150
RNA-DEPENDENT_DNA_REPLICATION	82	GO:0006278	biological_process	1	0.0121951	0.4607	1	LOC_Os10g41790
DNA-DEPENDENT_DNA_REPLICATION	23	GO:0006261	biological_process	1	0.0434783	0.1634	1	LOC_Os02g52460
N-ACETYLTRANSFERASE_ACTIVITY	45	GO:0008080	molecular_function	1	0.0222222	0.2897	1	LOC_Os01g42470
REGULATION_OF_TRANSCRIPTION,_DNA-DEPENDENT_ALTERNATIVE	1495	GO:0045449	biological_process	17	0.0113712	0.0603	1	LOC_Os09g35790 LOC_Os11g05640 LOC_Os06g08440 LOC_Os02g33750 LOC_Os06g06740 LOC_Os03g43810 LOC_Os11g32880 LOC_Os01g72330 LOC_Os09g35870 LOC_Os12g03290 LOC_Os01g39330 LOC_Os09g35890 LOC_Os01g09550 LOC_Os06g39906 LOC_Os11g32110 LOC_Os07g37610 LOC_Os05g20050
MEMBRANE_DOCKING	12	GO:0022406	biological_process	1	0.0833333	0.0921	1	LOC_Os03g06760
NUCLEIC_ACID_BINDING	3311	GO:0003676	molecular_function	31	0.00936273	0.1182	1	LOC_Os09g35850 LOC_Os09g35790 LOC_Os11g05640 LOC_Os04g24170 LOC_Os03g43850 LOC_Os01g45190 LOC_Os06g08440 LOC_Os05g19270 LOC_Os06g45030 LOC_Os02g33750 LOC_Os05g19970 LOC_Os06g06740 LOC_Os11g32880 LOC_Os04g27410 LOC_Os09g35830 LOC_Os05g19630 LOC_Os12g03290 LOC_Os07g45360 LOC_Os10g41960 LOC_Os01g09550 LOC_Os06g39906 LOC_Os05g18750 LOC_Os02g52460 LOC_Os05g18850 LOC_Os11g32110 LOC_Os07g09320 LOC_Os07g…
ASPARTIC-TYPE_ENDOPEPTIDASE_ACTIVITY	235	GO:0004190	molecular_function	1	0.00425532	0.8276	1	LOC_Os03g44290
N-ACYLTRANSFERASE_ACTIVITY	46	GO:0016410	molecular_function	1	0.0217391	0.295	1	LOC_Os01g42470
TRANSCRIPTION_FACTOR_COMPLEX	36	GO:0005667	cellular_component	1	0.0277778	0.2406	1	LOC_Os05g22670
EXTERNAL_ENCAPSULATING_STRUCTURE	100	GO:0030312	cellular_component	2	0.02	0.1749	1	LOC_Os11g33270 LOC_Os07g29750
METAL_CLUSTER_BINDING	80	GO:0051540	molecular_function	1	0.0125	0.4526	1	LOC_Os11g38030
PROTEIN_PHOSPHATASE_REGULATOR_ACTIVITY	14	GO:0019888	molecular_function	1	0.0714286	0.1055	1	LOC_Os06g36770
SEQUENCE-SPECIFIC_DNA_BINDING	451	GO:0043565	molecular_function	4	0.00886918	0.4357	1	LOC_Os09g35790 LOC_Os11g05640 LOC_Os02g33750 LOC_Os06g39906
ENDONUCLEASE_ACTIVITY,_ACTIVE_WITH_EITHER_RIBO-_OR_DEOXYRIBONUCLEIC_ACIDS_AND_PRODUCING_5'-PHOSPHOMONOESTERS	106	GO:0016893	molecular_function	1	0.00943396	0.549	1	LOC_Os05g18850
SIGNALING_ALTERNATIVE	306	GO:0023046	biological_process	6	0.0196078	0.0296	1	LOC_Os06g08440 LOC_Os06g36770 LOC_Os07g37950 LOC_Os01g72330 LOC_Os05g20050 LOC_Os07g37750
RESPONSE_TO_DNA_DAMAGE_STIMULUS	115	GO:0006974	biological_process	3	0.026087	0.0578	1	LOC_Os05g19270 LOC_Os02g52460 LOC_Os09g36240
ATP_METABOLIC_PROCESS	55	GO:0046034	biological_process	1	0.0181818	0.3407	1	LOC_Os10g41930
BIOSYNTHETIC_PROCESS	3274	GO:0009058	biological_process	33	0.0100794	0.052	1	LOC_Os05g22670 LOC_Os09g35790 LOC_Os01g34930 LOC_Os11g05640 LOC_Os10g18220 LOC_Os06g08440 LOC_Os10g41930 LOC_Os02g33750 LOC_Os06g06740 LOC_Os03g43810 LOC_Os11g32880 LOC_Os07g10130 LOC_Os05g18780 LOC_Os01g72330 LOC_Os09g35870 LOC_Os02g33580 LOC_Os05g19630 LOC_Os12g03290 LOC_Os10g41960 LOC_Os01g39330 LOC_Os09g35890 LOC_Os01g09550 LOC_Os07g28470 LOC_Os06g39906 LOC_Os05g18750 LOC_Os02g52460 LOC_Os07g…
NCRNA_PROCESSING	76	GO:0034470	biological_process	1	0.0131579	0.4361	1	LOC_Os05g18780
MACROMOLECULE_MODIFICATION	1965	GO:0043412	biological_process	21	0.010687	0.0672	1	LOC_Os02g12670 LOC_Os11g38850 LOC_Os07g03000 LOC_Os04g15580 LOC_Os02g12440 LOC_Os05g16930 LOC_Os02g18840 LOC_Os02g12380 LOC_Os06g33549 LOC_Os02g12660 LOC_Os02g12400 LOC_Os04g23700 LOC_Os04g24290 LOC_Os07g38070 LOC_Os05g16740 LOC_Os08g14950 LOC_Os11g35860 LOC_Os05g17604 LOC_Os02g12420 LOC_Os05g16824 LOC_Os02g12450
GALACTOSIDASE_ACTIVITY	17	GO:0015925	molecular_function	1	0.0588235	0.1253	1	LOC_Os01g72340
LIPID_BINDING	89	GO:0008289	molecular_function	1	0.011236	0.4881	1	LOC_Os09g23160
PROTON-TRANSPORTING_TWO-SECTOR_ATPASE_COMPLEX	89	GO:0016469	cellular_component	1	0.011236	0.4881	1	LOC_Os10g41930
PIGMENT_BIOSYNTHETIC_PROCESS	27	GO:0046148	biological_process	1	0.037037	0.188	1	LOC_Os07g30150
OXIDOREDUCTASE_ACTIVITY,_ACTING_ON_PAIRED_DONORS,_WITH_INCORPORATION_OR_REDUCTION_OF_MOLECULAR_OXYGEN,_2-OXOGLUTARATE_AS_ONE_DONOR,_AND_INCORPORATION_OF_ONE_ATOM_EACH_OF_OXYGEN_INTO_BOTH_DONORS	16	GO:0016706	molecular_function	1	0.0625	0.1187	1	LOC_Os03g07000
NUCLEOPLASM	40	GO:0005654	cellular_component	1	0.025	0.2628	1	LOC_Os05g22670
CALCIUM_ION_BINDING	384	GO:0005509	molecular_function	5	0.0130208	0.1639	1	LOC_Os09g23160 LOC_Os07g38460 LOC_Os02g18880 LOC_Os01g46470 LOC_Os11g38780
CELLULAR_CARBOHYDRATE_METABOLIC_PROCESS	369	GO:0044262	biological_process	3	0.00813008	0.5211	1	LOC_Os01g34930 LOC_Os11g33270 LOC_Os07g29750
ISOMERASE_ACTIVITY	149	GO:0016853	molecular_function	1	0.00671141	0.6726	1	LOC_Os11g38810
PROTEIN_TRANSPORT	287	GO:0015031	biological_process	4	0.0139373	0.1709	1	LOC_Os07g45300 LOC_Os02g12570 LOC_Os05g20050 LOC_Os03g43860
RNA_BIOSYNTHETIC_PROCESS	808	GO:0032774	biological_process	11	0.0136139	0.0436	1	LOC_Os05g22670 LOC_Os09g35790 LOC_Os11g05640 LOC_Os06g08440 LOC_Os11g32880 LOC_Os01g72330 LOC_Os12g03290 LOC_Os06g39906 LOC_Os11g32110 LOC_Os07g37610 LOC_Os05g20050
CELL_CORTEX_PART	52	GO:0044448	cellular_component	1	0.0192308	0.3258	1	LOC_Os03g06760
NEGATIVE_REGULATION_OF_METABOLIC_PROCESS	44	GO:0009892	biological_process	1	0.0227273	0.2844	1	LOC_Os02g52460
TRANSCRIPTION_INITIATION_FROM_RNA_POLYMERASE_II_PROMOTER	14	GO:0006367	biological_process	1	0.0714286	0.1055	1	LOC_Os05g22670
CELLULAR_PROTEIN_COMPLEX_DISASSEMBLY	13	GO:0043624	biological_process	1	0.0769231	0.0989	1	LOC_Os05g19630
INTRAMOLECULAR_OXIDOREDUCTASE_ACTIVITY,_INTERCONVERTING_ALDOSES_AND_KETOSES	21	GO:0016861	molecular_function	1	0.047619	0.1509	1	LOC_Os11g38810
THIAMINE-CONTAINING_COMPOUND_METABOLIC_PROCESS	8	GO:0042723	biological_process	1	0.125	0.0647	1	LOC_Os05g18780
METAL_ION_TRANSPORT	225	GO:0030001	biological_process	5	0.0222222	0.029	1	LOC_Os02g32930 LOC_Os12g28260 LOC_Os02g34550 LOC_Os01g26980 LOC_Os06g33570
MICROTUBULE_ASSOCIATED_COMPLEX	51	GO:0005875	cellular_component	1	0.0196078	0.3207	1	LOC_Os09g35890
ELECTRON_TRANSPORT	1055	GO:0006118	biological_process	12	0.0113744	0.1023	1	LOC_Os02g12550 LOC_Os07g29960 LOC_Os06g37364 LOC_Os10g41780 LOC_Os10g41760 LOC_Os11g32880 LOC_Os10g41720 LOC_Os07g45320 LOC_Os07g23570 LOC_Os06g39880 LOC_Os03g06740 LOC_Os09g10820
CHEMICAL_HOMEOSTASIS	38	GO:0048878	biological_process	2	0.0526316	0.0355	1	LOC_Os02g34550 LOC_Os01g26980
ESTABLISHMENT_OF_LOCALIZATION_IN_CELL	307	GO:0051649	biological_process	4	0.0130293	0.2005	1	LOC_Os07g45300 LOC_Os03g06760 LOC_Os02g12570 LOC_Os05g20050
NEGATIVE_REGULATION_OF_CATALYTIC_ACTIVITY	48	GO:0043086	biological_process	1	0.0208333	0.3054	1	LOC_Os02g17080
CHROMATIN_ORGANIZATION	113	GO:0006325	biological_process	1	0.00884956	0.5719	1	LOC_Os02g12380
DNA_REPLICATION	152	GO:0006260	biological_process	3	0.0197368	0.1085	1	LOC_Os07g28470 LOC_Os02g52460 LOC_Os10g41790
ORGANELLE_ORGANIZATION	216	GO:0006996	biological_process	2	0.00925926	0.4809	1	LOC_Os02g12380 LOC_Os05g19480
EXOCYST	51	GO:0000145	cellular_component	1	0.0196078	0.3207	1	LOC_Os03g06760
SODIUM_ION_TRANSPORT	18	GO:0006814	biological_process	1	0.0555556	0.1318	1	LOC_Os02g32930
RNA_PROCESSING	171	GO:0006396	biological_process	4	0.0233918	0.0418	1	LOC_Os05g18780 LOC_Os07g38420 LOC_Os05g18850 LOC_Os10g41790
RIBONUCLEOSIDE_TRIPHOSPHATE_BIOSYNTHETIC_PROCESS	60	GO:0009201	biological_process	1	0.0166667	0.3648	1	LOC_Os10g41930
ACETYLTRANSFERASE_ACTIVITY	53	GO:0016407	molecular_function	1	0.0188679	0.3308	1	LOC_Os01g42470
SIGNAL_TRANSDUCTION_ALTERNATIVE	72	GO:0023033	biological_process	2	0.0277778	0.1045	1	LOC_Os02g32990 LOC_Os04g20210
AMINO_ACID_ACTIVATION	92	GO:0043038	biological_process	1	0.0108696	0.4994	1	LOC_Os02g33500
TRANSLATIONAL_TERMINATION	11	GO:0006415	biological_process	1	0.0909091	0.0854	1	LOC_Os05g19630
REGULATION_OF_SMALL_GTPASE_MEDIATED_SIGNAL_TRANSDUCTION	43	GO:0051056	biological_process	1	0.0232558	0.2791	1	LOC_Os07g37750
SMALL_MOLECULE_METABOLIC_PROCESS	884	GO:0044281	biological_process	7	0.00791855	0.4902	1	LOC_Os04g37500 LOC_Os02g33710 LOC_Os10g41930 LOC_Os05g18780 LOC_Os07g30150 LOC_Os03g06740 LOC_Os02g33500
MICROTUBULE-BASED_MOVEMENT	56	GO:0007018	biological_process	1	0.0178571	0.3456	1	LOC_Os09g35890
INNATE_IMMUNE_RESPONSE	4	GO:0045087	biological_process	1	0.25	0.0365	1	LOC_Os07g37950
ELECTRON_TRANSPORT_CHAIN	52	GO:0022900	biological_process	1	0.0192308	0.3258	1	LOC_Os02g33730
PROTEIN_FOLDING	198	GO:0006457	biological_process	3	0.0151515	0.1876	1	LOC_Os03g44620 LOC_Os06g36700 LOC_Os10g41710
THIAMINE-CONTAINING_COMPOUND_BIOSYNTHETIC_PROCESS	8	GO:0042724	biological_process	1	0.125	0.0647	1	LOC_Os05g18780
ARF_PROTEIN_SIGNAL_TRANSDUCTION	20	GO:0032011	biological_process	1	0.05	0.1446	1	LOC_Os07g37750
ENDOPEPTIDASE_ACTIVITY	410	GO:0004175	molecular_function	2	0.00487805	0.8106	1	LOC_Os03g44290 LOC_Os02g33000
CELLULAR_COMPONENT_DISASSEMBLY	13	GO:0022411	biological_process	1	0.0769231	0.0989	1	LOC_Os05g19630
VITAMIN_BIOSYNTHETIC_PROCESS	33	GO:0009110	biological_process	1	0.030303	0.2234	1	LOC_Os05g18780
CHANNEL_ACTIVITY	71	GO:0015267	molecular_function	2	0.028169	0.1022	1	LOC_Os12g28260 LOC_Os06g33570
CELLULAR_COMPONENT_BIOGENESIS	288	GO:0044085	biological_process	2	0.00694444	0.6344	1	LOC_Os05g22670 LOC_Os02g12570
AMINOACYL-TRNA_LIGASE_ACTIVITY	93	GO:0004812	molecular_function	1	0.0107527	0.5031	1	LOC_Os02g33500
NADP_BINDING	39	GO:0050661	molecular_function	1	0.025641	0.2573	1	LOC_Os03g06740
UBIQUITIN-DEPENDENT_PROTEIN_CATABOLIC_PROCESS	142	GO:0006511	biological_process	1	0.00704225	0.6551	1	LOC_Os09g10270
INTRAMOLECULAR_OXIDOREDUCTASE_ACTIVITY	25	GO:0016860	molecular_function	1	0.04	0.1758	1	LOC_Os11g38810
ACETYL-COA_CATABOLIC_PROCESS	15	GO:0046356	biological_process	1	0.0666667	0.1122	1	LOC_Os01g11054
RECOGNITION_OF_POLLEN	95	GO:0048544	biological_process	1	0.0105263	0.5105	1	LOC_Os04g15580
OXIDOREDUCTASE_ACTIVITY,_ACTING_ON_NADH_OR_NADPH	47	GO:0016651	molecular_function	1	0.0212766	0.3002	1	LOC_Os03g06740
RNA_BINDING	379	GO:0003723	molecular_function	5	0.0131926	0.158	1	LOC_Os10g41960 LOC_Os05g18750 LOC_Os05g18850 LOC_Os10g41790 LOC_Os03g05980
RNA-DIRECTED_DNA_POLYMERASE_ACTIVITY	82	GO:0003964	molecular_function	1	0.0121951	0.4607	1	LOC_Os10g41790
IMMUNE_RESPONSE	12	GO:0006955	biological_process	1	0.0833333	0.0921	1	LOC_Os07g37950
IRON-SULFUR_CLUSTER_BINDING	80	GO:0051536	molecular_function	1	0.0125	0.4526	1	LOC_Os11g38030
GTPASE_ACTIVITY	111	GO:0003924	molecular_function	2	0.018018	0.2043	1	LOC_Os02g33850 LOC_Os05g20050
ENERGY_DERIVATION_BY_OXIDATION_OF_ORGANIC_COMPOUNDS	62	GO:0015980	biological_process	2	0.0322581	0.0818	1	LOC_Os02g33730 LOC_Os01g11054
VESICLE-MEDIATED_TRANSPORT	192	GO:0016192	biological_process	2	0.0104167	0.4217	1	LOC_Os03g06760 LOC_Os02g12570
HEME_BINDING	605	GO:0020037	molecular_function	7	0.0115702	0.1715	1	LOC_Os02g12550 LOC_Os07g29960 LOC_Os06g37364 LOC_Os11g32880 LOC_Os10g41720 LOC_Os07g23570 LOC_Os06g39880
TRNA_PROCESSING	51	GO:0008033	biological_process	1	0.0196078	0.3207	1	LOC_Os05g18780
VITAMIN_BINDING	213	GO:0019842	molecular_function	2	0.00938967	0.4737	1	LOC_Os04g37500 LOC_Os02g33710
GLUTAMATE_METABOLIC_PROCESS	9	GO:0006536	biological_process	1	0.111111	0.0717	1	LOC_Os04g37500
METAL_ION_TRANSMEMBRANE_TRANSPORTER_ACTIVITY	104	GO:0046873	molecular_function	2	0.0192308	0.1855	1	LOC_Os12g28260 LOC_Os06g33570
CELLULAR_AMINO_ACID_METABOLIC_PROCESS_ALTERNATIVE	372	GO:0006519	biological_process	3	0.00806452	0.5265	1	LOC_Os04g37500 LOC_Os03g06740 LOC_Os02g33500
COFACTOR_METABOLIC_PROCESS	143	GO:0051186	biological_process	2	0.013986	0.2916	1	LOC_Os01g11054 LOC_Os03g06740
PROTEIN_MODIFICATION_BY_SMALL_PROTEIN_CONJUGATION_OR_REMOVAL	71	GO:0070647	biological_process	1	0.0140845	0.4147	1	LOC_Os02g12670
CATABOLIC_PROCESS	415	GO:0009056	biological_process	2	0.00481928	0.8159	1	LOC_Os09g10270 LOC_Os01g11054
INOSITOL_OR_PHOSPHATIDYLINOSITOL_PHOSPHATASE_ACTIVITY	30	GO:0004437	molecular_function	1	0.0333333	0.2059	1	LOC_Os07g09330
CELL_CYCLE	29	GO:0007049	biological_process	1	0.0344828	0.2	1	LOC_Os02g52460
REGULATION_OF_NITROGEN_UTILIZATION	20	GO:0006808	biological_process	1	0.05	0.1446	1	LOC_Os02g47610
CELLULAR_PROTEIN_CATABOLIC_PROCESS	142	GO:0044257	biological_process	1	0.00704225	0.6551	1	LOC_Os09g10270
PROTEIN_COMPLEX_ASSEMBLY	149	GO:0006461	biological_process	2	0.0134228	0.3079	1	LOC_Os05g22670 LOC_Os02g12570
PHOSPHATASE_ACTIVITY	190	GO:0016791	molecular_function	2	0.0105263	0.4166	1	LOC_Os06g33549 LOC_Os07g09330
TRANSLATION_INITIATION_FACTOR_ACTIVITY	46	GO:0003743	molecular_function	1	0.0217391	0.295	1	LOC_Os10g41960
HYDROGEN-TRANSLOCATING_PYROPHOSPHATASE_ACTIVITY	7	GO:0009678	molecular_function	1	0.142857	0.0577	1	LOC_Os02g33490
SERINE-TYPE_EXOPEPTIDASE_ACTIVITY	62	GO:0070008	molecular_function	2	0.0322581	0.0818	1	LOC_Os04g09720 LOC_Os05g18604
TETRAPYRROLE_BINDING	612	GO:0046906	molecular_function	7	0.0114379	0.1783	1	LOC_Os02g12550 LOC_Os07g29960 LOC_Os06g37364 LOC_Os11g32880 LOC_Os10g41720 LOC_Os07g23570 LOC_Os06g39880
SUBTILASE_ACTIVITY	78	GO:0004289	molecular_function	2	0.025641	0.1189	1	LOC_Os02g17080 LOC_Os01g46450
CELLULAR_COMPONENT_ASSEMBLY	226	GO:0022607	biological_process	2	0.00884956	0.5045	1	LOC_Os05g22670 LOC_Os02g12570
DISULFIDE_OXIDOREDUCTASE_ACTIVITY	54	GO:0015036	molecular_function	1	0.0185185	0.3357	1	LOC_Os03g06740
SERINE-TYPE_ENDOPEPTIDASE_INHIBITOR_ACTIVITY	66	GO:0004867	molecular_function	1	0.0151515	0.3925	1	LOC_Os05g11370
SULFUR_COMPOUND_METABOLIC_PROCESS	55	GO:0006790	biological_process	2	0.0363636	0.0669	1	LOC_Os05g18780 LOC_Os03g06740
INTRACELLULAR_NON-MEMBRANE-BOUNDED_ORGANELLE	726	GO:0043232	cellular_component	3	0.00413223	0.9075	1	LOC_Os09g35890 LOC_Os05g18750 LOC_Os03g05980
CATION_TRANSMEMBRANE_TRANSPORTER_ACTIVITY	368	GO:0008324	molecular_function	6	0.0163043	0.0612	1	LOC_Os02g32930 LOC_Os12g28260 LOC_Os10g41930 LOC_Os07g45320 LOC_Os06g33570 LOC_Os02g33730
RIBONUCLEASE_ACTIVITY	128	GO:0004540	molecular_function	2	0.015625	0.2505	1	LOC_Os05g18780 LOC_Os05g18850
TRANSFERASE_ACTIVITY,_TRANSFERRING_ACYL_GROUPS_ALTERNATIVE	176	GO:0008415	molecular_function	2	0.0113636	0.3803	1	LOC_Os01g42470 LOC_Os10g35390
ION_HOMEOSTASIS	38	GO:0050801	biological_process	2	0.0526316	0.0355	1	LOC_Os02g34550 LOC_Os01g26980
MACROMOLECULE_TRANSMEMBRANE_TRANSPORTER_ACTIVITY	22	GO:0022884	molecular_function	1	0.0454545	0.1572	1	LOC_Os07g45300
TRANSMEMBRANE_TRANSPORT	117	GO:0055085	biological_process	1	0.00854701	0.5845	1	LOC_Os10g41930
SERINE_HYDROLASE_ACTIVITY	131	GO:0017171	molecular_function	3	0.0229008	0.078	1	LOC_Os04g09720 LOC_Os05g18604 LOC_Os02g18850
PEROXIDASE_ACTIVITY	182	GO:0004601	molecular_function	2	0.010989	0.3959	1	LOC_Os11g32880 LOC_Os10g41720
PEPTIDE_METABOLIC_PROCESS	17	GO:0006518	biological_process	1	0.0588235	0.1253	1	LOC_Os03g06740
NEGATIVE_REGULATION_OF_BIOLOGICAL_PROCESS	45	GO:0048519	biological_process	1	0.0222222	0.2897	1	LOC_Os02g52460
MICROTUBULE_MOTOR_ACTIVITY	51	GO:0003777	molecular_function	1	0.0196078	0.3207	1	LOC_Os09g35890
STRUCTURAL_CONSTITUENT_OF_RIBOSOME	465	GO:0003735	molecular_function	2	0.00430108	0.8618	1	LOC_Os05g18750 LOC_Os03g05980
THIAMINE_METABOLIC_PROCESS	8	GO:0006772	biological_process	1	0.125	0.0647	1	LOC_Os05g18780
COFACTOR_BINDING	542	GO:0048037	molecular_function	4	0.00738007	0.5768	1	LOC_Os04g37500 LOC_Os02g33710 LOC_Os03g06740 LOC_Os01g45200
TRANSCRIPTION_FACTOR_BINDING	43	GO:0008134	molecular_function	1	0.0232558	0.2791	1	LOC_Os05g20050
NEGATIVE_REGULATION_OF_MACROMOLECULE_BIOSYNTHETIC_PROCESS	42	GO:0010558	biological_process	1	0.0238095	0.2737	1	LOC_Os02g52460
RESPONSE_TO_ENDOGENOUS_STIMULUS	26	GO:0009719	biological_process	1	0.0384615	0.1819	1	LOC_Os11g32110
INTRACELLULAR_ORGANELLE_LUMEN	56	GO:0070013	cellular_component	1	0.0178571	0.3456	1	LOC_Os05g22670
CELLULAR_CARBOHYDRATE_BIOSYNTHETIC_PROCESS	106	GO:0034637	biological_process	1	0.00943396	0.549	1	LOC_Os01g34930
DOUBLE-STRANDED_RNA_BINDING	18	GO:0003725	molecular_function	1	0.0555556	0.1318	1	LOC_Os05g18850
MEMBRANE_ALANYL_AMINOPEPTIDASE_ACTIVITY	7	GO:0004179	molecular_function	1	0.142857	0.0577	1	LOC_Os02g12650
CELLULAR_AMINO_ACID_METABOLIC_PROCESS	319	GO:0006520	biological_process	2	0.00626959	0.6886	1	LOC_Os04g37500 LOC_Os02g33500
OXIDOREDUCTASE_ACTIVITY,_ACTING_ON_A_SULFUR_GROUP_OF_DONORS	71	GO:0016667	molecular_function	1	0.0140845	0.4147	1	LOC_Os03g06740
CELLULAR_MACROMOLECULE_LOCALIZATION	208	GO:0070727	biological_process	3	0.0144231	0.2065	1	LOC_Os07g45300 LOC_Os02g12570 LOC_Os05g20050
NUCLEOTIDYLTRANSFERASE_ACTIVITY	242	GO:0016779	molecular_function	2	0.00826446	0.5407	1	LOC_Os07g28470 LOC_Os10g41790
LIPID_BIOSYNTHETIC_PROCESS	105	GO:0008610	biological_process	2	0.0190476	0.1882	1	LOC_Os10g18220 LOC_Os07g10130
RESPIRATORY_ELECTRON_TRANSPORT_CHAIN	34	GO:0022904	biological_process	1	0.0294118	0.2292	1	LOC_Os02g33730
MODIFICATION-DEPENDENT_PROTEIN_CATABOLIC_PROCESS	142	GO:0019941	biological_process	1	0.00704225	0.6551	1	LOC_Os09g10270
HELICASE_ACTIVITY	151	GO:0004386	molecular_function	3	0.0198675	0.107	1	LOC_Os01g45190 LOC_Os11g32880 LOC_Os07g45360
POLLINATION	95	GO:0009856	biological_process	1	0.0105263	0.5105	1	LOC_Os04g15580
HYDROLASE_ACTIVITY,_ACTING_ON_CARBON-NITROGEN_(BUT_NOT_PEPTIDE)_BONDS,_IN_LINEAR_AMIDES	34	GO:0016811	molecular_function	1	0.0294118	0.2292	1	LOC_Os02g12380
NUCLEOTIDE_METABOLIC_PROCESS	144	GO:0009117	biological_process	1	0.00694444	0.6602	1	LOC_Os10g41930
BILE_ACID:SODIUM_SYMPORTER_ACTIVITY	6	GO:0008508	molecular_function	1	0.166667	0.0507	1	LOC_Os02g32930
PURINE_NUCLEOSIDE_TRIPHOSPHATE_METABOLIC_PROCESS	60	GO:0009144	biological_process	1	0.0166667	0.3648	1	LOC_Os10g41930
PROTEIN_DEPHOSPHORYLATION	76	GO:0006470	biological_process	1	0.0131579	0.4361	1	LOC_Os06g33549
ION_TRANSMEMBRANE_TRANSPORTER_ACTIVITY	473	GO:0015075	molecular_function	6	0.012685	0.1472	1	LOC_Os02g32930 LOC_Os12g28260 LOC_Os10g41930 LOC_Os07g45320 LOC_Os06g33570 LOC_Os02g33730
CLATHRIN_ADAPTOR_COMPLEX	16	GO:0030131	cellular_component	1	0.0625	0.1187	1	LOC_Os02g12570
INTRACELLULAR_SIGNAL_TRANSDUCTION_ALT2	160	GO:0007242	biological_process	2	0.0125	0.3377	1	LOC_Os05g20050 LOC_Os07g37750
PYRIDOXAL_PHOSPHATE_BINDING	138	GO:0030170	molecular_function	2	0.0144928	0.2779	1	LOC_Os04g37500 LOC_Os02g33710
POLLEN-PISTIL_INTERACTION	95	GO:0009875	biological_process	1	0.0105263	0.5105	1	LOC_Os04g15580
PURINE-CONTAINING_COMPOUND_SALVAGE	7	GO:0043101	biological_process	1	0.142857	0.0577	1	LOC_Os07g30150
NEGATIVE_REGULATION_OF_MACROMOLECULE_METABOLIC_PROCESS	44	GO:0010605	biological_process	1	0.0227273	0.2844	1	LOC_Os02g52460
CELLULAR_AMINE_METABOLIC_PROCESS	352	GO:0044106	biological_process	2	0.00568182	0.7389	1	LOC_Os04g37500 LOC_Os02g33500
CYSTEINE-TYPE_ENDOPEPTIDASE_ACTIVITY	71	GO:0004197	molecular_function	1	0.0140845	0.4147	1	LOC_Os02g33000
SYMPORTER_ACTIVITY	87	GO:0015293	molecular_function	1	0.0114943	0.4804	1	LOC_Os02g32930
CELL_WALL	80	GO:0005618	cellular_component	2	0.025	0.1238	1	LOC_Os11g33270 LOC_Os07g29750
CARBOHYDRATE_BIOSYNTHETIC_PROCESS	150	GO:0016051	biological_process	1	0.00666667	0.675	1	LOC_Os01g34930
OXIDOREDUCTASE_ACTIVITY,_ACTING_ON_DIPHENOLS_AND_RELATED_SUBSTANCES_AS_DONORS	29	GO:0016679	molecular_function	1	0.0344828	0.2	1	LOC_Os02g33730
MULTICELLULAR_ORGANISMAL_PROCESS	150	GO:0032501	biological_process	2	0.0133333	0.3106	1	LOC_Os04g15580 LOC_Os07g28460
SEXUAL_REPRODUCTION	22	GO:0019953	biological_process	1	0.0454545	0.1572	1	LOC_Os03g44290
CELLULAR_METABOLIC_COMPOUND_SALVAGE	8	GO:0043094	biological_process	1	0.125	0.0647	1	LOC_Os07g30150
STRUCTURE-SPECIFIC_DNA_BINDING	25	GO:0043566	molecular_function	1	0.04	0.1758	1	LOC_Os05g19270
HYDROLASE_ACTIVITY,_ACTING_ON_ESTER_BONDS	819	GO:0016788	molecular_function	6	0.00732601	0.5738	1	LOC_Os06g33549 LOC_Os02g18870 LOC_Os05g18780 LOC_Os03g38390 LOC_Os07g09330 LOC_Os05g18850
POLYGALACTURONASE_ACTIVITY	42	GO:0004650	molecular_function	1	0.0238095	0.2737	1	LOC_Os05g20020
PIGMENT_METABOLIC_PROCESS	34	GO:0042440	biological_process	1	0.0294118	0.2292	1	LOC_Os07g30150
OXIDATIVE_PHOSPHORYLATION	89	GO:0006119	biological_process	2	0.0224719	0.1463	1	LOC_Os10g41930 LOC_Os02g33730
REGULATION_OF_CELLULAR_BIOSYNTHETIC_PROCESS	1538	GO:0031326	biological_process	18	0.0117035	0.0436	1	LOC_Os09g35790 LOC_Os11g05640 LOC_Os06g08440 LOC_Os02g33750 LOC_Os06g06740 LOC_Os03g43810 LOC_Os11g32880 LOC_Os01g72330 LOC_Os09g35870 LOC_Os12g03290 LOC_Os01g39330 LOC_Os09g35890 LOC_Os01g09550 LOC_Os06g39906 LOC_Os02g52460 LOC_Os11g32110 LOC_Os07g37610 LOC_Os05g20050
RESPONSE_TO_OXIDATIVE_STRESS	185	GO:0006979	biological_process	2	0.0108108	0.4037	1	LOC_Os11g32880 LOC_Os10g41720
ENZYME_INHIBITOR_ACTIVITY	167	GO:0004857	molecular_function	2	0.011976	0.3565	1	LOC_Os05g11370 LOC_Os02g52450
PHOSPHOLIPID_BINDING	38	GO:0005543	molecular_function	1	0.0263158	0.2518	1	LOC_Os09g23160
CELL_COMMUNICATION	157	GO:0007154	biological_process	2	0.0127389	0.3296	1	LOC_Os04g15580 LOC_Os07g37750
DNA-DEPENDENT_ATPASE_ACTIVITY	32	GO:0008094	molecular_function	1	0.03125	0.2176	1	LOC_Os03g43850
ION_TRANSPORT	396	GO:0006811	biological_process	7	0.0176768	0.0317	1	LOC_Os02g32930 LOC_Os12g28260 LOC_Os10g41930 LOC_Os02g33490 LOC_Os02g34550 LOC_Os01g26980 LOC_Os06g33570
TRANSLATION	681	GO:0006412	biological_process	5	0.00734214	0.5754	1	LOC_Os05g19630 LOC_Os10g41960 LOC_Os05g18750 LOC_Os02g33500 LOC_Os03g05980
RESPONSE_TO_ORGANIC_SUBSTANCE	26	GO:0010033	biological_process	1	0.0384615	0.1819	1	LOC_Os11g32110
SEQUENCE-SPECIFIC_DNA_BINDING_TRANSCRIPTION_FACTOR_ACTIVITY	636	GO:0003700	molecular_function	6	0.00943396	0.3408	1	LOC_Os09g35790 LOC_Os11g05640 LOC_Os02g33750 LOC_Os11g32880 LOC_Os12g03290 LOC_Os06g39906
CELLULAR_KETONE_METABOLIC_PROCESS	437	GO:0042180	biological_process	3	0.00686499	0.6342	1	LOC_Os04g37500 LOC_Os02g33710 LOC_Os02g33500
REGULATION_OF_MOLECULAR_FUNCTION	107	GO:0065009	biological_process	1	0.00934579	0.5523	1	LOC_Os02g17080
METHYLTRANSFERASE_ACTIVITY	188	GO:0008168	molecular_function	1	0.00531915	0.7552	1	LOC_Os07g47500
NUCLEOBASE_BIOSYNTHETIC_PROCESS	16	GO:0046112	biological_process	1	0.0625	0.1187	1	LOC_Os07g30150
LIPID_METABOLIC_PROCESS	436	GO:0006629	biological_process	4	0.00917431	0.411	1	LOC_Os10g18220 LOC_Os02g18870 LOC_Os07g10130 LOC_Os03g38390
MITOCHONDRIAL_ELECTRON_TRANSPORT,_UBIQUINOL_TO_CYTOCHROME_C	6	GO:0006122	biological_process	1	0.166667	0.0507	1	LOC_Os02g33730
ENDORIBONUCLEASE_ACTIVITY,_PRODUCING_5'-PHOSPHOMONOESTERS	100	GO:0016891	molecular_function	1	0.01	0.5284	1	LOC_Os05g18850
NUCLEOSIDE_TRIPHOSPHATE_METABOLIC_PROCESS	62	GO:0009141	biological_process	1	0.016129	0.3741	1	LOC_Os10g41930
OXIDATION-REDUCTION_PROCESS	52	GO:0055114	biological_process	1	0.0192308	0.3258	1	LOC_Os02g33730
NUCLEOBASE-CONTAINING_SMALL_MOLECULE_METABOLIC_PROCESS	171	GO:0055086	biological_process	2	0.0116959	0.3671	1	LOC_Os10g41930 LOC_Os07g30150
CELLULAR_MACROMOLECULAR_COMPLEX_DISASSEMBLY	13	GO:0034623	biological_process	1	0.0769231	0.0989	1	LOC_Os05g19630
PASSIVE_TRANSMEMBRANE_TRANSPORTER_ACTIVITY	71	GO:0022803	molecular_function	2	0.028169	0.1022	1	LOC_Os12g28260 LOC_Os06g33570
SIGNAL_TRANSMISSION	306	GO:0023060	biological_process	6	0.0196078	0.0296	1	LOC_Os06g08440 LOC_Os06g36770 LOC_Os07g37950 LOC_Os01g72330 LOC_Os05g20050 LOC_Os07g37750
FLAVIN_ADENINE_DINUCLEOTIDE_BINDING	152	GO:0050660	molecular_function	1	0.00657895	0.6799	1	LOC_Os03g06740
DEPHOSPHORYLATION	83	GO:0016311	biological_process	1	0.0120482	0.4647	1	LOC_Os06g33549
GLUCOSYLTRANSFERASE_ACTIVITY	68	GO:0046527	molecular_function	1	0.0147059	0.4015	1	LOC_Os01g34930
CELLULAR_POLYSACCHARIDE_METABOLIC_PROCESS	99	GO:0044264	biological_process	3	0.030303	0.0405	1	LOC_Os01g34930 LOC_Os11g33270 LOC_Os07g29750
OXIDOREDUCTASE_ACTIVITY,_ACTING_ON_A_HEME_GROUP_OF_DONORS	10	GO:0016675	molecular_function	1	0.1	0.0785	1	LOC_Os07g45320
EXOCYTOSIS	58	GO:0006887	biological_process	1	0.0172414	0.3552	1	LOC_Os03g06760
MAGNESIUM_ION_BINDING	129	GO:0000287	molecular_function	2	0.0155039	0.2533	1	LOC_Os04g27670 LOC_Os03g22620
IMMUNE_SYSTEM_PROCESS	15	GO:0002376	biological_process	1	0.0666667	0.1122	1	LOC_Os07g37950
SMALL_GTPASE_MEDIATED_SIGNAL_TRANSDUCTION	118	GO:0007264	biological_process	2	0.0169492	0.2232	1	LOC_Os05g20050 LOC_Os07g37750
MEMBRANE_COAT	67	GO:0030117	cellular_component	1	0.0149254	0.397	1	LOC_Os02g12570
PRENYLTRANSFERASE_ACTIVITY	13	GO:0004659	molecular_function	1	0.0769231	0.0989	1	LOC_Os07g10130
CELLULAR_NITROGEN_COMPOUND_METABOLIC_PROCESS	461	GO:0034641	biological_process	4	0.00867679	0.452	1	LOC_Os04g37500 LOC_Os05g18780 LOC_Os07g30150 LOC_Os02g33500
VESICLE_DOCKING_INVOLVED_IN_EXOCYTOSIS	11	GO:0006904	biological_process	1	0.0909091	0.0854	1	LOC_Os03g06760
IRON_ION_BINDING	691	GO:0005506	molecular_function	9	0.0130246	0.0788	1	LOC_Os02g12550 LOC_Os07g29960 LOC_Os06g37364 LOC_Os11g32880 LOC_Os10g41720 LOC_Os02g34550 LOC_Os01g26980 LOC_Os07g23570 LOC_Os06g39880
METALLOPEPTIDASE_ACTIVITY	105	GO:0008237	molecular_function	2	0.0190476	0.1882	1	LOC_Os01g42510 LOC_Os02g12650
GUANYL-NUCLEOTIDE_EXCHANGE_FACTOR_ACTIVITY	7	GO:0005085	molecular_function	1	0.142857	0.0577	1	LOC_Os07g37750
ENERGY_COUPLED_PROTON_TRANSPORT,_DOWN_ELECTROCHEMICAL_GRADIENT	55	GO:0015985	biological_process	1	0.0181818	0.3407	1	LOC_Os10g41930
TRANSFERASE_ACTIVITY,_TRANSFERRING_ACYL_GROUPS	195	GO:0016746	molecular_function	2	0.0102564	0.4293	1	LOC_Os01g42470 LOC_Os10g35390
HETEROCYCLE_BIOSYNTHETIC_PROCESS	80	GO:0018130	biological_process	2	0.025	0.1238	1	LOC_Os05g18780 LOC_Os07g30150
LIGASE_ACTIVITY,_FORMING_CARBON-NITROGEN_BONDS	204	GO:0016879	molecular_function	2	0.00980392	0.4517	1	LOC_Os02g12670 LOC_Os03g50010
HYDROGEN_ION_TRANSPORTING_ATP_SYNTHASE_ACTIVITY,_ROTATIONAL_MECHANISM	50	GO:0046933	molecular_function	1	0.02	0.3157	1	LOC_Os10g41930
OXIDOREDUCTASE_ACTIVITY,_ACTING_ON_DIPHENOLS_AND_RELATED_SUBSTANCES_AS_DONORS,_CYTOCHROME_AS_ACCEPTOR	29	GO:0016681	molecular_function	1	0.0344828	0.2	1	LOC_Os02g33730
CHROMATIN_MODIFICATION	29	GO:0016568	biological_process	1	0.0344828	0.2	1	LOC_Os02g12380
AEROBIC_RESPIRATION	16	GO:0009060	biological_process	1	0.0625	0.1187	1	LOC_Os01g11054
CELLULAR_CATABOLIC_PROCESS	309	GO:0044248	biological_process	2	0.00647249	0.6719	1	LOC_Os09g10270 LOC_Os01g11054
CYTOSKELETAL_PART	100	GO:0044430	cellular_component	1	0.01	0.5284	1	LOC_Os09g35890
ACETYL-COA_METABOLIC_PROCESS	15	GO:0006084	biological_process	1	0.0666667	0.1122	1	LOC_Os01g11054
REGULATION_OF_RAS_PROTEIN_SIGNAL_TRANSDUCTION	43	GO:0046578	biological_process	1	0.0232558	0.2791	1	LOC_Os07g37750
