# Supplementary material for: Population genomics identifies the origin and signatures of selection of Korean weedy rice
Source: Plant Biotechnol J. 2016 Sep 30;15(3):357–66. doi: 10.1111/pbi.12630 (PMC5316921; doi:10.1111/pbi.12630)
Supplement: Supplementary file 4 — Table S6 KEGG pathway of candiate‐selective genes. [file PBI-15-357-s001.xlsx]

## Sheet: 工作表1
Table S6 KEGG pathway of candiate selective genes
Term	Database	ID	Input number	Background number	Rich factor	P-Value	Corrected P-Value	Input
Ascorbate and aldarate metabolism	KEGG PATHWAY	dosa00053	5	42	0.119048	0.00183152	0.10806	Os09t0322900-00|Os07t0191000-01|Os12t0190000-01|Os06t0567200-01|Os12t0190000-02
RNA transport	KEGG PATHWAY	dosa03013	9	167	0.0538922	0.00611468	0.147697	Os05t0256000-01|Os05t0270500-01|Os10t0569200-01|Os01t0639100-01|Os07t0222300-02|Os07t0222300-01|Os09t0326900-02|Os09t0326900-01|Os03t0645200-01
Histidine metabolism	KEGG PATHWAY	dosa00340	3	20	0.15	0.00886961	0.147697	Os09t0322900-00|Os07t0191000-01|Os02t0541325-00
Porphyrin and chlorophyll metabolism	KEGG PATHWAY	dosa00860	4	41	0.097561	0.0100134	0.147697	Os10t0567400-01|Os10t0567400-03|Os10t0567400-02|Os10t0567100-01
Pyruvate metabolism	KEGG PATHWAY	dosa00620	5	80	0.0625	0.0221018	0.260802	Os01t0208700-01|Os05t0295800-01|Os03t0645100-01|Os03t0645100-03|Os03t0645100-02
Galactose metabolism	KEGG PATHWAY	dosa00052	4	62	0.0645161	0.035769	0.351728	Os01t0952600-01|Os01t0952600-02|Os09t0323000-01|Os09t0323000-02
Other glycan degradation	KEGG PATHWAY	dosa00511	2	18	0.111111	0.0538681	0.391447	Os01t0952600-01|Os01t0952600-02
Taurine and hypotaurine metabolism	KEGG PATHWAY	dosa00430	2	19	0.105263	0.0588177	0.391447	Os02t0320000-00|Os04t0447800-01
Folate biosynthesis	KEGG PATHWAY	dosa00790	2	20	0.1	0.0639174	0.391447	Os05t0244700-01|Os05t0244700-02
mRNA surveillance pathway	KEGG PATHWAY	dosa03015	5	110	0.0454545	0.066347	0.391447	Os02t0217600-02|Os02t0217500-01|Os01t0639100-01|Os06t0563300-01|Os02t0217600-01
Terpenoid backbone biosynthesis	KEGG PATHWAY	dosa00900	3	52	0.0576923	0.0851102	0.396643	Os10t0329300-01|Os10t0329300-02|Os10t0329300-03
Glycosylphosphatidylinositol(GPI)-anchor biosynthesis	KEGG PATHWAY	dosa00563	2	24	0.0833333	0.0856749	0.396643	Os03t0640300-01|Os10t0569100-01
Peroxisome	KEGG PATHWAY	dosa04146	4	85	0.0470588	0.087396	0.396643	Os05t0275700-01|Os10t0329300-01|Os10t0329300-02|Os10t0329300-03
Citrate cycle (TCA cycle)	KEGG PATHWAY	dosa00020	3	56	0.0535714	0.099994	0.40299	Os03t0645100-01|Os03t0645100-03|Os03t0645100-02
Sesquiterpenoid and triterpenoid biosynthesis	KEGG PATHWAY	dosa00909	1	5	0.2	0.108025	0.40299	Os07t0200700-01
Sphingolipid metabolism	KEGG PATHWAY	dosa00600	2	28	0.0714286	0.109285	0.40299	Os01t0952600-01|Os01t0952600-02
Protein processing in endoplasmic reticulum	KEGG PATHWAY	dosa04141	7	212	0.0330189	0.120647	0.418717	Os09t0274800-00|Os02t0217900-00|Os07t0484300-01|Os07t0484300-02|Os03t0648400-03|Os03t0648400-02|Os03t0648400-01
Mismatch repair	KEGG PATHWAY	dosa03430	2	39	0.0512821	0.180782	0.561374	Os05t0244600-01|Os05t0274200-01
beta-Alanine metabolism	KEGG PATHWAY	dosa00410	2	39	0.0512821	0.180782	0.561374	Os07t0485100-01|Os04t0447800-01
Biosynthesis of secondary metabolites	KEGG PATHWAY	dosa01110	23	1002	0.0229541	0.218325	0.595814	Os12t0190000-01|Os12t0190000-02|Os09t0322900-00|Os09t0323000-01|Os09t0323000-02|Os07t0200700-01|Os10t0329300-01|Os10t0329300-02|Os10t0329300-03|Os11t0600900-01|Os11t0285000-01|Os10t0567100-01|Os03t0645100-01|Os03t0645100-03|Os03t0645100-02|Os06t0570100-01|Os04t0447800-01|Os07t0191000-01|Os10t0566800-01|Os10t0567400-01|Os10t0567400-03|Os10t0567400-02|Os02t0541325-00
Brassinosteroid biosynthesis	KEGG PATHWAY	dosa00905	1	12	0.0833333	0.219463	0.595814	Os06t0600400-01
Steroid biosynthesis	KEGG PATHWAY	dosa00100	2	45	0.0444444	0.222168	0.595814	Os11t0285000-01|Os07t0200700-01
Ribosome biogenesis in eukaryotes	KEGG PATHWAY	dosa03008	3	90	0.0333333	0.256327	0.620382	Os02t0290400-01|Os02t0543300-00|Os05t0270500-01
Plant hormone signal transduction	KEGG PATHWAY	dosa04075	6	222	0.027027	0.261174	0.620382	Os06t0527800-01|Os04t0456900-00|Os09t0527700-01|Os01t0952500-01|Os06t0183100-02|Os06t0183100-01
Photosynthesis - antenna proteins	KEGG PATHWAY	dosa00196	1	15	0.0666667	0.262874	0.620382	Os04t0457000-01
Inositol phosphate metabolism	KEGG PATHWAY	dosa00562	2	53	0.0377358	0.27826	0.631436	Os09t0322900-00|Os07t0191000-01
Homologous recombination	KEGG PATHWAY	dosa03440	2	56	0.0357143	0.299296	0.654018	Os05t0244600-01|Os03t0639700-01
Metabolic pathways	KEGG PATHWAY	dosa01100	38	1816	0.0209251	0.31217	0.657787	Os01t0952600-01|Os01t0952600-02|Os02t0539100-01|Os07t0484800-01|Os12t0190000-02|Os04t0457000-01|Os02t0320000-00|Os06t0567200-01|Os09t0322900-00|Os09t0323000-01|Os09t0323000-02|Os07t0200700-01|Os10t0329300-01|Os10t0329300-02|Os10t0329300-03|Os07t0485100-01|Os03t0640300-01|Os11t0600900-01|Os11t0285000-01|Os10t0569100-01|Os02t0541700-01|Os10t0567100-01|Os03t0166200-00|Os03t0645100-01|Os03t0645100-03…
Glycerolipid metabolism	KEGG PATHWAY	dosa00561	2	60	0.0333333	0.327183	0.665647	Os02t0539100-01|Os10t0497100-01
Phosphatidylinositol signaling system	KEGG PATHWAY	dosa04070	2	68	0.0294118	0.381953	0.744074	Os09t0322900-00|Os07t0191000-01
Butanoate metabolism	KEGG PATHWAY	dosa00650	1	25	0.04	0.390954	0.744074	Os04t0447800-01
Amino sugar and nucleotide sugar metabolism	KEGG PATHWAY	dosa00520	3	119	0.0252101	0.405671	0.747956	Os09t0323000-01|Os11t0600900-01|Os09t0323000-02
Plant-pathogen interaction	KEGG PATHWAY	dosa04626	4	173	0.0231214	0.429724	0.768295	Os07t0197300-00|Os04t0470500-00|Os12t0468500-01|Os06t0527100-01
Pantothenate and CoA biosynthesis	KEGG PATHWAY	dosa00770	1	30	0.0333333	0.446429	0.774686	Os07t0485100-01
Glycolysis / Gluconeogenesis	KEGG PATHWAY	dosa00010	3	133	0.0225564	0.475305	0.801229	Os03t0645100-01|Os03t0645100-03|Os03t0645100-02
Diterpenoid biosynthesis	KEGG PATHWAY	dosa00904	1	38	0.0263158	0.524919	0.858291	Os06t0570100-01
Glutathione metabolism	KEGG PATHWAY	dosa00480	2	93	0.0215054	0.53825	0.858291	Os03t0163300-01|Os03t0709000-01
Basal transcription factors	KEGG PATHWAY	dosa03022	1	45	0.0222222	0.584453	0.890275	Os05t0292200-01
Alanine, aspartate and glutamate metabolism	KEGG PATHWAY	dosa00250	1	48	0.0208333	0.607637	0.890275	Os04t0447800-01
RNA degradation	KEGG PATHWAY	dosa03018	2	108	0.0185185	0.618198	0.890275	Os03t0166800-01|Os03t0166800-02
DNA replication	KEGG PATHWAY	dosa03030	1	55	0.0181818	0.656851	0.890275	Os05t0244600-01
Pentose and glucuronate interconversions	KEGG PATHWAY	dosa00040	1	56	0.0178571	0.663361	0.890275	Os05t0293500-01
Oxidative phosphorylation	KEGG PATHWAY	dosa00190	2	118	0.0169492	0.66536	0.890275	Os04t0343050-00|Os02t0541700-01
Fructose and mannose metabolism	KEGG PATHWAY	dosa00051	1	60	0.0166667	0.688195	0.890275	Os11t0600900-01
Carbon metabolism	KEGG PATHWAY	dosa01200	4	244	0.0163934	0.692812	0.890275	Os01t0208700-01|Os03t0645100-01|Os03t0645100-03|Os03t0645100-02
Aminoacyl-tRNA biosynthesis	KEGG PATHWAY	dosa00970	1	61	0.0163934	0.694113	0.890275	Os02t0538000-01
Nucleotide excision repair	KEGG PATHWAY	dosa03420	1	67	0.0149254	0.727347	0.913053	Os05t0244600-01
Arginine and proline metabolism	KEGG PATHWAY	dosa00330	1	73	0.0136986	0.756988	0.930464	Os03t0166200-00
Carbon fixation in photosynthetic organisms	KEGG PATHWAY	dosa00710	1	82	0.0121951	0.795543	0.957899	Os01t0208700-01
Glycerophospholipid metabolism	KEGG PATHWAY	dosa00564	1	91	0.010989	0.828009	0.97705	Os10t0497100-01
Spliceosome	KEGG PATHWAY	dosa03040	2	194	0.0103093	0.888308	0.984021	Os01t0639100-01|Os07t0571900-01
Pyrimidine metabolism	KEGG PATHWAY	dosa00240	1	121	0.00826446	0.90346	0.984021	Os07t0485100-01
Endocytosis	KEGG PATHWAY	dosa04144	1	122	0.00819672	0.905303	0.984021	Os03t0639800-01
Ubiquitin mediated proteolysis	KEGG PATHWAY	dosa04120	1	134	0.00746269	0.924873	0.984021	Os09t0274800-00
Purine metabolism	KEGG PATHWAY	dosa00230	1	153	0.00653595	0.947957	0.984021	Os07t0484800-01
Phenylalanine metabolism	KEGG PATHWAY	dosa00360	1	155	0.00645161	0.949932	0.984021	Os10t0566800-01
Biosynthesis of amino acids	KEGG PATHWAY	dosa01230	2	246	0.00813008	0.950664	0.984021	Os09t0322900-00|Os07t0191000-01
Phenylpropanoid biosynthesis	KEGG PATHWAY	dosa00940	1	206	0.00485437	0.981378	0.984452	Os10t0566800-01
Ribosome	KEGG PATHWAY	dosa03010	2	316	0.00632911	0.984452	0.984452	Os03t0154700-01|Os05t0270000-01
