# Supplementary material for: Population genomics identifies the origin and signatures of selection of Korean weedy rice
Source: Plant Biotechnol J. 2016 Sep 30;15(3):357–66. doi: 10.1111/pbi.12630 (PMC5316921; doi:10.1111/pbi.12630)
Supplement: Supplementary file 5 — Table S7 Biological function of candidate‐selective genes. [file PBI-15-357-s002.xlsx]

## Sheet: 工作表1
Table S7 Biological function of candidate selective genes
Description	Gene No. in previous study	Regulations	Categories	Number of genes in candidate adaptive genes	p value	FDR	Genes
FUJITA_CELL_CYCLE-RELATED	25	Cell cycle-related genes showing characteristic expression profiles in reproductive stages	plant development	1	0.1758	1	LOC_Os09g10270
FUJITA_CELL_WALL_COMPOTENT_METABOLISM	55	Cell wall compotent metabolism-ralated genes showing characteristic expression profiles in reproductive tissues	plant development	1	0.3407	1	LOC_Os09g16010
MALONE_CELL_WALL_METABOLIC_PATHWAYREGULATION_OF_H3K27ME3	215	Cell wall metabolic pathway genes subjected to the regulation of H3K27me3	plant development	1	0.7999	1	LOC_Os02g33000
DEVESHWAR_ANTHER_DEVELOPMENT_SCP_VS_MA_DN	6988	Downregulated genes comparing anthers at single-celled(SCP) stage with meiotic(MA) stage	plant development	101	6.03e-11	2.76e-08	LOC_Os09g35850 LOC_Os02g12670 LOC_Os12g42100 LOC_Os12g13290 LOC_Os09g16010 LOC_Os02g33830 LOC_Os07g45300 LOC_Os03g50010 LOC_Os07g12110 LOC_Os07g30090 LOC_Os03g50110 LOC_Os05g22920 LOC_Os05g16640 LOC_Os05g18770 LOC_Os01g45190 LOC_Os11g38800 LOC_Os02g32970 LOC_Os11g05700 LOC_Os01g42510 LOC_Os05g19270 LOC_Os05g19110 LOC_Os05g22970 LOC_Os05g18730 LOC_Os03g46681 LOC_Os06g33930 LOC_Os06g36770 LOC_Os09g…
DEVESHWAR_ANTHER_DEVELOPMENT_MA_VS_PMA_DN	6267	Downregulated genes comparing meiotic(MA) stage with pre-meiotic(PMA) stage	plant development	83	2.13e-07	1.08e-05	LOC_Os02g12670 LOC_Os12g13290 LOC_Os03g43800 LOC_Os02g33830 LOC_Os07g45300 LOC_Os10g41940 LOC_Os07g12110 LOC_Os11g34150 LOC_Os05g22920 LOC_Os03g51090 LOC_Os05g16640 LOC_Os05g19150 LOC_Os05g15510 LOC_Os05g18770 LOC_Os01g45190 LOC_Os06g08440 LOC_Os03g15190 LOC_Os01g42510 LOC_Os02g18840 LOC_Os05g19270 LOC_Os02g33750 LOC_Os02g16880 LOC_Os05g22970 LOC_Os09g16280 LOC_Os07g45370 LOC_Os08g16914 LOC_Os02g…
DEVESHWAR_ANTHER_DEVELOPMENT_MA_VS_TPA_DN	4273	Downregulated genes comparing meiotic(MA) stage with tri-nucleate pollen(TPA) stage	plant development	60	2.33e-06	7.6e-05	LOC_Os07g38400 LOC_Os02g12670 LOC_Os02g33830 LOC_Os10g41940 LOC_Os08g29780 LOC_Os04g37710 LOC_Os05g23700 LOC_Os07g30090 LOC_Os03g15920 LOC_Os07g30100 LOC_Os02g32970 LOC_Os11g05700 LOC_Os01g42510 LOC_Os09g10270 LOC_Os05g19110 LOC_Os02g16880 LOC_Os05g18730 LOC_Os03g46681 LOC_Os06g33930 LOC_Os06g36770 LOC_Os09g21250 LOC_Os06g38950 LOC_Os09g16280 LOC_Os09g37020 LOC_Os04g27670 LOC_Os03g06760 LOC_Os09g…
DEVESHWAR_ANTHER_DEVELOPMENT_PMA_VS_TPA_DN	4639	Downregulated genes comparing pre-meiotic(PMA) stage with tri-nucleate pollen(TPA) stage	plant development	66	4.27e-07	1.78e-05	LOC_Os07g38400 LOC_Os02g12670 LOC_Os12g42100 LOC_Os09g16010 LOC_Os02g33830 LOC_Os08g29780 LOC_Os04g37710 LOC_Os03g50010 LOC_Os05g23700 LOC_Os07g30090 LOC_Os03g15920 LOC_Os07g30100 LOC_Os02g32970 LOC_Os11g05700 LOC_Os01g42510 LOC_Os09g10270 LOC_Os05g19110 LOC_Os05g18730 LOC_Os03g46681 LOC_Os06g33930 LOC_Os06g36770 LOC_Os09g21250 LOC_Os06g38950 LOC_Os09g16280 LOC_Os09g37020 LOC_Os04g27670 LOC_Os03g…
DEVESHWAR_ANTHER_DEVELOPMENT_PMA_VS_SCP_DN	4746	Downregulated genes comparing pre-meiotic(PMA) stage with anthers at single-celled(SCP) stage	plant development	65	1.9e-06	6.69e-05	LOC_Os07g38400 LOC_Os12g42100 LOC_Os03g43800 LOC_Os09g16010 LOC_Os08g29780 LOC_Os04g37710 LOC_Os02g07150 LOC_Os05g23700 LOC_Os03g50110 LOC_Os11g34150 LOC_Os03g51090 LOC_Os05g19150 LOC_Os03g15920 LOC_Os05g15510 LOC_Os07g30100 LOC_Os11g38800 LOC_Os03g06720 LOC_Os02g32970 LOC_Os11g05700 LOC_Os09g10270 LOC_Os05g19110 LOC_Os06g38950 LOC_Os09g16280 LOC_Os09g37020 LOC_Os01g42410 LOC_Os01g42380 LOC_Os11g…
DEVESHWAR_ANTHER_DEVELOPMENT_PMA_VS_SAM_DN	6549	Downregulated genes comparing pre-meiotic(PMA) stage with shoot apical meristem(SAM) stage	plant development	88	4.35e-08	3.53e-06	LOC_Os09g35850 LOC_Os03g43800 LOC_Os09g16010 LOC_Os07g45300 LOC_Os08g29780 LOC_Os03g50010 LOC_Os02g07150 LOC_Os07g12110 LOC_Os07g30090 LOC_Os03g50110 LOC_Os11g34150 LOC_Os05g22920 LOC_Os03g51090 LOC_Os05g16640 LOC_Os05g19150 LOC_Os03g15920 LOC_Os05g15510 LOC_Os06g08440 LOC_Os03g15190 LOC_Os03g06720 LOC_Os11g05700 LOC_Os01g42510 LOC_Os02g18840 LOC_Os09g10270 LOC_Os05g19270 LOC_Os02g33750 LOC_Os06g…
DEVESHWAR_ANTHER_DEVELOPMENT_TPA_VS_SCP_DN	7526	Downregulated genes comparing tri-nucleate pollen(TPA) stage with anthers at single-celled(SCP) stage	plant development	97	5.4e-08	3.53e-06	LOC_Os09g35850 LOC_Os07g38400 LOC_Os12g13290 LOC_Os03g43800 LOC_Os09g16010 LOC_Os07g45300 LOC_Os02g07150 LOC_Os07g12110 LOC_Os03g50110 LOC_Os11g34150 LOC_Os05g22920 LOC_Os03g51090 LOC_Os05g16640 LOC_Os05g19150 LOC_Os05g15510 LOC_Os05g18770 LOC_Os01g45190 LOC_Os06g08440 LOC_Os03g15190 LOC_Os11g38800 LOC_Os03g06720 LOC_Os02g18840 LOC_Os09g10270 LOC_Os02g33750 LOC_Os05g22970 LOC_Os09g16280 LOC_Os07g…
YANG_ABL1_DN	384	Down-regulated genes in the?abl1?mutant by GeneChip analysis	plant development	7	0.0276	0.4201	LOC_Os12g25170 LOC_Os06g38950 LOC_Os01g42410 LOC_Os01g42380 LOC_Os01g39330 LOC_Os10g41980 LOC_Os02g12420
RUSSELL_POLLEN_ALLERGENS_DN	47	down-regulated genes of pollen allergen candidates in rice	plant development	1	0.3002	1	LOC_Os03g44290
WANG_GIF1_VS_ZHONGHUA11_DN	124	Down-regulated genes of the gif1 mutant versus wild-type Zhonghua11 at 7 DAF	plant development	1	0.6056	1	LOC_Os03g06970
WEI_EXPRESSION_PROFILES_IN_POLLEN_DN	985	downregulated transcripts in rice pollen.	plant development	20	7.76e-05	0.00209	LOC_Os03g43800 LOC_Os03g28400 LOC_Os02g07150 LOC_Os09g15760 LOC_Os07g30100 LOC_Os02g33490 LOC_Os02g33750 LOC_Os08g12850 LOC_Os09g23650 LOC_Os02g12580 LOC_Os04g39540 LOC_Os02g33770 LOC_Os03g15900 LOC_Os01g10790 LOC_Os05g19280 LOC_Os07g37890 LOC_Os05g23430 LOC_Os07g37680 LOC_Os02g24190 LOC_Os07g37750
FUJITA_EARLY_MICROSPOROGENESIS_STAGES_AN1-M1	107	Genes that showed stage-specific expression in early microsporogenesis stages An1-M1	plant development	1	0.5523	1	LOC_Os11g38780
FUJITA_EARLY_MICROSPOROGENESIS_STAGES_M2-M3	138	Genes that showed stage-specific expression in early microsporogenesis stages M2-M3	plant development	2	0.2779	1	LOC_Os09g16010 LOC_Os09g10270
LI_OVARY_IDENTIFIED_BY_TWO_MICROARRAY_UP	106	Highly expressed candidate genes in ovary identified by both 57 K Affymetrix rice whole-genome array and 10 K rice cDNA microarray.	plant development	4	0.00925	0.1512	LOC_Os04g38410 LOC_Os05g22930 LOC_Os03g44290 LOC_Os03g43860
LI_STIGMA_IDENTIFIED_BY_ONE_MICROARRAY_UP	411	Highly expressed candidate genes in stigma identified by 57 K Affymetrix rice whole-genome array.	plant development	3	0.5932	1	LOC_Os02g18880 LOC_Os11g18194 LOC_Os06g39906
LI_STIGMA_IDENTIFIED_BY_TWO_MICROARRAY_UP	200	Highly expressed candidate genes in stigma identified by both 57 K Affymetrix rice whole-genome array and 10 K rice cDNA microarray.	plant development	2	0.4418	1	LOC_Os03g02514 LOC_Os07g30020
THALAPATI_OS11GSK_DEGS_IN_LEAF_UP	109	Up-regulated differentially expressed genes in leaf	plant development	1	0.5589	1	LOC_Os11g31770
DEVESHWAR_ANTHER_DEVELOPMENT_SCP_VS_MA_UP	4746	Upregulated genes comparing anthers at single-celled(SCP) stage with meiotic(MA) stage	plant development	58	0.000168	0.00403	LOC_Os07g38400 LOC_Os03g43800 LOC_Os10g41940 LOC_Os08g29780 LOC_Os04g37710 LOC_Os02g07150 LOC_Os05g23700 LOC_Os11g34150 LOC_Os03g51090 LOC_Os05g19150 LOC_Os03g15920 LOC_Os05g15510 LOC_Os06g08440 LOC_Os03g15190 LOC_Os07g30100 LOC_Os03g06720 LOC_Os02g18840 LOC_Os09g10270 LOC_Os02g33750 LOC_Os02g16880 LOC_Os06g38950 LOC_Os09g16280 LOC_Os07g45370 LOC_Os01g42380 LOC_Os11g31770 LOC_Os03g06760 LOC_Os09g…
DEVESHWAR_ANTHER_DEVELOPMENT_MA_VS_PMA_UP	5467	Upregulated genes comparing meiotic(MA) stage with pre-meiotic(PMA) stage	plant development	76	1.2e-07	6.87e-06	LOC_Os09g35850 LOC_Os07g38400 LOC_Os12g42100 LOC_Os09g16010 LOC_Os08g29780 LOC_Os04g37710 LOC_Os03g50010 LOC_Os02g07150 LOC_Os05g23700 LOC_Os07g30090 LOC_Os03g50110 LOC_Os03g15920 LOC_Os07g30100 LOC_Os11g38800 LOC_Os03g06720 LOC_Os02g32970 LOC_Os11g05700 LOC_Os09g10270 LOC_Os05g19110 LOC_Os05g18730 LOC_Os03g46681 LOC_Os06g33930 LOC_Os06g36770 LOC_Os09g21250 LOC_Os06g38950 LOC_Os09g37020 LOC_Os01g…
DEVESHWAR_ANTHER_DEVELOPMENT_MA_VS_TPA_UP	7461	Upregulated genes comparing meiotic(MA) stage with tri-nucleate pollen(TPA) stage	plant development	99	8.89e-09	1.89e-06	LOC_Os09g35850 LOC_Os12g42100 LOC_Os12g13290 LOC_Os03g43800 LOC_Os09g16010 LOC_Os07g45300 LOC_Os03g50010 LOC_Os02g07150 LOC_Os07g12110 LOC_Os03g50110 LOC_Os11g34150 LOC_Os05g22920 LOC_Os03g51090 LOC_Os05g16640 LOC_Os05g19150 LOC_Os05g15510 LOC_Os05g18770 LOC_Os01g45190 LOC_Os06g08440 LOC_Os03g15190 LOC_Os11g38800 LOC_Os03g06720 LOC_Os02g18840 LOC_Os05g19270 LOC_Os02g33750 LOC_Os05g22970 LOC_Os07g…
DEVESHWAR_ANTHER_DEVELOPMENT_PMA_VS_TPA_UP	7095	Upregulated genes comparing pre-meiotic(PMA) stage with tri-nucleate pollen(TPA) stage	plant development	93	5.12e-08	3.53e-06	LOC_Os09g35850 LOC_Os12g13290 LOC_Os03g43800 LOC_Os07g45300 LOC_Os10g41940 LOC_Os02g07150 LOC_Os07g12110 LOC_Os03g50110 LOC_Os11g34150 LOC_Os05g22920 LOC_Os03g51090 LOC_Os05g16640 LOC_Os05g19150 LOC_Os05g15510 LOC_Os05g18770 LOC_Os01g45190 LOC_Os06g08440 LOC_Os03g15190 LOC_Os11g38800 LOC_Os03g06720 LOC_Os02g18840 LOC_Os05g19270 LOC_Os02g33750 LOC_Os02g16880 LOC_Os05g22970 LOC_Os07g45370 LOC_Os08g…
DEVESHWAR_ANTHER_DEVELOPMENT_PMA_VS_SCP_UP	6988	Upregulated genes comparing pre-meiotic(PMA) stage with anthers at single-celled(SCP) stage	plant development	94	1.24e-08	1.89e-06	LOC_Os09g35850 LOC_Os02g12670 LOC_Os12g13290 LOC_Os02g33830 LOC_Os07g45300 LOC_Os10g41940 LOC_Os03g50010 LOC_Os07g12110 LOC_Os07g30090 LOC_Os05g22920 LOC_Os05g16640 LOC_Os05g18770 LOC_Os01g45190 LOC_Os06g08440 LOC_Os03g15190 LOC_Os01g42510 LOC_Os02g18840 LOC_Os05g19270 LOC_Os02g33750 LOC_Os02g16880 LOC_Os05g22970 LOC_Os05g18730 LOC_Os03g46681 LOC_Os06g33930 LOC_Os06g36770 LOC_Os09g21250 LOC_Os07g…
DEVESHWAR_ANTHER_DEVELOPMENT_PMA_VS_SAM_UP	5366	Upregulated genes comparing pre-meiotic(PMA) stage with shoot apical meristem(SAM) stage	plant development	72	1.01e-06	3.85e-05	LOC_Os07g38400 LOC_Os02g12670 LOC_Os12g42100 LOC_Os12g13290 LOC_Os02g33830 LOC_Os10g41940 LOC_Os04g37710 LOC_Os05g23700 LOC_Os05g18770 LOC_Os01g45190 LOC_Os07g30100 LOC_Os11g38800 LOC_Os02g32970 LOC_Os05g19110 LOC_Os02g16880 LOC_Os05g22970 LOC_Os05g18730 LOC_Os03g46681 LOC_Os06g33930 LOC_Os06g38950 LOC_Os09g16280 LOC_Os09g37020 LOC_Os08g16914 LOC_Os01g42410 LOC_Os01g42380 LOC_Os11g31770 LOC_Os04g…
DEVESHWAR_ANTHER_DEVELOPMENT_TPA_VS_SCP_UP	4208	Upregulated genes comparing tri-nucleate pollen(TPA) stage with anthers at single-celled(SCP) stage	plant development	62	3.18e-07	1.45e-05	LOC_Os02g12670 LOC_Os12g42100 LOC_Os02g33830 LOC_Os10g41940 LOC_Os08g29780 LOC_Os04g37710 LOC_Os03g50010 LOC_Os05g23700 LOC_Os07g30090 LOC_Os03g15920 LOC_Os07g30100 LOC_Os02g32970 LOC_Os11g05700 LOC_Os01g42510 LOC_Os05g19270 LOC_Os05g19110 LOC_Os02g16880 LOC_Os05g18730 LOC_Os03g46681 LOC_Os06g33930 LOC_Os06g36770 LOC_Os09g21250 LOC_Os06g38950 LOC_Os09g37020 LOC_Os04g27670 LOC_Os03g06760 LOC_Os02g…
YANG_ABL1_UP	313	Up-regulated genes in the?abl1?mutant by GeneChip analysis	plant development	3	0.4153	1	LOC_Os01g42510 LOC_Os02g18540 LOC_Os05g16300
COUDERT_CRL1_CROWN_ROOT_DEVELOPMENT_UP	24	up-regulated genes in?crl1?relative to WT	plant development	1	0.1696	1	LOC_Os03g43890
WANG_GIF1_VS_ZHONGHUA11_UP	197	Up-regulated genes of the gif1 mutant versus wild-type Zhonghua11 at 7 DAF	plant development	3	0.1858	1	LOC_Os10g41780 LOC_Os12g08810 LOC_Os10g41770
WEI_EXPRESSION_PROFILES_IN_POLLEN_UP	1681	upregulated transcripts in rice pollen.	plant development	12	0.6017	1	LOC_Os07g38400 LOC_Os03g06970 LOC_Os07g45370 LOC_Os01g26980 LOC_Os03g38390 LOC_Os07g45360 LOC_Os03g44610 LOC_Os05g18850 LOC_Os02g33000 LOC_Os02g18670 LOC_Os03g38790 LOC_Os09g10820
SU_COLD_OVEREXPRESSION_OF_MYBS3_DN	291	Downregulated genes by overexpression of MYBS3 with cold treatment from 28 to 4 degree (Table S8 PubmedID:20130099)	abiotic stress	2	0.6399	1	LOC_Os04g27670 LOC_Os06g47800
SU_COLD_UNDEREXPRESSION_OF_MYBS3_DN	124	Downregulated genes by underexpression of MYBS3 with cold treatment from 28 to 4 degree (Table S10 PubmedID:20130099)	abiotic stress	1	0.6056	1	LOC_Os04g27670
WALIA_FL478_SALINITY_STRESS_DN	108	FL478 line down regulated after Salinity Stress	abiotic stress	2	0.1962	1	LOC_Os05g18730 LOC_Os02g33930
PANDIT_CSR27_TO_MI48_CONTROL_DN	64	Genes down regulated in tolerant bulk under control between CSR27 and MI48	abiotic stress	1	0.3834	1	LOC_Os05g15510
PANDIT_CSR27_TO_MI48_SALT_DN	14	Genes down regulated in tolerant bulk under salt stress between CSR27 and MI48	abiotic stress	1	0.1055	1	LOC_Os05g15510
DUBEY_CHROMIUM_STRESS_DN	1612	genes down-regulated during Cr (VI) stress in rice	abiotic stress	16	0.1559	1	LOC_Os05g19150 LOC_Os05g16420 LOC_Os11g32880 LOC_Os04g38410 LOC_Os02g33060 LOC_Os07g29780 LOC_Os11g33270 LOC_Os02g18540 LOC_Os01g72330 LOC_Os09g16090 LOC_Os01g13660 LOC_Os07g30150 LOC_Os02g33500 LOC_Os04g39489 LOC_Os07g30110 LOC_Os05g16300
HUANG_DST_DN	39	Genes downregulated in DST(drought and salt tolerance) mutant compared with WT	abiotic stress	1	0.2573	1	LOC_Os03g38790
HARKAMAL_SALT-SENSITIVE_GENOTYPE_IR29_ROOTS_DN	395	Genes down-regulated in salt-sensitive rice genotype IR29 roots tissue	abiotic stress	7	0.0313	0.4446	LOC_Os07g09900 LOC_Os11g05700 LOC_Os09g15480 LOC_Os05g18604 LOC_Os02g18540 LOC_Os05g15530 LOC_Os01g42460
HARKAMAL_SALT-TOLERANT_GENOTYPE_FL478_ROOTS_DN	302	Genes down-regulated in salt-tolerant rice genotype FL478 roots tissue	abiotic stress	7	0.00866	0.1467	LOC_Os10g41780 LOC_Os02g12380 LOC_Os06g38950 LOC_Os01g42380 LOC_Os04g39540 LOC_Os01g11054 LOC_Os07g30150
ZHENG_FE_DEFICIENCY_DN	296	Genes showing down-regulation in response to Fe deficiency regardless of +P or ?P in the medium	abiotic stress	4	0.184	1	LOC_Os04g37500 LOC_Os09g35790 LOC_Os06g38950 LOC_Os09g35880
ZHENG_FE_DEFICIENCY_UP	442	Genes showing up-regulation in response to Fe deficiency regardless of +P or ?P in the medium	abiotic stress	6	0.1178	1	LOC_Os05g19150 LOC_Os11g32030 LOC_Os07g23570 LOC_Os02g33560 LOC_Os03g44290 LOC_Os11g36030
DAI_OSMYB2P-1_PI_STARVATION_24H_DIFF	2537	genes that up- or down-regulated in rice seedling after Pi starvation for 24 h	abiotic stress	39	2.37e-05	0.000723	LOC_Os04g37500 LOC_Os09g35790 LOC_Os07g45490 LOC_Os10g41940 LOC_Os05g18524 LOC_Os05g18774 LOC_Os03g15920 LOC_Os10g41780 LOC_Os10g41930 LOC_Os11g05700 LOC_Os02g18840 LOC_Os02g12660 LOC_Os07g38460 LOC_Os11g32880 LOC_Os07g37820 LOC_Os01g42410 LOC_Os04g38410 LOC_Os02g33060 LOC_Os09g35830 LOC_Os04g23700 LOC_Os12g08810 LOC_Os08g32690 LOC_Os03g43750 LOC_Os01g11054 LOC_Os10g41800 LOC_Os05g23720 LOC_Os09g…
DAI_OSMYB2P-1_PI_STARVATION_48H_DIFF	1312	genes that up- or down-regulated in rice seedling after Pi starvation for 48 h	abiotic stress	10	0.5173	1	LOC_Os07g29960 LOC_Os03g15920 LOC_Os02g17304 LOC_Os04g27670 LOC_Os10g35240 LOC_Os07g38070 LOC_Os03g43750 LOC_Os07g38130 LOC_Os05g15530 LOC_Os02g52460
DAI_OSMYB2P-1_PI_STARVATION_6H_DIFF	1903	genes that up- or down-regulated in rice seedling after Pi starvation for 6 h	abiotic stress	30	0.000138	0.0035	LOC_Os09g35850 LOC_Os12g25170 LOC_Os09g35790 LOC_Os11g38790 LOC_Os08g09060 LOC_Os03g15920 LOC_Os12g03730 LOC_Os04g24170 LOC_Os10g41930 LOC_Os01g42510 LOC_Os05g19110 LOC_Os06g37080 LOC_Os06g38950 LOC_Os07g29810 LOC_Os09g23650 LOC_Os09g15480 LOC_Os06g36700 LOC_Os12g08810 LOC_Os02g33560 LOC_Os10g41710 LOC_Os05g23720 LOC_Os09g21230 LOC_Os03g06400 LOC_Os04g39450 LOC_Os03g22620 LOC_Os05g17604 LOC_Os02g…
DAI_OSMYB2P-1_PI_STARVATION_72H_DIFF	2927	genes that up- or down-regulated in rice seedling after Pi starvation for 72 h	abiotic stress	51	2.96e-08	3.39e-06	LOC_Os12g13290 LOC_Os10g41940 LOC_Os11g34150 LOC_Os03g15920 LOC_Os07g09310 LOC_Os03g43850 LOC_Os05g16420 LOC_Os02g12380 LOC_Os05g22970 LOC_Os02g12660 LOC_Os08g12850 LOC_Os01g42700 LOC_Os07g29810 LOC_Os08g16914 LOC_Os11g32880 LOC_Os01g42410 LOC_Os01g42380 LOC_Os03g43900 LOC_Os04g38410 LOC_Os11g31770 LOC_Os04g27670 LOC_Os11g32030 LOC_Os11g05810 LOC_Os03g02514 LOC_Os03g44010 LOC_Os05g21180 LOC_Os06g…
DUBEY_CHROMIUM_STRESS_UP	1139	genes up-regulated during Cr (VI) stress in rice	abiotic stress	13	0.09	1	LOC_Os12g25170 LOC_Os02g07150 LOC_Os10g41930 LOC_Os03g38800 LOC_Os06g38950 LOC_Os01g42380 LOC_Os03g07410 LOC_Os03g44610 LOC_Os10g41980 LOC_Os06g39880 LOC_Os04g37490 LOC_Os02g12420 LOC_Os05g16824
KATHURIA_CHOLINE_OXIDASE_EXPRESSING_TRANSGENIC_WATER-STRESS_UP	166	Genes up-regulated in choline oxidase expressing transgenic indica rice (Line 22) in response to water stress	abiotic stress	2	0.3538	1	LOC_Os05g16420 LOC_Os05g18780
HARKAMAL_SALT-SENSITIVE_GENOTYPE_IR29_ROOTS_UP	574	Genes up-regulated in salt-sensitive rice genotype IR29 roots tissue	abiotic stress	5	0.4278	1	LOC_Os05g15510 LOC_Os02g12440 LOC_Os02g33560 LOC_Os11g02054 LOC_Os02g52450
HARKAMAL_SALT-TOLERANT_GENOTYPE_FL478_ROOTS_UP	215	Genes up-regulated in salt-tolerant rice genotype FL478 roots tissue	abiotic stress	3	0.2199	1	LOC_Os03g15190 LOC_Os02g18840 LOC_Os11g02054
JAIN_UP-REGULATED_UNDER_ABIOTIC_STRESS	18	Genes up-regulated under abiotic stress conditions	abiotic stress	1	0.1318	1	LOC_Os09g35870
WALIA_IR29_SALINITY_STRESS_DN	141	IR29 line down regulated after Salinity Stress	abiotic stress	2	0.2861	1	LOC_Os07g23570 LOC_Os04g39460
WALIA_IR29_SALINITY_STRESS_UP	368	IR29 line up regulated after Salinity Stress	abiotic stress	4	0.2978	1	LOC_Os05g18470 LOC_Os05g18604 LOC_Os02g33850 LOC_Os11g02054
WANG_DROUGHT_LEAF_SPECIFIC_DN	64	Leaf specific down-regulated genes under drought stress	abiotic stress	1	0.3834	1	LOC_Os05g22614
WANG_DROUGHT_LEAF_SPECIFIC_UP	48	Leaf specific up-regulated genes under drought stress	abiotic stress	1	0.3054	1	LOC_Os04g35540
WANG_DROUGHT_PANICLE_SPECIFIC_DN	352	Panicle specific down-regulated genes under drought stress	abiotic stress	2	0.7389	1	LOC_Os09g15480 LOC_Os07g29750
WANG_DROUGHT_PANICLE_SPECIFIC_UP	115	Panicle specific up-regulated genes under drought stress	abiotic stress	1	0.5782	1	LOC_Os02g33070
WANG_DROUGHT_ROOT_SPECIFIC_DN	280	Root specific down-regulated genes under drought stress	abiotic stress	1	0.8768	1	LOC_Os05g17604
DUBEY_CHROMIUM_STRESS_ROOT-SPECIFIC_DN	236	root-specific genes down-regulated during Cr (VI) stress in rice	abiotic stress	1	0.8289	1	LOC_Os02g18540
WANG_DROUGHT_TF_GENES	264	TF genes differentially regulated under drought stress	abiotic stress	1	0.8612	1	LOC_Os09g35790
JAIN_AUXIN_UP-REGULATED	316	Up regulated after auxin treatment	abiotic stress	10	0.000183	0.0041	LOC_Os10g41930 LOC_Os07g37820 LOC_Os11g32030 LOC_Os07g23570 LOC_Os01g72330 LOC_Os09g35870 LOC_Os06g39880 LOC_Os02g33000 LOC_Os04g37490 LOC_Os11g32110
SU_COLD_OVEREXPRESSION_OF_MYBS3_UP	89	Upregulated genes by overexpression of MYBS3 with cold treatment from 28 to 4 degree (Table S7 PubmedID:20130099)	abiotic stress	1	0.4881	1	LOC_Os01g42380
SU_COLD_UNDEREXPRESSION_OF_MYBS3_UP	389	Upregulated genes by underexpression of MYBS3 with cold treatment from 28 to 4 degree (Table S9 PubmedID:20130099)	abiotic stress	4	0.3327	1	LOC_Os05g16640 LOC_Os07g23570 LOC_Os03g43860 LOC_Os07g30110
JAIN_AUXIN_INDUCED_UP-REGULATED_UNDER_ABIOTIC_STRESS	116	Auxin-induced genes up-regulated under abiotic stress conditions	abiotic stress	7	3.96e-05	0.00113	LOC_Os10g41930 LOC_Os07g37820 LOC_Os07g23570 LOC_Os09g35870 LOC_Os06g39880 LOC_Os02g33000 LOC_Os04g37490
WANG_DROUGHT_DN	20	commonly down-regulated genes by drought in all tissues at all development stages	abiotic stress	1	0.1446	1	LOC_Os06g37080
JAIN_AUXIN_INDUCED	317	Induced after auxin treatment	abiotic stress	10	0.000188	0.0041	LOC_Os10g41930 LOC_Os07g37820 LOC_Os11g32030 LOC_Os07g23570 LOC_Os01g72330 LOC_Os09g35870 LOC_Os06g39880 LOC_Os02g33000 LOC_Os04g37490 LOC_Os11g32110
ZHANG_CHILLING_STRESS_LTH-ENRICHED_COMPARED_WITH_IR29	261	LTH-enriched gene compared with IR29 under control condition	abiotic stress	5	0.0489	0.6482	LOC_Os08g09060 LOC_Os08g12850 LOC_Os02g33060 LOC_Os07g38130 LOC_Os07g09320
ZHANG_CHILLING_STRESS_LTH-REPRESSED_COMPARED_WITH_IR29	229	LTH-repressed genes compared with IR29 under control conditions.	abiotic stress	5	0.0309	0.4446	LOC_Os12g25170 LOC_Os11g17480 LOC_Os07g30120 LOC_Os01g13660 LOC_Os04g37490
TIE_ZS_AGROBACTERIUM_INFECTION_12H_DN	628	downregulated genes after 12h of Agrobacterium infection in in the indica cultivar ZS	biotic stress	9	0.0496	0.6482	LOC_Os12g42100 LOC_Os09g35790 LOC_Os07g09310 LOC_Os03g38800 LOC_Os07g23169 LOC_Os02g33560 LOC_Os03g44290 LOC_Os07g02590 LOC_Os03g43860
TIE_NIP_AGROBACTERIUM_INFECTION_12H_DN	587	downregulated genes after 12h of Agrobacterium infection in Nipponbare	biotic stress	7	0.1546	1	LOC_Os09g35790 LOC_Os02g07150 LOC_Os03g06970 LOC_Os01g72340 LOC_Os05g19970 LOC_Os09g35830 LOC_Os05g16670
TIE_ZS_AGROBACTERIUM_INFECTION_1H_DN	1002	downregulated genes after 1h of Agrobacterium infection in in the indica cultivar ZS	biotic stress	11	0.1353	1	LOC_Os09g35850 LOC_Os03g38800 LOC_Os11g38030 LOC_Os05g35520 LOC_Os03g15900 LOC_Os05g18750 LOC_Os02g52460 LOC_Os02g33500 LOC_Os04g39489 LOC_Os10g41790 LOC_Os09g15170
TIE_NIP_AGROBACTERIUM_INFECTION_1H_DN	271	downregulated genes after 1h of Agrobacterium infection in Nipponbare	biotic stress	5	0.0556	0.6876	LOC_Os10g41780 LOC_Os06g08440 LOC_Os09g35830 LOC_Os02g33500 LOC_Os10g41770
TIE_ZS_AGROBACTERIUM_INFECTION_24H_DN	382	downregulated genes after 24h of Agrobacterium infection in in the indica cultivar ZS	biotic stress	4	0.321	1	LOC_Os09g35790 LOC_Os07g09310 LOC_Os03g38800 LOC_Os02g33560
TIE_NIP_AGROBACTERIUM_INFECTION_24H_DN	480	downregulated genes after 24h of Agrobacterium infection in Nipponbare	biotic stress	4	0.4826	1	LOC_Os09g35790 LOC_Os02g07150 LOC_Os03g06970 LOC_Os09g21230
TIE_ZS_AGROBACTERIUM_INFECTION_6H_DN	906	downregulated genes after 6h of Agrobacterium infection in in the indica cultivar ZS	biotic stress	9	0.2406	1	LOC_Os09g35790 LOC_Os05g15510 LOC_Os03g38800 LOC_Os07g23169 LOC_Os09g35830 LOC_Os03g44290 LOC_Os05g35520 LOC_Os05g16670 LOC_Os03g43860
TIE_NIP_AGROBACTERIUM_INFECTION_6H_DN	615	downregulated genes after 6h of Agrobacterium infection in Nipponbare	biotic stress	12	0.00279	0.0532	LOC_Os09g35790 LOC_Os12g28260 LOC_Os04g24170 LOC_Os01g72340 LOC_Os03g38800 LOC_Os11g32880 LOC_Os05g34630 LOC_Os09g35830 LOC_Os03g44290 LOC_Os05g16670 LOC_Os09g15700 LOC_Os02g33500
ABBRUSCATO_CO-EXPRESSED_WITH_OSWRKY22_RESISTANCE_TO_BLAST	147	genes co-expressed with OsWRKY22 which plays a role in the resistance response to blast.	biotic stress	2	0.3025	1	LOC_Os09g16010 LOC_Os03g44000
MARCEL_MAGNAPORTHE_ORYZAE_INVASION_ROOT_DN	748	Genes down-regulated in root tissue after infected with Magnaporthe oryzae strain Guy11	biotic stress	5	0.6569	1	LOC_Os09g35790 LOC_Os06g45030 LOC_Os06g37080 LOC_Os02g18880 LOC_Os03g06730
MARCEL_MAGNAPORTHE_ORYZAE_INVASION_ROOT_UP	1262	Genes up-regulated in root tissue after infected with Magnaporthe oryzae strain Guy11	biotic stress	15	0.0555	0.6876	LOC_Os12g25170 LOC_Os08g09060 LOC_Os04g15580 LOC_Os01g42410 LOC_Os01g42380 LOC_Os03g02514 LOC_Os05g21180 LOC_Os02g32980 LOC_Os09g17152 LOC_Os10g41980 LOC_Os10g41800 LOC_Os07g02850 LOC_Os02g33000 LOC_Os07g02590 LOC_Os05g17604
TIE_ZS_AGROBACTERIUM_INFECTION_12H_UP	312	upregulated genes after 12h of Agrobacterium infection in in the indica cultivar ZS	biotic stress	6	0.0321	0.4446	LOC_Os08g09060 LOC_Os01g42380 LOC_Os03g44300 LOC_Os02g32980 LOC_Os07g29750 LOC_Os07g30150
TIE_NIP_AGROBACTERIUM_INFECTION_12H_UP	421	upregulated genes after 12h of Agrobacterium infection in Nipponbare	biotic stress	4	0.3861	1	LOC_Os05g15510 LOC_Os02g32970 LOC_Os09g15420 LOC_Os05g16824
TIE_ZS_AGROBACTERIUM_INFECTION_1H_UP	1110	upregulated genes after 1h of Agrobacterium infection in in the indica cultivar ZS	biotic stress	20	0.000357	0.00743	LOC_Os12g03730 LOC_Os10g41930 LOC_Os11g38800 LOC_Os02g32970 LOC_Os02g12400 LOC_Os01g42410 LOC_Os01g42380 LOC_Os03g02514 LOC_Os02g32980 LOC_Os07g23570 LOC_Os05g16740 LOC_Os12g03290 LOC_Os09g15420 LOC_Os04g35540 LOC_Os06g39880 LOC_Os10g41749 LOC_Os02g33000 LOC_Os04g37490 LOC_Os05g17604 LOC_Os05g16824
TIE_NIP_AGROBACTERIUM_INFECTION_1H_UP	1063	upregulated genes after 1h of Agrobacterium infection in Nipponbare	biotic stress	16	0.00736	0.1296	LOC_Os05g19150 LOC_Os02g12610 LOC_Os02g32970 LOC_Os06g38950 LOC_Os01g42410 LOC_Os01g42380 LOC_Os11g32030 LOC_Os11g33270 LOC_Os03g02514 LOC_Os02g32980 LOC_Os12g03290 LOC_Os01g39330 LOC_Os01g11054 LOC_Os06g39880 LOC_Os10g41749 LOC_Os05g16824
TIE_ZS_AGROBACTERIUM_INFECTION_24H_UP	178	upregulated genes after 24h of Agrobacterium infection in in the indica cultivar ZS	biotic stress	1	0.7363	1	LOC_Os05g15510
TIE_NIP_AGROBACTERIUM_INFECTION_24H_UP	366	upregulated genes after 24h of Agrobacterium infection in Nipponbare	biotic stress	5	0.143	1	LOC_Os05g15510 LOC_Os09g12720 LOC_Os05g19630 LOC_Os09g15420 LOC_Os05g16824
TIE_ZS_AGROBACTERIUM_INFECTION_6H_UP	1066	upregulated genes after 6h of Agrobacterium infection in in the indica cultivar ZS	biotic stress	15	0.0161	0.2534	LOC_Os07g38400 LOC_Os12g03730 LOC_Os11g38800 LOC_Os02g32970 LOC_Os01g42410 LOC_Os01g42380 LOC_Os03g44300 LOC_Os02g32980 LOC_Os05g16740 LOC_Os09g15420 LOC_Os04g35540 LOC_Os07g30150 LOC_Os10g41749 LOC_Os05g17604 LOC_Os05g16824
TIE_NIP_AGROBACTERIUM_INFECTION_6H_UP	1164	upregulated genes after 6h of Agrobacterium infection in Nipponbare	biotic stress	20	0.000638	0.0127	LOC_Os07g38400 LOC_Os04g15580 LOC_Os02g32970 LOC_Os06g38950 LOC_Os01g42410 LOC_Os01g42380 LOC_Os03g02514 LOC_Os03g44300 LOC_Os02g32980 LOC_Os09g12720 LOC_Os05g16740 LOC_Os09g15420 LOC_Os01g39330 LOC_Os01g11054 LOC_Os04g35540 LOC_Os07g30150 LOC_Os06g39880 LOC_Os10g41749 LOC_Os07g37890 LOC_Os05g16824
ZHOU_XOC_INFECTION	326	commonly regulated genes in the 9804-Rxo1 and 9804 under the infection of?Xanthomonas oryzae pv. Oryzicola(Xoc)	biotic stress	8	0.00372	0.068	LOC_Os02g37450 LOC_Os04g27670 LOC_Os10g41980 LOC_Os11g35860 LOC_Os10g41749 LOC_Os05g16670 LOC_Os11g32110 LOC_Os05g16300
QIU_OSWRKY13_VS_MUDANJIANG_8_DN	270	Down-regulated genes in OsWRKY13-overexpressing plants compared with wild-type Mudanjiang 8	biotic stress	1	0.8673	1	LOC_Os02g12420
QIU_OSWRKY13_VS_MUDANJIANG_8_UP	232	Up-regulated genes in OsWRKY13-overexpressing plants compared with wild-type Mudanjiang 8	biotic stress	4	0.0994	1	LOC_Os02g32970 LOC_Os06g38950 LOC_Os07g19320 LOC_Os07g45320
