# Supplementary material for: Population genomics identifies the origin and signatures of selection of Korean weedy rice
Source: Plant Biotechnol J. 2016 Sep 30;15(3):357–66. doi: 10.1111/pbi.12630 (PMC5316921; doi:10.1111/pbi.12630)
Supplement: Supplementary file 6 — Table S8 High‐quality SNPs used in this study. [file PBI-15-357-s003.zip]

Archive with 1 entries (1 files):
- pbi12630-sup-0006-TableS8.bz2
