# Supplementary material for: Population genomics identifies the origin and signatures of selection of Korean weedy rice
Source: Plant Biotechnol J. 2016 Sep 30;15(3):357–66. doi: 10.1111/pbi.12630 (PMC5316921; doi:10.1111/pbi.12630)
Supplement: Supplementary file 7 — Table S9 Tissue‐specific expression patterns of candidate‐selective genes. [file PBI-15-357-s004.xlsx]

## Sheet: Table S9
Table S9. Tissue specific expression patterns of candidate selective genes.
			Leaf blade						Leaf sheath				Root				Steam				Inflorescence			Anther				Pistil			Lemma, Palea						Ovary				Embryo					Endosperm
			vegetative		reproductive		ripening		vegetative		reproductive		vegetative		reproductive		reproductive		ripening												Lemma	Palea	Lemma	Palea	Lemma	Palea
Gene ID	Cluster	Anotation	12:00:00	00:00:00	12:00:00	00:00:00	12:00:00	00:00:00	12:00:00	00:00:00	12:00:00	00:00:00	12:00:00	00:00:00	12:00:00	00:00:00	12:00:00	00:00:00	12:00:00	00:00:00	0.6-1.0 mm	3.0-4.0 mm	5.0-10.0 mm	0.3-0.6 mm	0.7-1.0 mm	1.2-1.5 mm	1.6-2.0 mm	5-10 cm	10-14 cm	14-18 cm	1.5-2.0 mm	1.5-2.0 mm	4.0-5.0 mm	4.0-5.0 mm	7.0 mm	7.0 mm	01 DAF	03 DAF	05 DAF	07 DAF	07 DAF	10 DAF	14 DAF	28 DAF	42 DAF	07 DAF	10 DAF	14 DAF	28 DAF
Os02g0218400	1	Serine/threonine protein kinase-related domain containing protein. (Os02t0218400-01), Transcript variants=Os02t0218400-01, CGSNL Gene Symbol=RLCK68, CGSNL Gene Name=RECEPTOR-LIKE CYTOPLASMIC KINASE 68, CGSNL Gene Symbol Synonym(s)=OsRLCK68, CGSNL Gene Name Synonym(s)=Receptor-like Cytoplasmic Kinase 68	-3.968	-4.288	-4.476	-4.826	-4.508	-4.903	-6.02	-6.522	-6.486	-7.011	-6.825	-7.553	-4.189	-5.056	-5.712	-5.513	-6.032	-6.23	-4.956	-5.184	-5.439	-6.137	-4.566	-5.316	-5.894	-5.287	-4.674	-4.351	-5.234	-5.382	-5.666	-6.205	-6.329	-6.6	-4.353	-4.6	-6.349	-6.305	-6.759	-6.171	-6.204	-5.038	-5.274	-8.101	-7.275	-5.78	-6.214
Os03g0163300	1	Similar to Glutathione reductase (Fragment). (Os03t0163300-01), Transcript variants=Os03t0163300-01, CGSNL Gene Symbol=_, CGSNL Gene Name=_, CGSNL Gene Symbol Synonym(s)=OsGR1%2C GR1%2C OsGR2, CGSNL Gene Name Synonym(s)=glutathione reductase 1	-0.2421	-0.1189	-0.8391	-0.7879	-0.8065	-0.5558	-1.833	-1.902	-2.666	-1.982	-3.485	-3.329	-3.984	-3.51	-2.306	-2.116	-2.488	-2.237	-2.152	-2.438	-2.354	-1.386	-1.922	-2.364	-1.906	-2.034	-2.028	-2.094	-2.3	-2.446	-2.32	-2.374	-2.14	-1.971	-1.956	-2.311	-2.809	-2.958	-1.843	-1.663	-1.442	-1.588	-1.465	-3.058	-2.95	-2.951	-2.925
Os06g0601000	1	Homeodomain-like containing protein. (Os06t0601000-01), Transcript variants=Os06t0601000-01	1.772	0.7822	1.622	-0.4819	1.481	0.7333	0.04954	-0.08403	0.2733	-1.57	-4.229	-4.201	-2.939	-3.314	-1.076	-0.9471	-0.9027	-1.435	-1.995	-1.558	-1.209	-1.506	-1.694	-2.566	-0.9108	-1.654	-0.9082	-0.9619	-1.613	-1.627	-1.486	-1.544	-0.4122	-0.3285	-2.337	-0.8053	-1.164	-2.14	-1.713	-2.05	-2.002	-0.6439	-0.4694	-2.519	-2.58	-2.533	-1.187
Os01g0208700	1	Similar to Phosphoenolpyruvate carboxylase (Fragment). (Os01t0208700-01), Transcript variants=Os01t0208700-01, CGSNL Gene Symbol=_, CGSNL Gene Name=_, CGSNL Gene Symbol Synonym(s)=PEPC-2%2C Osppc4, CGSNL Gene Name Synonym(s)=PEP carboxylase 2%2C Phosphoenolpyruvate carboxylase 2%2C phosphoenolpyruvate carboxylase 4%2C PEPCase 4	3.247	4.192	2.988	3.523	2.218	2.933	0.4599	0.8993	0.9525	2.252	0.5193	0.9963	1.169	1.002	-2.247	-0.6763	-1.713	0.5147	-1.412	-1.768	-1.88	-1.066	-0.361	0.2279	-0.7572	-0.9996	-0.3726	-0.3889	-1.504	-1.377	-1.227	-1.227	-0.2507	-0.0002867	-0.7312	-0.7156	-1.216	-1.565	-2.49	-0.5139	0.128	0.1689	0.3146	-2.788	-2.505	-2.289	-0.8748
Os02g0531200	1	Bile acid:sodium symporter family protein. (Os02t0531200-01), Transcript variants=Os02t0531200-01	-4.634	-4.679	-4.719	-5.402	-5.842	-5.195	-5.439	-6.069	-6.089	-6.089	-7.666	-6.756	-7.421	-7.536	-5.953	-5.973	-6.184	-6.465	-6.976	-6.562	-6.892	-5.86	-6.808	-7.682	-7.148	-6.393	-6.549	-6.405	-7.176	-6.696	-7.064	-7.167	-6.651	-6.268	-5.938	-5.941	-5.894	-6.064	-5.459	-6.589	-7.351	-6.952	-5.549	-6.632	-7.788	-7.818	-6.918
Os02g0538000	1	Similar to Threonyl-tRNA synthetase. (Os02t0538000-01), Transcript variants=Os02t0538000-01	2.198	3.371	2.499	2.598	2.156	3.055	0.8302	1.119	0.7427	1.379	-3.133	-3.112	-2.167	-2	-0.8225	0.7213	0.06402	1.08	-1.042	-0.8976	-0.8547	-0.7545	-1.257	-1.083	-1.146	-0.9902	-0.6139	-0.4385	-0.7879	-0.7426	-0.3741	-0.4426	0.5073	0.7458	-1.009	-0.2018	-0.8894	-1.234	-0.8464	-0.6988	-0.3655	-0.1534	-0.3142	-1.517	-1.602	-1.704	-0.6588
Os02g0539100	1	Similar to Digalactosyldiacylglycerol synthase 1. (Os02t0539100-01), Transcript variants=Os02t0539100-01	1.228	-0.6875	0.9239	-1.553	1.156	-0.1681	0.01217	-3.142	0.9117	-0.8188	-1.295	-1.922	-0.2351	-0.5226	-1.245	-3.325	-0.4114	-3.296	-1.495	-1.137	-1.053	-1.47	-2.085	-1.611	-1.778	-1.126	-1.598	-1.335	-0.6685	-0.8153	-0.6224	-0.7984	-0.7401	-0.6065	-0.7768	-0.8322	-1.572	-0.9494	-2.922	-2.555	-2.273	-2.504	-2.498	-1.069	-1.069	-0.6116	-1.572
Os03g0163100	1	Protein of unknown function DUF1012 family protein. (Os03t0163100-01), Transcript variants=Os03t0163100-01	-1.088	1.388	-2.136	-0.5297	-2.825	-2.032	-2.775	-2.579	-2.648	-2.22	-2.709	-2.63	-2.65	-2.397	-3.7	-3.224	-3.573	-2.936	-1.68	-2.076	-2.31	-2.164	-1.665	-0.8894	-1.655	-1.991	-1.635	-1.417	-2.292	-2.25	-1.998	-2.012	-2.317	-2.38	-2.315	-2.301	-2.876	-2.976	-2.249	-2.173	-2.186	-2.077	-1.91	-3.878	-3.307	-3.95	-3.818
Os03g0163200	1	Protein of unknown function DUF247%2C plant family protein. (Os03t0163200-01), Transcript variants=Os03t0163200-01	-0.4511	0.2086	-2.004	-0.5225	-2.213	-2.101	-3.248	-4.006	-4.257	-3.283	-2.036	-1.565	-2.21	-1.631	-4.801	-4.608	-4.689	-3.711	-3.311	-3.399	-3.68	-2.836	-3.359	-2.49	-3.19	-2.93	-2.671	-2.648	-3.389	-3.338	-3.595	-3.688	-3.889	-4.165	-3.476	-3.539	-2.946	-2.387	-1.49	-2.154	-2.471	-1.737	-1.753	-2.919	-3.213	-3.454	-4.032
Os03g0170200	1	Similar to MADS-box transcription factor 30. (Os03t0170200-01)%3BConserved hypothetical protein. (Os03t0170200-02), Transcript variants=Os03t0170200-01,Os03t0170200-02	0.2419	0.3069	0.2721	0.2555	-0.05922	0.2673	-0.6416	-1.047	-0.8188	-0.7133	-0.3951	-0.6933	-0.07977	-0.373	-0.5026	-0.1384	-0.0972	-0.1355	-0.5936	-0.6792	-0.8251	-0.7374	-0.7722	0.1553	0.2959	-0.5956	-0.2834	-0.2205	-1.025	-1.136	-1.082	-1.104	-0.5283	-0.6062	-0.4826	-0.1296	0.222	0.1471	0.007657	-0.2256	-0.312	-0.435	-0.4372	-0.3457	-0.2796	-0.5653	-0.7746
Os03g0347900	1	Terpenoid synthase domain containing protein. (Os03t0347900-01)%3BTerpenoid cylases/protein prenyltransferase alpha-alpha toroid domain containing protein. (Os03t0347900-02), Transcript variants=Os03t0347900-01,Os03t0347900-02	-6.876	-5.142	-3.824	-2.451	-7.918	-8.063	-7.274	-4.433	-2.576	-0.3383	-7.565	-7.945	-5.675	-6.598	-7.925	-7.834	-8.392	-7.17	-7.619	-7.531	-7.842	-5.508	-6.517	-7.377	-7.689	-7.027	-5.998	-6.35	-6.982	-6.928	-7.792	-7.465	-8.774	-8.603	-6.735	-7.463	-7.602	-8.203	-8.895	-8.006	-8.043	-7.814	-7.325	-7.325	-7.217	-7.643	-5.816
Os03g0639300	1	Similar to Helix-loop-helix DNA-binding domain containing protein%2C expressed. (Os03t0639300-01), Transcript variants=Os03t0639300-01, CGSNL Gene Symbol=PIL12, CGSNL Gene Name=_, CGSNL Gene Symbol Synonym(s)=OsPIL12%2C OsbHLH103, CGSNL Gene Name Synonym(s)=PHYTOCHROME INTERACTING FACTOR-LIKE 12%2C basic helix-loop-helix protein 103	1.218	-1.855	0.6403	-2.853	0.356	-1.665	-0.464	-3.023	-2.133	-3.733	-4.166	-4.404	-3.054	-4.185	-5.508	-3.937	-2.55	-3.014	-5.131	-4.331	-4.94	-6.578	-7.085	-7.684	-5.785	-3.203	-3.528	-3.026	-6.99	-5.734	-6.365	-4.735	-4.46	-3.65	-2.113	-2	-3.423	-4.827	-4.116	-4.323	-4.323	-2.453	-2.35	-4.905	-4.185	-4.794	-1.482
Os03g0641700	1	Similar to predicted protein. (Os03t0641700-01)%3BConserved hypothetical protein. (Os03t0641700-02), Transcript variants=Os03t0641700-01,Os03t0641700-02, CGSNL Gene Symbol=_, CGSNL Gene Name=_, CGSNL Gene Symbol Synonym(s)=OsMED19b, CGSNL Gene Name Synonym(s)=Mediator complex protein OsMED19b	-2.764	-1.515	-1.216	-0.709	-2.106	-1.262	-2.144	-1.976	-1.026	-1.292	-2.168	-2.096	-1.59	-1.325	-2.212	-1.573	-2.268	-1.881	-2.136	-1.94	-2.022	-2.214	-2.257	-2.501	-2.355	-2.592	-2.6	-2.386	-2.606	-2.581	-2.5	-2.437	-2.168	-2.221	-2.595	-2.58	-2.989	-2.804	-1.782	-2.137	-2.274	-0.9108	-0.7848	-3.197	-3.177	-2.582	-1.552
Os03g0645200	1	Similar to Translation initiation factor eIF-2B delta subunit (eIF-2B GDP-GTP exchange factor). (Os03t0645200-01), Transcript variants=Os03t0645200-01	-5.373	-4.511	-4.882	-5.175	-5.211	-4.522	-6.487	-4.994	-5.226	-5.308	-6.679	-5.056	-6.142	-6.58	-7.395	-6.55	-7.211	-5.263	-6.203	-6.586	-5.617	-3.314	-5.492	-5.036	-4.772	-5.712	-5.644	-6.154	-6.3	-6.855	-6.277	-6.109	-4.897	-5.017	-5.203	-4.75	-5.481	-5.921	-7.49	-7.268	-6.618	-6	-5.653	-6.989	-7.699	-7.932	-5.466
Os04g0226600	1	Similar to OSIGBa0135L04.3 protein. (Os04t0226600-01), Transcript variants=Os04t0226600-01, CGSNL Gene Symbol=RLCK138, CGSNL Gene Name=RECEPTOR-LIKE CYTOPLASMIC KINASE 138, CGSNL Gene Symbol Synonym(s)=OsRLCK138, CGSNL Gene Name Synonym(s)=Receptor-like Cytoplasmic Kinase 138	-2.461	-1.549	-3.432	-1.469	-2.677	-1.473	-3.634	-4.072	-3.503	-2.327	-6.986	-7.259	-6.496	-6.468	-9.708	-8.887	-8.448	-6.108	-8.988	-9.379	-9.287	-9.506	-9.834	-9.975	-9.392	-10.51	-10.07	-10.51	-8.61	-8.282	-9.865	-9.391	-5.09	-4.571	-7.997	-9.326	-9.221	-8.423	-10.21	-9.773	-8.915	-8.953	-6.545	-7.337	-6.956	-7.003	-7.465
Os04g0448000	1	Similar to OSIGBa0152K17.7 protein. (Os04t0448000-00), Transcript variants=Os04t0448000-00	-5.957	-5.721	-2.137	-3.284	-3.063	-3.71	-8.582	-8.733	-6.313	-6.147	-7.692	-6.509	-7.223	-8.058	-8.27	-6.936	-8.96	-7.98	-8.454	-8.978	-8.765	-9.134	-5.448	2.518	0.9422	-6.814	-4.778	-2.648	-7.44	-6.409	-8.609	-8.96	-8.454	-8.921	-7.008	-8.125	-9.214	-9.037	-9.745	-9.246	-8.292	-8.47	-7.24	-7.987	-8.18	-7.835	-7.024
Os05g0226300	1	Similar to FIP1. (Os05t0226300-01), Transcript variants=Os05t0226300-01	0.6685	-0.5221	-0.5941	-1.162	-1.17	-1.56	-3.112	-3.41	-5.084	-4.927	-6.482	-6.092	-4.365	-4.685	-3.214	-2.627	-4.746	-4.272	-4.709	-4.621	-4.761	-3.287	-4.834	-5.728	-5.768	-3.68	-3.129	-3.359	-3.643	-3.591	-3.444	-3.612	-3.501	-3.235	-4.11	-4.295	-5.209	-5.035	-3.49	-4.184	-4.548	-4.248	-5.172	-7.841	-7.446	-8.247	-7.256
Os05g0256100	1	Similar to SHR5-receptor-like kinase (Fragment). (Os05t0256100-01), Transcript variants=Os05t0256100-01	0.4955	-0.05667	-0.2048	0.1879	-0.9891	-1.231	-2.489	-2.6	-1.983	-2.507	-1.118	-1.625	-1.481	-1.722	-2.171	-1.747	-2.894	-2.863	-1.335	-1.03	-1.408	-1.318	-1.778	-2.046	-3.39	-1.832	-1.877	-1.836	-1.658	-1.713	-2.163	-2.351	-2.077	-1.98	-2.374	-3.597	-2.406	-1.84	-0.9383	-1.093	-1.454	-1.173	-1.058	-2.045	-1.561	-1.446	-2.119
Os05g0294600	1	Pentatricopeptide repeat domain containing protein. (Os05t0294600-01)%3BHypothetical conserved gene. (Os05t0294600-02), Transcript variants=Os05t0294600-01,Os05t0294600-02	-0.3135	-0.5524	0.261	-0.4901	0.4755	0.1317	-0.6504	-1.18	-0.4866	-1.024	-2.967	-3.198	-2.942	-2.778	-0.7256	-1.092	-0.5622	-0.9689	-1.475	-1.263	-1.292	-1.651	-1.774	-1.51	-1.824	-1.536	-1.487	-1.48	-1.465	-1.545	-1.607	-1.703	-1.463	-1.335	-1.435	-0.9619	-1.179	-1.372	-1.233	-1.258	-1.256	-1.456	-1.595	-1.372	-1.834	-1.79	-1.59
Os05g0294800	1	Hypothetical gene. (Os05t0294800-01), Transcript variants=Os05t0294800-01	-1.361	-1.016	-0.9087	-0.2968	-0.6476	-0.6072	-3.086	-3.447	-2.01	-1.048	-3.786	-3.307	-2.2	-1.91	-3.194	-2.155	-2.86	-2.449	-3.858	-4.281	-4.648	-3.818	-3.536	-2.683	-2.496	-3.074	-2.57	-2.295	-3.211	-3.253	-2.493	-2.503	-1.813	-1.818	-2.804	-2.494	-2.973	-2.492	-3.843	-3.622	-3.147	-2.903	-2.452	-3.432	-3.241	-2.401	-3.513
Os05g0295200	1	Conserved hypothetical protein. (Os05t0295200-01), Transcript variants=Os05t0295200-01	0.7594	0.8142	0.2749	0.01337	0.5846	-0.01706	-0.9887	-1.005	0.2562	-0.08953	-3.974	-3.831	-3.057	-2.571	-1.733	-1.661	-2.108	-1.439	-1.661	-1.472	-1.189	-1.098	-1.711	-2.418	-2.969	-1.445	-1.418	-1.544	-0.8187	-0.7896	-1.049	-1.038	-1.651	-1.4	-1.873	-1.692	-2.951	-3.079	-1.929	-1.631	-1.166	-1.422	-1.481	-2.992	-3.372	-3.136	-2.192
Os05g0298200	1	Ankyrin repeat containing protein. (Os05t0298200-01)%3BHypothetical conserved gene. (Os05t0298200-02), Transcript variants=Os05t0298200-01,Os05t0298200-02	-2.178	-0.9442	-2.803	-0.4909	-1.709	-0.03447	-2.833	-2.028	-2.511	-0.614	-2.696	-2.202	-2.14	-1.275	-2.817	-2.322	-2.87	-1.619	-2.889	-2.939	-2.751	-1.5	-2.707	-2.003	-2.394	-2.372	-2.307	-2.293	-1.259	-1.136	-1.039	-0.933	-2.477	-2.163	-2.262	-2.005	-2.207	-2.708	-2.974	-2.959	-3.338	-2.981	-3.788	-2.938	-2.649	-2.395	-1.431
Os05g0419000	1	Alpha/beta hydrolase family protein. (Os05t0419000-01), Transcript variants=Os05t0419000-01, CGSNL Gene Symbol=NHL3, CGSNL Gene Name=NYC3-LIKE 3, CGSNL Gene Symbol Synonym(s)=_, CGSNL Gene Name Synonym(s)=_	1.729	1.984	0.9485	0.8081	0.7815	1.476	-1.54	-1.293	-1.652	-0.728	-5.703	-5.272	-4.197	-4.577	-4.576	-2.631	-3.445	-1.871	-3.924	-3.781	-3.674	-3.712	-4.166	-3.85	-2.568	-3.63	-3.152	-2.875	-4.116	-4.2	-3.507	-3.741	-1.81	-1.653	-4.033	-3.425	-4.013	-4.518	-4.505	-3.884	-3.464	-2.423	-2.417	-4.821	-3.996	-4.316	-2.452
Os06g0136100	1	Protein of unknown function DUF3615 domain containing protein. (Os06t0136100-01)%3BHypothetical conserved gene. (Os06t0136100-02), Transcript variants=Os06t0136100-01,Os06t0136100-02	0.07635	0.1233	0.1067	-0.2005	0.3596	0.301	-0.752	-0.8539	0.2064	0.1643	-1.18	-1.076	-0.8523	-0.8944	-1.158	-0.8938	-0.7229	-0.4822	-0.7899	-0.7952	-0.7681	0.08401	0.2754	0.6066	0.1202	-0.8418	-0.8617	-0.8421	-0.7963	-0.8275	-1.173	-1.113	-0.8096	-0.8216	-0.8124	-0.3156	-0.8428	-1.124	-1.739	-1.549	-1.423	-0.0376	0.1275	-0.7715	-0.7122	-0.5668	0.003618
Os07g0467900	1	Similar to DNA primase. (Os07t0467900-01), Transcript variants=Os07t0467900-01, CGSNL Gene Symbol=_, CGSNL Gene Name=_, CGSNL Gene Symbol Synonym(s)=_, CGSNL Gene Name Synonym(s)=NAD(P)H-quinone oxidoreductase chain 2	0.3426	0.2028	-0.9594	-0.7209	-0.4434	-0.4488	-2.227	-2.085	-2.909	-2.421	-4.567	-4.553	-2.724	-3.212	-2.815	-2.303	-3.462	-2.937	-2.179	-3.22	-3.458	-0.8791	-1.744	-2.394	-2.57	-1.829	-1.417	-1.637	-0.936	-0.8723	-1.978	-1.903	-2.24	-1.87	-1.072	-2.411	-2.393	-2.808	-3.083	-3.193	-3.083	-3.288	-3.38	-4.134	-4.599	-5.114	-4.028
Os07g0481400	1	NB-ARC domain containing protein. (Os07t0481400-01), Transcript variants=Os07t0481400-01	-2.859	-2.305	-2.316	-1.524	-2.527	-2.495	-3.943	-4.248	-3.024	-1.89	-2.948	-2.944	-2.136	-2.205	-4.33	-3.601	-3.961	-3.666	-3.873	-3.993	-3.712	-4.226	-4.716	-4.43	-4.091	-3.711	-3.504	-2.976	-4.514	-4.504	-4.111	-4.081	-3.293	-3.15	-2.787	-3.811	-4.546	-4.307	-5.639	-5.245	-4.244	-3.817	-4.032	-5.722	-5.042	-5.687	-5.07
Os07g0647800	1	Similar to zinc finger family protein. (Os07t0647800-01)%3BSimilar to zinc finger (C3HC4-type RING finger) family protein. (Os07t0647800-02), Transcript variants=Os07t0647800-01,Os07t0647800-02	2.238	1.915	1.365	1.59	1.622	1.574	1.194	0.6445	2.458	2.337	0.2654	0.2217	0.5164	0.8032	0.3897	0.6995	0.8707	1.252	0.7857	0.6802	0.7638	0.9216	1.147	0.8238	1.39	0.8144	0.8585	0.7484	0.7339	0.8654	0.6807	0.7977	1.009	1.131	0.468	0.644	-0.01845	-0.1476	0.3126	0.409	0.8246	0.858	0.8326	-0.1838	-0.2615	-0.1779	0.8305
Os09g0380200	1	Similar to dnaJ domain containing protein. (Os09t0380200-01), Transcript variants=Os09t0380200-01, CGSNL Gene Symbol=_, CGSNL Gene Name=_, CGSNL Gene Symbol Synonym(s)=YCL1, CGSNL Gene Name Synonym(s)=Young Leaf Chlorosis 1	-2.249	-0.68	-0.09453	0.08572	-0.7598	0.6722	0.0127	0.01583	-0.8342	-0.4726	-1.864	-1.71	-1.747	-1.689	-0.6065	-0.6651	-1.099	-0.8948	-0.7795	-0.7217	-0.6984	-0.715	-0.7509	-1.746	-1.082	-0.8702	-0.829	-0.9877	-0.916	-1.087	-1.189	-1.312	-1.199	-1.092	-0.9332	-0.6776	0.1132	-0.343	-0.1394	-0.6069	-0.7676	-0.7445	-0.916	-0.1677	-0.67	-0.2981	-1.961
Os09g0532700	1	Rossmann-like alpha/beta/alpha sandwich fold domain containing protein. (Os09t0532700-01), Transcript variants=Os09t0532700-01	1.253	-1.577	-0.4903	-4.791	-1.631	-5.311	-2.671	-5.399	-3.118	-6.554	-5.85	-6.435	-5.763	-6.077	-3.137	-6.319	-3.621	-6.407	-4.186	-3.834	-3.785	-4.172	-4.475	-4.315	-4.219	-4.321	-4.389	-3.872	-3.815	-3.656	-3.872	-3.837	-3.584	-3.61	-3.681	-3.257	-3.339	-3.422	-3.557	-4.019	-4.486	-4.523	-4.932	-4.864	-5.047	-5.452	-6.148
Os10g0567000	1	Camphor resistance CrcB protein family protein. (Os10t0567000-01)%3BHypothetical gene. (Os10t0567000-02), Transcript variants=Os10t0567000-01,Os10t0567000-02	1.556	1.44	1.132	-0.724	1.333	0.1733	-2.223	-3.02	-3.844	-2.863	-1.95	-1.51	-2.547	-1.883	-3.714	-2.881	-3.044	-2.803	-3.317	-3.186	-3.354	-2.692	-3.259	-2.637	-1.542	-3.843	-3.386	-2.826	-4.223	-4.141	-3.801	-3.955	-2.588	-2.513	-3.336	-2.496	-3.225	-3.672	-5.388	-4.194	-3.798	-3.088	-2.901	-4.256	-3.215	-3.154	-2.067
Os10g0567400	1	Similar to Rieske. (Os10t0567400-01)%3BSimilar to Isoform 2 of Chlorophyllide a oxygenase%2C chloroplastic. (Os10t0567400-02)%3BSimilar to Isoform 2 of Chlorophyllide a oxygenase%2C chloroplastic. (Os10t0567400-03), Transcript variants=Os10t0567400-01,Os10t0567400-02,Os10t0567400-03, CGSNL Gene Symbol=_, CGSNL Gene Name=_, CGSNL Gene Symbol Synonym(s)=CAO, CGSNL Gene Name Synonym(s)=chlorophyll a…	4.457	2.493	4.35	0.7385	3.131	1.52	2.291	-0.5638	2.624	0.2813	-7.463	-8.016	-5.783	-6.824	0.7987	-0.6575	2.177	-0.314	-0.9859	-0.3265	0.3425	-0.4678	-2.422	-1.737	-1.4	-0.4375	-0.8838	-0.137	0.3086	0.3536	0.2067	0.1519	1.801	1.692	-0.8359	0.1932	-0.5345	-0.9415	-1.413	-0.7136	-0.5015	0.2033	0.424	-0.9405	-0.4938	-0.6331	-0.3369
Os10g0568900	1	Similar to Catalytic/ hydrolase. (Os10t0568900-01), Transcript variants=Os10t0568900-01	3.427	2.521	0.008133	-1.239	2.05	0.2182	-0.02743	-1.138	-2.731	-2.983	-1.188	-1.004	-1.34	-1.464	-4.058	-1.749	-1.525	-1.486	-5.201	-6.059	-5.525	-5.906	-7.907	-9.101	-7.882	-4.057	-5.617	-6.313	-6.473	-6.116	-4.849	-4.656	-3.893	-3.661	-4.997	-5.581	-5.059	-4.9	-2.544	-2.447	-2.574	-1.629	-0.4408	-6.134	-5.36	-4.628	-2.529
Os11g0285000	1	Similar to Beta-amyrin synthase. (Os11t0285000-01), Transcript variants=Os11t0285000-01, CGSNL Gene Symbol=_, CGSNL Gene Name=_, CGSNL Gene Symbol Synonym(s)=OsOSC8, CGSNL Gene Name Synonym(s)=oxidosqualene cyclase 8%2C achilleol B synthase	-3.423	-2.17	-3.455	-4.301	-8.807	-9.26	-5.977	-6.166	-4.698	-5.52	-8.384	-8.253	-7.456	-7.918	-9.746	-8.534	-7.189	-7.47	-9.002	-9.386	-9.296	-9.519	-10.03	-9.978	-9.937	-10.27	-10.2	-9.413	-6.451	-8.284	-9.854	-9.399	-7.055	-8.709	-9.746	-9.341	-9.66	-9.456	-10.22	-8.91	-8.186	-6.629	-3.994	-7.954	-8.598	-8.285	-7.431
Os11g0533100	1	Similar to CarD-like transcriptional regulator family protein%2C expressed. (Os11t0533100-01), Transcript variants=Os11t0533100-01	0.9477	-0.5653	1.301	-0.5843	0.6082	0.1872	-1.262	-1.965	-0.2629	-2.158	-5.59	-5.162	-3.816	-3.954	-2.322	-2.223	-2.561	-2.684	-1.439	-1.563	-1.079	-0.82	-2.384	-2.249	-1.974	-1.223	-0.4667	-0.7057	-1.477	-1.52	-1.504	-1.513	-0.5362	-0.4361	-3.443	-2.243	-2.021	-2.924	-2.817	-2.491	-1.755	-0.4395	-0.5626	-4.169	-4.952	-5.036	-2.717
Os11g0565300	1	Similar to Protein kinase domain containing protein. (Os11t0565300-00), Transcript variants=Os11t0565300-00, CGSNL Gene Symbol=WAK120, CGSNL Gene Name=WALL-ASSOCIATED KINASE GENE 120, CGSNL Gene Symbol Synonym(s)=OsWAK120, CGSNL Gene Name Synonym(s)=_	-2.6	-4.784	-2.421	-4.146	-2.731	-4.339	-6.775	-8.03	-6.476	-7.308	-7.484	-6.418	-5.98	-6.81	-9.451	-9.383	-8.368	-9.458	-8.677	-8.607	-9.054	-9.17	-9.301	-9.333	-9.644	-9.009	-8.509	-9.202	-8.205	-7.949	-9.488	-8.945	-9.572	-9.649	-8.954	-8.823	-9.406	-9.188	-9.846	-9.308	-8.265	-8.609	-7.35	-7.772	-8.341	-8.046	-6.474
Os11g0592800	1	Similar to CDK5RAP1-like protein. (Os11t0592800-01), Transcript variants=Os11t0592800-01	0.403	0.7884	0.8875	0.7663	0.4251	1.196	0.3405	0.5222	-0.2565	-0.1757	-1.873	-1.632	-1.695	-1.501	-0.182	-0.2745	-0.6928	-0.3848	-0.285	-0.6056	-0.6787	-0.3213	-0.409	-1.031	0.08828	-0.4704	-0.2686	-0.439	-0.09994	-0.2352	-0.5744	-0.5707	-0.2802	-0.09669	-0.1941	-0.2471	-0.3305	-0.8596	0.003353	-0.2277	-0.03681	0.052	0.09903	-1.02	-1.141	-1.545	-1.162
Os12g0190000	1	Similar to VTC2. (Os12t0190000-01)%3BSimilar to VTC2. (Os12t0190000-02), Transcript variants=Os12t0190000-01,Os12t0190000-02	6.369	6.404	5.345	3.212	6.315	5.717	4.473	4.17	2.912	2.669	1.966	2.453	2.649	2.643	2.212	1.713	3.323	3.702	2.847	2.374	2.077	0.9742	1.871	1.095	1.419	2.032	1.801	2.21	2.587	2.484	2.197	2.086	2.541	2.988	2.809	2.227	1.248	0.7313	0.9516	2.11	1.576	2.585	2.358	-0.05527	1.102	0.922	-0.473
Os12g0235300	1	Conserved hypothetical protein. (Os12t0235300-01), Transcript variants=Os12t0235300-01	-2.371	-2.545	-1.737	-1.835	-1.851	-1.761	-3.458	-3.564	-3.701	-3.403	-4.239	-4.306	-3.087	-3.153	-2.204	-3.373	-4.611	-3.881	-2.268	-2.488	-2.651	-2.851	-3.261	-3.571	-3.493	-3.06	-2.673	-2.777	-2.644	-2.528	-3.745	-3.843	-4.368	-4.329	-3.865	-3.254	-3.831	-3.328	-2.309	-3.155	-2.531	-2.476	-2.651	-5.372	-5.21	-5.019	-5.078
Os12g0468500	1	Similar to predicted protein. (Os12t0468500-01), Transcript variants=Os12t0468500-01, CGSNL Gene Symbol=CNGC17, CGSNL Gene Name=CYCLIC NUCLEOTIDE GATED CHANNEL 17, CGSNL Gene Symbol Synonym(s)=OsCNGC17%2C OsCNGC5, CGSNL Gene Name Synonym(s)=Cyclic nucleotide gated channel 17%2C Cyclic nucleotide-gated ion channel 5	-1.407	-2.35	-2.736	-2.21	-2.306	-2.825	-3.24	-4.181	-2.474	-1.732	-6.282	-6.051	-5.447	-5.115	-5.421	-4.028	-4.62	-3.442	-3.855	-4.059	-3.728	-3.608	-3.991	-5.209	-3.677	-3.161	-3.335	-3.452	-3.439	-3.718	-3.603	-3.75	-4.565	-4.327	-3.998	-5.048	-5.721	-5.726	-4.162	-4.661	-4.723	-3.327	-3.28	-4.306	-4.336	-4.561	-2.715
Os01g0612600	1	Protein of unknown function DUF1644 family protein. (Os01t0612600-01), Transcript variants=Os01t0612600-01	0.5957	1.569	1.115	1.218	1.605	1.836	0.2902	0.5537	0.2813	0.9001	0.5405	0.4747	0.7935	0.9383	1.636	0.8435	0.4535	0.5774	1.23	1.252	1.494	0.5096	0.3197	0.5067	0.02273	1.019	1.521	1.315	1.288	1.163	1.087	0.9099	0.7178	0.5557	1.033	0.6288	0.8954	1.2	1.264	0.6625	1.036	0.7682	0.888	0.4395	0.02658	0.594	0.8951
Os03g0160000	1	Conserved hypothetical protein. (Os03t0160000-01), Transcript variants=Os03t0160000-01	-3.469	-2.765	-2.28	-1.104	-4.535	-3.391	-4.722	-4.746	-3.72	-3.445	-4.026	-4.791	-3.13	-3.057	-4.668	-4.392	-5.906	-5.257	-4.428	-4.248	-3.828	-3.461	-3.8	-2.236	-3.81	-3.719	-2.655	-2.213	-2.932	-2.626	-2.02	-1.639	-2.963	-2.955	-4.716	-4.345	-4.516	-3.582	-6.257	-6.405	-5.979	-4.157	-5.095	-4.553	-3.248	-3.325	-4.366
Os03g0639700	1	Similar to protein recA. (Os03t0639700-01), Transcript variants=Os03t0639700-01	0.9238	1.297	0.8568	0.7563	0.4706	0.8621	0.1442	0.06856	0.2797	-0.03155	-0.4671	-0.4834	-0.3351	-0.09377	-0.09857	-0.6623	-0.7011	-0.3175	0.5147	0.4691	0.1826	0.3556	0.09117	-1.011	0.4832	-0.05707	-0.0072	0.01536	0.1724	0.172	-0.6474	-0.6221	-0.2784	-0.2516	-0.08725	0.4998	0.9335	0.3797	0.7466	0.5783	0.8162	0.852	0.8892	0.8342	0.5556	0.4005	-0.3836
Os03g0162900	2	Pentatricopeptide repeat domain containing protein. (Os03t0162900-01), Transcript variants=Os03t0162900-01	-6.264	-6.342	-5.629	-5.9	-7.242	-6.713	-5.182	-6.591	-6.833	-7.717	-6.26	-5.457	-5.191	-6.096	-6.228	-5.773	-5.565	-6.443	-5.385	-5.67	-6.385	-3.574	-4.557	-5.128	-5.697	-4.526	-4.592	-4.635	-5.823	-6.08	-5.976	-6.174	-5.76	-5.929	-5.467	-5.619	-5.754	-5.641	-4.463	-4.995	-5.571	-6.727	-6.939	-6.428	-6.897	-6.406	-6.892
Os03g0265700	2	Similar to SH3 domain containing protein%2C expressed. (Os03t0265700-01)%3BSimilar to SH3 domain containing protein%2C expressed. (Os03t0265700-02), Transcript variants=Os03t0265700-01,Os03t0265700-02	0.2031	-0.2413	0.3189	0.2938	0.5996	0.2118	0.5383	0.9567	0.7655	0.5448	1.301	0.966	1.193	1.014	2.206	1.468	1.24	0.9186	1.376	1.339	1.189	1.294	1.45	0.9671	1.363	1.318	1.161	1.035	1.706	1.805	2.197	2.2	1.344	1.119	1.522	1.383	1.046	1.002	1.192	1.272	1.18	1.054	1.159	-0.307	0.124	-0.1893	-0.07935
Os03g0639200	2	Similar to DIRP family protein%2C expressed. (Os03t0639200-01), Transcript variants=Os03t0639200-01	-0.3945	-0.4152	-0.09852	-0.6048	0.1276	-0.153	-1.009	-0.5496	-0.198	-0.6661	-0.6419	-0.7536	-0.1078	-0.2733	0.1279	-0.115	-0.6886	-0.6608	1.028	1.011	0.9378	0.6658	0.7126	0.1358	0.1015	0.9338	0.8251	0.881	0.6089	0.7079	0.5106	0.5099	-0.1792	-0.2602	0.1405	0.2192	0.2298	0.2561	-0.1075	-0.1331	-0.01589	0.2265	0.2331	-0.7197	-0.8316	-0.9472	-1.054
Os03g0644700	2	Conserved hypothetical protein. (Os03t0644700-01), Transcript variants=Os03t0644700-01	-3.592	-2.538	-2.338	-0.9405	-2.945	-1.911	-3.549	-3.417	-2.138	-0.6219	-4.974	-4.394	-3.487	-3.468	-1.628	-1.365	-2.837	-1.808	-0.9267	-1.336	-1.5	-3.205	-3.804	-3.953	-3.174	-1.827	-2.15	-1.953	-2.275	-2.494	-2.735	-2.376	-1.935	-1.606	-3.099	-4.406	-6.093	-6.131	-3.738	-3.609	-3.689	-2.689	-2.659	-6.412	-6.251	-6.848	-6.526
Os05g0273800	2	Similar to Soluble epoxide hydrolase. (Os05t0273800-01), Transcript variants=Os05t0273800-01	1.263	0.7871	1.305	0.3166	0.6577	1.034	2.024	1.654	0.3498	1.134	1.383	1.698	-0.9726	-0.1913	2.846	2.549	2.608	2.368	2.234	2.376	2.043	1.954	1.917	2.158	2.277	2.898	2.336	2.254	3.068	2.79	3.366	3.056	1.837	1.534	2.201	1.969	2.539	2.149	0.7066	1.242	0.3175	-1.119	-1.559	2.902	2.391	1.198	-2.711
Os05g0298900	2	Hypothetical protein. (Os05t0298900-01), Transcript variants=Os05t0298900-01	0.5215	0.4935	-0.04257	0.8014	0.2666	0.394	0.6178	0.9943	0.4475	1.163	0.7498	0.8903	0.6003	0.7646	1.443	1.173	0.6527	0.9378	2.01	1.995	2.197	1.771	1.637	0.3198	0.5345	2.312	2.408	2.094	2.007	1.784	2.309	2.289	0.8081	0.7357	1.868	1.516	0.6061	0.5302	1.601	1.348	1.191	1.112	1.153	0.4706	0.4029	-0.1376	1.23
Os06g0183100	2	B-type response regulator%2C Cytokinin signaling (Os06t0183100-01)%3BB-type response regulator%2C Cytokinin signaling (Os06t0183100-02), Transcript variants=Os06t0183100-01,Os06t0183100-02, CGSNL Gene Symbol=ORR2, CGSNL Gene Name=B-TYPE RESPONSE REGULATOR 2, CGSNL Gene Symbol Synonym(s)=ORR2%2C B-type RR, CGSNL Gene Name Synonym(s)=B-type response regulator 2	-3.796	-2.969	-4.115	-3.188	-4.412	-3.497	-3.303	-2.835	-3.263	-2.582	-2.983	-2.567	-2.941	-2.764	-2.666	-2.322	-2.649	-2.092	-1.193	-2.164	-2.12	-2.679	-3.623	-3.365	-3.55	-2.555	-2.449	-2.333	-0.1103	-0.2665	-1.71	-1.595	-2.734	-2.655	-2.903	-3.561	-3.674	-2.973	-1.771	-2.67	-3.347	-2.725	-3.312	-3.046	-2.768	-3.354	-5.805
Os11g0518900	2	Conserved hypothetical protein. (Os11t0518900-01)%3BHypothetical conserved gene. (Os11t0518900-02), Transcript variants=Os11t0518900-01,Os11t0518900-02	-0.4611	-0.711	0.2057	-0.08647	0.7466	0.7033	-0.5313	-0.05631	0.624	0.3211	-3.159	-2.895	-1.492	-1.401	0.7916	0.841	0.5256	0.4473	1.047	0.896	0.9848	1.668	1.605	1.592	1.503	1.399	1.473	1.371	1.563	1.707	1.729	1.728	1.416	1.432	1.367	1.328	1.089	1.202	0.4693	0.868	0.9028	0.9373	1.18	0.6315	0.5175	0.6029	0.9048
Os01g0238200	2	Conserved hypothetical protein. (Os01t0238200-01)%3BConserved hypothetical protein. (Os01t0238200-02), Transcript variants=Os01t0238200-01,Os01t0238200-02	0.7947	1.634	1.776	2.51	1.301	1.858	0.886	1.379	2.365	2.486	0.2475	0.3555	1.087	1.302	1.632	1.966	1.392	1.755	2.69	2.485	2.615	2.492	2.217	1.284	1.963	3.022	3.112	2.918	2.38	2.379	2.8	2.87	2.105	2.072	1.058	1.626	1.011	0.8335	1.987	2.158	2.461	3.388	3.449	1.817	2.441	2.025	0.6272
Os01g0501000	2	Conserved hypothetical protein. (Os01t0501000-01), Transcript variants=Os01t0501000-01, CGSNL Gene Symbol=_, CGSNL Gene Name=_, CGSNL Gene Symbol Synonym(s)=OsMED9, CGSNL Gene Name Synonym(s)=Mediator complex protein OsMED9	-0.4045	0.0161	0.02978	-0.2577	0.03178	0.3705	-0.4431	-0.09336	-0.1214	0.04194	0.3104	0.2978	-0.06206	-0.05878	0.3354	-0.2134	-0.2146	-0.1823	0.6561	0.7428	0.7048	0.6725	0.4112	0.2373	0.8965	0.4781	0.4254	0.3348	0.5463	0.5647	0.3211	0.3097	-0.3209	-0.479	0.7196	0.5257	-0.08743	0.04316	0.7884	0.6992	0.5804	0.5636	0.4539	-0.008887	-0.07521	-0.1619	-1.863
Os01g0533500	2	Similar to Callose synthase 1 catalytic subunit. (Os01t0533500-01), Transcript variants=Os01t0533500-01	-1.838	-1.142	-1.904	-2.011	-2.636	-2.379	-2.76	-1.774	-3.65	-3.279	-2.4	-2.476	-2.698	-2.365	0.5024	-0.4426	-2.395	-2.65	0.4497	0.3934	0.3388	0.05368	-0.1592	-1.015	-1.338	0.1451	0.1757	0.003287	-0.1251	-0.2341	-0.5178	-0.5982	-2.066	-2.159	-0.3754	-0.8116	-0.8672	-0.8247	-0.5704	-0.4866	-0.2792	-0.5804	-0.575	-2.08	-1.899	-2.137	-3.85
Os01g0610300	2	Bromo adjacent region domain containing protein. (Os01t0610300-01), Transcript variants=Os01t0610300-01	0.8731	-0.1268	0.2227	-0.681	0.1555	-0.504	-0.7647	-0.7335	-0.6272	-1.182	-2.647	-2.225	-2.262	-2.443	-0.1244	-0.1694	0.106	-0.7055	0.7634	0.682	0.7511	1.072	0.8377	0.304	0.4433	0.8383	0.8729	0.8428	0.6657	0.7384	0.2491	0.2629	0.1344	0.09073	0.1588	0.07481	-0.8235	-0.8794	-0.4777	0.06758	0.1115	0.08691	0.1646	-1.055	-1.012	-1.391	-2.554
Os01g0639100	2	Similar to Eukaryotic initiation factor 4A-3 (eIF4A-3) (eIF-4A-3). (Os01t0639100-01), Transcript variants=Os01t0639100-01, CGSNL Gene Symbol=_, CGSNL Gene Name=_, CGSNL Gene Symbol Synonym(s)=_, CGSNL Gene Name Synonym(s)=initiation factor eIF-4A	2.042	2.239	2.077	2.305	2.432	2.324	1.847	2.083	1.873	2.017	1.897	1.888	1.944	1.921	2.515	2.496	1.916	1.915	2.904	2.844	2.754	2.35	1.959	1.86	1.773	2.378	2.123	1.99	2.442	2.438	2.155	2.238	1.974	1.953	1.987	2.136	2.241	2.164	1.985	2.1	1.726	1.54	1.312	2.282	2.212	2.128	1.966
Os01g0797900	2	Hypothetical protein. (Os01t0797900-01)%3BHypothetical protein. (Os01t0797900-02), Transcript variants=Os01t0797900-01,Os01t0797900-02	-5.325	-6.279	-6.735	-6.989	-7.37	-6.748	-7.652	-5.82	-6.855	-6.697	-5.755	-5.343	-7.092	-6.775	-5.334	-5.222	-7.025	-6.16	-5.079	-4.786	-4.524	-5.047	-5.277	-4.283	-5.962	-5.126	-4.859	-5.01	-3.628	-3.962	-3.758	-3.781	-4.744	-4.833	-5.736	-5.42	-5.942	-5.539	-4.677	-4.97	-4.757	-6.179	-6.204	-7.889	-6.218	-7.223	-6.097
Os01g0952600	2	Similar to LacZ (Fragment). (Os01t0952600-01)%3BSimilar to glycoside hydrolase family 2 protein. (Os01t0952600-02), Transcript variants=Os01t0952600-01,Os01t0952600-02, CGSNL Gene Symbol=_, CGSNL Gene Name=_, CGSNL Gene Symbol Synonym(s)=_, CGSNL Gene Name Synonym(s)=beta-lactase2%2C beta-lactase 2	-6.088	-4.965	-5.02	-4.281	-5.028	-3.976	-4.556	-4.551	-3.909	-3.858	-4.179	-4.095	-3.927	-4.149	-4.69	-4.872	-4.497	-4.334	-3.982	-4.071	-4.602	-4.07	-4.535	-4.2	-3.338	-4.254	-4.183	-4.112	-4.677	-4.873	-5.133	-5.054	-5.176	-5.5	-3.615	-3.304	-4.103	-4.433	-3.9	-3.491	-4.37	-5.473	-5.524	-5.475	-5.859	-6.88	-5.064
Os02g0215400	2	Hypothetical protein. (Os02t0215400-01), Transcript variants=Os02t0215400-01	-2.674	-2.626	-2.453	-1.946	-1.984	-2.215	-3.694	-3.782	-3.812	-2.961	-4.089	-4.255	-3.197	-3.375	-2.433	-2.449	-3.306	-3.65	-2.07	-2.334	-2.399	-1.498	-2.208	-2.133	-1.403	-1.599	-1.237	-0.9798	-2.094	-2.019	-2.079	-2.071	-2.565	-2.789	-2.285	-2.315	-2.845	-2.768	-2.334	-3.183	-2.898	-0.6399	-0.4293	-4.401	-4.107	-4.179	-3.473
Os02g0215900	2	Protein kinase%2C catalytic domain domain containing protein. (Os02t0215900-01), Transcript variants=Os02t0215900-01, CGSNL Gene Symbol=_, CGSNL Gene Name=_, CGSNL Gene Symbol Synonym(s)=OsGIRL1%2C OsGIRL1-1%2C OsGIRL1-2%2C OsGIRL1-3, CGSNL Gene Name Synonym(s)=gamma-ray induced LRR-RLK1%2C gamma-ray induced Leucine-rich repeat receptor-like kinase 1	-8.44	-8.174	-8.785	-6.859	-8.533	-8.365	-8.904	-8.635	-6.458	-7.896	-7.182	-6.179	-6.184	-6.245	-7.02	-8.422	-8.968	-9.287	-5.531	-6.017	-6.664	-6.23	-7.098	-7.491	-9.533	-6.297	-6.403	-6.952	-6.145	-6.314	-6.977	-7.256	-7.575	-7.456	-5.985	-6.725	-8.904	-8.824	-7.429	-7.069	-8.025	-8.484	-7.32	-8.06	-8.223	-7.887	-7.042
Os02g0270900	2	Similar to Subtilase. (Os02t0270900-00), Transcript variants=Os02t0270900-00	-1.794	-1.052	-3.711	-2.959	-4.011	-4.483	-4.383	-4.372	-2.739	-3.359	-3.64	-3.371	0.2922	-0.6906	-3.233	-2.766	-5.696	-5.209	-0.8081	-3.606	-3.674	1.301	0.511	-0.4217	-0.4356	0.2386	0.542	0.08374	0.7454	0.9774	-0.2375	-0.1248	-1.207	-1.167	0.6924	-2.113	-2.82	-2.129	-7.897	-7.729	-7.389	-8.362	-7.032	-8.178	-8.225	-8.003	-6.762
Os02g0290300	2	WD40/YVTN repeat-like domain containing protein. (Os02t0290300-01), Transcript variants=Os02t0290300-01, CGSNL Gene Symbol=_, CGSNL Gene Name=_, CGSNL Gene Symbol Synonym(s)=OsWD40-40, CGSNL Gene Name Synonym(s)=_	-1.116	-1.178	-1.25	-1.202	-1.717	-1.322	-1.944	-1.402	-1.615	-1.578	-1.096	-1.042	-0.9833	-1.04	-1	-0.8532	-1.408	-1.402	-0.3564	-0.4799	-0.4183	-0.61	-0.6585	-0.5933	-1.003	-0.3566	-0.478	-0.6641	-0.2563	-0.2541	-0.6496	-0.7054	-0.7626	-0.7765	-0.8638	-0.9394	-1.284	-0.9933	-0.407	-0.5142	-0.859	-1.527	-1.796	-1.762	-2.145	-2.109	-2.37
Os02g0290500	2	Similar to Ubiquitin. (Os02t0290500-01)%3BSimilar to phosphatidylinositol 3- and 4-kinase family protein. (Os02t0290500-02), Transcript variants=Os02t0290500-01,Os02t0290500-02	-3.629	-3.095	-2.015	-2.203	-2.306	-2.027	-2.31	-1.661	-2.156	-2.548	-2.651	-2.441	-2.191	-1.823	-1.112	-1.537	-2.984	-2.082	0.659	0.693	0.6416	0.5072	0.1366	0.1133	0.07343	0.4381	0.3731	0.3656	0.07897	0.192	-0.213	-0.1855	-1.152	-1.261	-0.717	-0.6588	-2.162	-1.716	-1.031	-0.2962	-0.3365	-0.8215	-1.244	-2.639	-2.063	-2.463	-1.555
Os02g0537900	2	Similar to Vacuolar-type H+-translocating inorganic pyrophosphatase (EC 3.6.1.1). (Os02t0537900-01), Transcript variants=Os02t0537900-01	0.312	0.4544	0.6167	0.789	0.5665	0.7284	0.5828	1.178	0.4409	0.9233	1.547	1.524	1.428	1.388	1.629	1.233	0.9113	0.9192	1.657	1.592	1.599	1.874	1.872	1.355	1.499	1.535	1.509	1.254	1.277	1.172	1.3	1.287	0.8777	0.7659	1.549	1.775	1.282	1.182	0.9388	1.489	1.325	1.725	1.785	0.0164	0.03295	-0.2945	-0.3067
Os02g0542200	2	Similar to H0525E10.9 protein. (Os02t0542200-01)%3BSimilar to H0525E10.9 protein. (Os02t0542200-02), Transcript variants=Os02t0542200-01,Os02t0542200-02	-5.372	-5.58	-4.927	-5.292	-4.483	-4.395	-5.692	-5.329	-5.331	-6.508	-5.239	-5.113	-4.942	-5.022	-5.307	-6.547	-5.919	-6.142	-4.17	-4.118	-4.342	-3.625	-4.537	-3.778	-4.888	-4.198	-4.2	-4.397	-4.664	-4.694	-5.418	-5.278	-4.989	-5.055	-4.146	-4.807	-5.57	-5.758	-4.672	-6.614	-7.534	-5.997	-5.718	-7.256	-6.678	-6.892	-6.023
Os02g0543900	2	Similar to OSIGBa0159H11-OSIGBa0137A07.4 protein. (Os02t0543900-01), Transcript variants=Os02t0543900-01	-5.523	-5.239	-7.523	-6.556	-7.994	-7.149	-3.922	-4.877	-6.724	-5.902	-8.681	-8.53	-7.572	-8.869	-3.339	-2.711	-4.637	-4.453	-1.686	-1.748	-2.563	-2.908	-5.504	-4.558	-4.349	-3.399	-3.76	-4.264	-3.139	-3.503	-3.872	-4.017	-2.235	-1.981	-4.579	-3.134	-4.031	-4.344	-3.238	-3.208	-2.87	-3.666	-4.334	-5.121	-5.452	-5.778	-7.362
Os03g0163500	2	Exocyst complex subunit Sec15-like family protein. (Os03t0163500-01)%3BExocyst complex subunit Sec15-like family protein. (Os03t0163500-02), Transcript variants=Os03t0163500-01,Os03t0163500-02	-3.685	-4.016	-3.701	-4.231	-4.12	-4.39	-4.449	-3.988	-4.475	-5.633	-4.766	-4.36	-4.161	-4.04	-3.472	-3.92	-5.043	-5.329	-3.349	-2.842	-2.059	-0.8106	-1.219	-1.142	-0.121	-0.8983	-0.8562	-0.955	-1.412	-1.17	-1.108	-1.183	-2.813	-2.71	-2.484	-2.196	-3.799	-4.4	-2.857	-2.312	-3.133	-3.923	-3.87	-5.582	-5.15	-6.573	-7.393
Os03g0166800	2	Endonuclease/exonuclease/phosphatase domain containing protein. (Os03t0166800-01)%3BSimilar to Endonuclease/Exonuclease/phosphatase family protein%2C expressed. (Os03t0166800-02), Transcript variants=Os03t0166800-01,Os03t0166800-02	-0.4927	-0.7259	-0.2231	-0.4121	-0.4895	-0.492	-0.6513	-0.1995	-0.3654	-0.07942	-0.4415	-0.378	-0.6565	-0.4097	-0.1172	-0.3988	-0.5966	-0.3887	-0.2136	-0.2434	-0.1877	0.6858	0.3534	0.1864	0.3888	0.1694	0.1198	-0.1583	0.01853	-0.3563	-0.2033	-0.2444	-0.1046	-0.0927	0.7103	-0.2441	-1.161	-1.218	-0.1902	-0.3272	-0.4931	-0.6463	-0.5622	-1.837	-1.836	-1.865	-1.488
Os03g0272400	2	Conserved hypothetical protein. (Os03t0272400-01), Transcript variants=Os03t0272400-01	-1.368	-0.007887	-0.7174	-0.5282	-0.6534	-0.5864	-1.44	-1.217	0.1026	-0.31	-2.475	-2.353	-2.518	-2.306	-0.7823	-0.5479	-0.7353	-0.5669	0.4907	0.1783	0.1248	-0.3713	-0.5916	0.04743	0.07187	0.528	0.07106	0.1591	-0.3651	-0.177	-0.2802	-0.1691	-0.1902	-0.2912	-1.584	-0.3087	-0.9964	-1.12	-2.06	-1.454	-1.15	-0.7898	-1.012	-0.7437	-1.034	-1.325	-2.942
Os03g0648300	2	Similar to Calmodulin binding protein. (Os03t0648300-01), Transcript variants=Os03t0648300-01	-3.105	-2.292	-2.402	-0.9223	-2.122	-1.292	-1.709	-1.467	-2.331	-1.482	-1.375	-1.468	-1.497	-1.103	-0.3341	0.7709	1.397	1.021	-0.4826	-0.1153	-0.004333	-0.1567	-0.3159	-1.353	-0.7381	-0.4664	-0.5496	-0.6175	0.1424	0.6197	-0.3363	0.282	-1.109	-0.5248	-0.9712	-0.517	-1.847	-2.022	-0.3855	-0.1071	-0.06051	-0.2249	-0.3879	-2.355	-3.084	-3.981	-2.896
Os03g0842400	2	Conserved hypothetical protein. (Os03t0842400-01), Transcript variants=Os03t0842400-01	-4.599	-4.016	-4.326	-3.509	-4.568	-4.771	-3.809	-3.25	-4.144	-4.919	-3.687	-3.441	-3.673	-3.514	-2.146	-3.576	-4.341	-4.144	-1.683	-1.874	-2.005	-1.982	-2.225	-3.202	-2.708	-2.269	-1.78	-1.624	-2.57	-2.537	-2.519	-2.562	-3.011	-3.368	-2.467	-2.572	-3.089	-3.533	-2.982	-2.408	-2.084	-1.958	-1.656	-4.508	-4.106	-4.317	-4.07
Os04g0176400	2	Similar to serine carboxypeptidase 1. (Os04t0176400-00), Transcript variants=Os04t0176400-00	-7.368	-6.299	-6.272	-6.729	-8.474	-8.466	-4.01	-3.89	-3.515	-3.493	-5.041	-4.703	-4.942	-4.715	-0.5412	-1.929	-1.737	-5.489	-3.244	-2.856	-2.733	-3.094	-2.603	-3.11	-4.074	-0.7644	-0.8874	-1.115	-0.9014	-1.329	-0.4848	-0.6554	-1.384	-1.977	-1.668	-1.647	-3.367	-3.465	0.1504	0.7742	0.8254	1.93	1.794	-5.424	-4.89	-5.324	-6.151
Os04g0269900	2	Conserved hypothetical protein. (Os04t0269900-01), Transcript variants=Os04t0269900-01	-1.515	-2.864	-2.956	-1.911	-2.346	-2.144	-4.62	-3.86	-4.507	-3.896	-3.849	-3.759	-3.423	-3.268	-3.063	-2.12	-4.503	-3.523	-1.998	-2.364	-2.536	-1.352	-2.339	-2.806	-1.244	-2.145	-1.489	-1.639	-2.416	-2.454	-2.144	-2.051	-2.532	-2.434	-3.464	-2.725	-2.86	-2.981	-3.098	-2.114	-0.9026	-0.3259	-1.047	-5.556	-4.883	-5.074	-4.768
Os04g0302300	2	Hypothetical protein. (Os04t0302300-01), Transcript variants=Os04t0302300-01	-5.448	-5.871	-6.463	-5.37	-4.064	-4.701	-5.109	-5.018	-6.104	-6.165	-4.991	-4.841	-4.066	-4.302	-3.251	-2.967	-4.171	-5.089	-2.933	-3.331	-3.47	-3.096	-3.455	-4.035	-3.613	-2.93	-2.435	-2.536	-3.113	-3.229	-3.503	-3.525	-4.119	-3.874	-3.375	-3.493	-4.763	-4.977	-3.632	-3.757	-2.935	-2.645	-2.937	-6.933	-6.444	-6.823	-5.221
Os04g0302400	2	Conserved hypothetical protein. (Os04t0302400-01), Transcript variants=Os04t0302400-01	-7.373	-7.174	-7.942	-6.777	-7.49	-6.692	-7.271	-7.17	-5.737	-7.503	-5.854	-5.796	-5.261	-5.078	-4.912	-4.429	-5.636	-6.499	-5.138	-6.014	-6.479	-5.12	-5.443	-5.925	-4.906	-5.145	-4.475	-4.307	-5.175	-5.005	-4.573	-4.738	-4.826	-4.839	-5.292	-4.702	-5.361	-5.736	-5.367	-4.081	-3.496	-3.956	-3.945	-7.796	-7.322	-7.704	-6.836
Os04g0448800	2	Similar to Mitochondrial phosphate transporter (Fragment). (Os04t0448800-01)%3BSimilar to Mitochondrial phosphate transporter (Fragment). (Os04t0448800-02), Transcript variants=Os04t0448800-01,Os04t0448800-02	-6.299	-7.108	-6.042	-7.9	-5.95	-7.379	-6.718	-6.211	-6.453	-8.478	-7.502	-6.548	-7.913	-8.018	-5.27	-6.718	-7.228	-6.919	-4.996	-5.733	-5.8	-4.444	-4.877	-5.562	-4.947	-5.377	-5.131	-5.658	-5.604	-5.881	-5.967	-6.254	-4.981	-5.318	-4.873	-5.613	-5.815	-7.128	-6.674	-5.852	-5.667	-5.419	-5.235	-7.698	-7.913	-7.386	-7.069
Os05g0143200	2	Conserved hypothetical protein. (Os05t0143200-01), Transcript variants=Os05t0143200-01	-6.498	-5.698	-5.808	-5.041	-5.936	-5.916	-6.065	-5.68	-5.594	-5.713	-5.834	-5.381	-6.106	-5.728	-5.226	-4.958	-6.233	-6.226	-5.598	-6.031	-6.275	-6.696	-4.756	-5.61	-4.872	-5.722	-5.35	-5.232	-4.921	-4.975	-4.854	-4.877	-5.459	-5.507	-4.669	-4.796	-5.524	-6.311	-5.728	-5.775	-5.965	-4.935	-5.056	-6.182	-6.502	-7.119	-6.441
Os05g0244500	2	Glycoside hydrolase%2C family 5 protein. (Os05t0244500-01)%3BSimilar to cellulase containing protein. (Os05t0244500-02), Transcript variants=Os05t0244500-01,Os05t0244500-02	-2.631	-2.51	-4.051	-4.747	-3.585	-2.956	-2.841	-1.991	-4.865	-5.419	-5.369	-4.948	-5.663	-5.815	-3.32	-4.497	-4.901	-5.227	-5.972	-4.727	-4.581	-6.65	-3.191	-1.577	-4.12	-1.583	-2.27	-2.814	-2.996	-3.237	-0.8261	-0.9725	-4.404	-4.487	-2.461	-2.704	-4.038	-4.977	-2.689	-2.611	-3.705	-3.443	-1.044	-6.387	-5.621	-7.937	-5.12
Os05g0270200	2	Similar to Sad1-unc84-like protein. (Os05t0270200-01), Transcript variants=Os05t0270200-01	1.307	1.375	1.241	1.872	2.022	2.019	1.234	1.346	1.9	2.314	1.012	1.045	1.181	1.317	1.386	1.162	0.9318	1.245	2.234	2.36	2.327	2.528	2.388	1.925	1.699	2.452	2.229	2.168	2.175	2.291	1.796	1.786	1.163	1.186	1.732	1.806	1.238	1.476	1.495	1.493	1.468	1.348	1.299	1.414	1.436	1.45	1.459
Os05g0274200	2	DNA mismatch repair protein MSH2 (MUS1). (Os05t0274200-01), Transcript variants=Os05t0274200-01	-3.583	-2.213	-2.584	-2.535	-2.36	-1.381	-3.061	-2.795	-2.34	-2.891	-3.183	-3.162	-3.103	-2.882	-2.353	-3.556	-4.571	-3.761	-0.605	-1.128	-1.87	-1.707	-3.237	-4.917	-3.191	-2.357	-2.422	-2.592	-2.929	-3.164	-4.555	-4.731	-3.8	-4.133	-2.115	-2.456	-3.186	-3.888	-2.811	-2.661	-2.688	-2.299	-2.2	-5.233	-5.527	-5.388	-5.169
Os05g0277200	2	Conserved hypothetical protein. (Os05t0277200-01), Transcript variants=Os05t0277200-01	-1.472	-0.8583	-1.104	-1.406	-0.4662	-0.6612	-1.744	-1.144	-1.861	-1.603	-1.61	-1.313	-1.336	-1.421	-0.7176	-1.37	-2.03	-1.554	0.3103	0.1381	0.01524	-0.6215	-0.6609	-1.659	-1.316	-0.1847	-0.2363	-0.4944	0.09277	-0.0596	-0.7151	-0.8265	-1.204	-1.432	-1.072	-0.8339	-0.4898	-1.041	-0.546	-0.5841	-0.6403	-0.6624	-0.6384	-1.16	-0.9265	-1.614	-2.054
Os05g0279600	2	Endonuclease/exonuclease/phosphatase domain containing protein. (Os05t0279600-01), Transcript variants=Os05t0279600-01	-2.205	-1.665	-1.833	-1.427	-2.146	-1.807	-1.236	-1.532	-0.8578	-0.9786	-1.121	-1.289	-1.258	-1.126	-0.5455	-1.1	-0.958	-1.194	-1.004	-1.071	-1.048	-1.555	-1.679	-1.917	-1.773	-0.7573	-0.8585	-0.8941	-0.878	-0.8324	-0.5026	-0.4936	-1.026	-0.9814	-1.087	-1.009	-1.573	-1.261	-1.021	-1.052	-0.6992	-1.043	-1.045	-1.895	-2.394	-2.7	-2.075
Os05g0295700	2	Mitochondrial matrix Mmp37 domain containing protein. (Os05t0295700-01), Transcript variants=Os05t0295700-01	-1.571	-2.044	-2.343	-1.854	-2.609	-2.661	-2.4	-2.435	-3.708	-3.43	-2.643	-2.826	-2.649	-2.574	-1.737	-2.023	-2.216	-2.591	-1.664	-1.714	-1.874	-2.146	-2.267	-2.522	-1.772	-2.081	-1.784	-1.665	-2.376	-2.437	-2.329	-2.371	-2.917	-2.945	-2.439	-1.722	-1.222	-1.727	-2.26	-2.285	-2.019	-1.388	-1.451	-2.025	-2.362	-2.888	-3.07
Os05g0299300	2	Conserved hypothetical protein. (Os05t0299300-01), Transcript variants=Os05t0299300-01, CGSNL Gene Symbol=_, CGSNL Gene Name=_, CGSNL Gene Symbol Synonym(s)=OsWD40-117, CGSNL Gene Name Synonym(s)=_	-1.939	-2.03	-2.28	-2.282	-2.497	-2.503	-2.953	-2.59	-2.351	-2.472	-2.623	-2.499	-2.098	-2.128	-1.755	-2.279	-3.119	-2.848	-1.557	-1.709	-1.773	-1.003	-1.289	-1.839	-1.319	-1.469	-1.244	-1.497	-1.47	-1.593	-1.657	-1.663	-2.149	-2.299	-1.579	-1.789	-1.649	-1.793	-2.225	-2.163	-1.674	-1.379	-1.446	-2.739	-2.714	-2.589	-3.104
Os05g0430200	2	Similar to ATP binding protein. (Os05t0430200-01)%3BSimilar to ATP binding protein. (Os05t0430200-02), Transcript variants=Os05t0430200-01,Os05t0430200-02	-0.7764	-1.762	0.05972	-0.589	0.1175	-0.09823	0.4298	0.5503	-0.31	-0.7354	-1.208	-1.154	-1.213	-1.159	0.7447	-0.02772	-1.12	-0.7788	2.218	2.322	2.367	2.056	1.116	0.1747	0.387	2.102	2.155	1.969	1.867	1.847	0.8982	0.7245	0.1831	0.1897	0.9667	0.8913	0.3995	-0.1417	1.761	1.824	2.152	2.226	1.938	-1.08	-1.589	-2.27	-0.669
Os06g0526800	2	Probable protein phosphatase 2C 56. (Os06t0526800-00), Transcript variants=Os06t0526800-00, CGSNL Gene Symbol=_, CGSNL Gene Name=_, CGSNL Gene Symbol Synonym(s)=OsPP2C56%2C PP2C56%2C OsPP87, CGSNL Gene Name Synonym(s)=protein phosphatase 2C56%2C protein phosphatase 2C 56%2C protein phosphatase 87	-3.956	-2.245	-2.2	-1.194	-4.647	-1.798	-1.132	-0.6584	-1.512	-1.084	-2.766	-2.676	-2.712	-2.457	-0.7969	-0.4797	-1.236	-0.874	-0.04831	0.05583	0.05407	-0.5022	-0.8435	-1.074	-0.19	-0.1597	-0.05207	0.03026	-1.004	-1.18	-1.4	-1.4	-1.225	-1.104	-1.046	-0.4515	-1.605	-1.966	-1.155	-1.006	-0.3147	0.9867	0.905	-2.022	-1.699	-1.706	-1.423
Os06g0563300	2	Similar to Serine/threonine protein phosphatase 2A 55 kDa regulatory subunit Bbeta isoform. (Os06t0563300-01), Transcript variants=Os06t0563300-01	-0.372	-0.06917	-0.3171	-0.02013	-0.1398	0.02882	-1.067	-0.6655	-0.2894	-0.4443	-0.3678	-0.4387	-0.545	-0.3337	0.02337	-0.3691	-0.6014	-0.7327	0.0241	-0.07262	-0.1599	0.06834	0.3677	-0.2514	0.3949	-0.2389	-0.2759	-0.2978	0.03531	0.03668	-0.2453	-0.2012	-0.3677	-0.4607	0.0199	-0.2085	0.1428	-0.1093	0.1108	0.1014	0.09249	-0.09498	-0.04414	-0.4759	-0.4357	-0.302	-1.06
Os07g0117000	2	NB-ARC domain containing protein. (Os07t0117000-01), Transcript variants=Os07t0117000-01	-4.845	-4.652	-2.75	-2.652	-1.648	-3.57	-4.497	-5.561	-4.166	-4.496	-3.813	-4.361	-2.289	-2.38	-3.185	-3.926	-4.171	-5.24	-2.735	-2.976	-3.294	-3.006	-3.225	-4.122	-3.945	-3.044	-2.713	-2.527	-3.114	-2.877	-2.67	-2.673	-2.771	-2.809	-3.149	-3.252	-4.222	-4.755	-3.344	-3.195	-3.104	-2.592	-3.036	-5.507	-5.312	-5.871	-5.659
Os07g0481000	2	Similar to Pollen-specific kinase partner protein. (Os07t0481000-01)%3BSimilar to MYND finger family protein. (Os07t0481000-02)%3BHypothetical gene. (Os07t0481000-03), Transcript variants=Os07t0481000-01,Os07t0481000-02,Os07t0481000-03	-0.8792	-0.8025	-0.5475	-0.3752	-0.5433	-0.6424	-1.841	-1.66	-2.043	-1.284	-1.606	-1.581	-1.017	-0.9379	-1.391	-0.6781	-1.269	-1.263	-0.5639	-0.416	-0.3646	-0.3464	-0.5349	-0.4198	-0.4991	-0.5265	-0.399	-0.595	-1.05	-1.057	-1.178	-1.304	-0.9086	-0.982	-1.153	-0.7891	-1.316	-0.9533	-1.177	-0.8669	-0.2072	0.3613	0.3925	-2.595	-2.368	-2.343	-2.971
Os07g0481100	2	Rop nucleotide exchanger%2C PRONE domain containing protein. (Os07t0481100-01), Transcript variants=Os07t0481100-01, CGSNL Gene Symbol=_, CGSNL Gene Name=_, CGSNL Gene Symbol Synonym(s)=Os RopGEF11%2C OsRopGEF11%2C Os RopGEF12%2C OsRopGEF12%2C OsRopGEF11/12, CGSNL Gene Name Synonym(s)=guanine nucleotide exchange factor for Rop 11%2C guanine nucleotide exchange factor for Rop 12	-8.778	-9.113	-9.033	-9.059	-8.782	-9.287	-4.476	-3.48	-6.799	-8.516	-4.004	-3.811	-4.594	-4.93	-4.004	-4.508	-7.001	-7.269	-3.292	-5.104	-5.486	-5.134	-4.447	-5.522	-8.856	-3.309	-2.758	-2.974	-1.114	-0.8394	-0.673	-0.3444	-4.9	-5.088	-3.284	-3.757	-5.356	-7.778	-10.21	-9.185	-8.829	-8.783	-7.14	-7.533	-6.868	-8.271	-6.98
Os07g0484500	2	Protein of unknown function DUF1395 family protein. (Os07t0484500-01), Transcript variants=Os07t0484500-01	-6.628	-5.557	-5.63	-5.064	-5.978	-5.098	-2.892	-1.926	-5.034	-5.229	-2.022	-2.025	-3.461	-3.154	-0.9426	-3.719	-4.768	-4.448	0.1307	0.3779	0.3462	-0.5427	-0.6916	-3.918	-3.428	0.07316	-0.2933	-0.5752	-0.5159	-0.8039	-2.786	-2.846	-5.98	-5.773	0.09328	-0.8006	-2.876	-3.462	-0.4079	-1.062	-1.47	-1.537	-1.805	-4.365	-5.314	-5.717	-5.743
Os08g0270500	2	Conserved hypothetical protein. (Os08t0270500-01)%3BConserved hypothetical protein. (Os08t0270500-02), Transcript variants=Os08t0270500-01,Os08t0270500-02	-3.922	-3.651	-3.843	-3.909	-5.516	-6.709	-5.146	-5.413	-4.732	-6.026	-4.344	-4.651	-4.225	-3.668	-3.382	-3.545	-4.617	-5.18	-4.347	-4.332	-4.544	-1.945	-3.276	-3.405	-2.972	-3.79	-3.654	-3.033	-3.683	-3.493	-3.75	-3.774	-3.556	-3.943	-3.797	-4.18	-4.339	-4.83	-3.435	-3.751	-3.54	-3.965	-4.115	-5.889	-6.147	-6.001	-6.109
Os09g0320400	2	Similar to Permease. (Os09t0320400-01), Transcript variants=Os09t0320400-01	-3.819	-2.243	-3.174	-2.311	-3.576	-2.498	-3.076	-1.724	-6.195	-4.031	-2.448	-2.469	-4.299	-2.782	-1.099	-1.608	-4.961	-2.826	-0.0762	0.0172	-0.138	-0.9332	-1.236	-1.896	-3.81	-0.1411	-0.7098	-1.098	-0.2369	-0.5892	-1.273	-1.459	-3.015	-2.926	-1.113	-1.302	-2.481	-2.761	-0.9349	-1.07	-1.559	-2.25	-2.892	-3.342	-3.581	-3.697	-7.036
Os09g0527100	2	Similar to RNA-binding protein. (Os09t0527100-01)%3BHypothetical conserved gene. (Os09t0527100-02), Transcript variants=Os09t0527100-01,Os09t0527100-02	-1.389	-1.479	-1.776	-1.155	-2.823	-2.597	-2.982	-3.118	-1.906	-2.215	-2.307	-2.593	-1.393	-0.7933	-0.999	-0.6907	-3.283	-2.603	-0.556	-0.6392	-0.9595	0.3623	-0.5849	-0.241	-0.1612	-0.0829	0.2676	0.3072	-0.7518	-1.064	-1.147	-0.7811	-1.208	-1.234	-0.3225	-1.117	-2.026	-2.097	-0.9239	-0.7135	0.07124	0.9445	1.016	-2.725	-3.026	-3.154	-6.853
Os09g0528000	2	Kinesin%2C motor region domain containing protein. (Os09t0528000-01)%3BKinesin%2C motor region domain containing protein. (Os09t0528000-02)%3BHypothetical conserved gene. (Os09t0528000-03), Transcript variants=Os09t0528000-01,Os09t0528000-02,Os09t0528000-03	-2.861	-5.092	-2.541	-5.882	-5.536	-7.268	0.6008	0.668	-3.304	-5.338	-2.56	-2.895	-1.871	-1.834	3.242	-0.4163	-0.775	-2.691	3.064	3.504	4.362	4.427	3.323	2.657	-2.971	4.131	4.114	4.111	5.312	5.294	4.862	4.881	1.276	1.229	3.252	3.013	-0.003267	-1.616	-0.513	0.6962	1.398	1.132	1.131	-2.969	-2.59	-2.956	-4.695
Os10g0329300	2	Similar to Mevalonate kinase (EC 2.7.1.36) (MK). (Os10t0329300-01)%3BSimilar to Mevalonate kinase (EC 2.7.1.36) (MK). (Os10t0329300-02)%3BSimilar to Mevalonate kinase (EC 2.7.1.36) (MK). (Os10t0329300-03), Transcript variants=Os10t0329300-01,Os10t0329300-02,Os10t0329300-03	-1.689	-0.7651	-1.143	-1.265	-1.218	-0.9445	-0.6802	-0.4361	-1.687	-2.037	0.2693	0.002867	-0.8503	-0.7856	0.7838	0.1782	-0.2076	-0.6364	0.7737	0.5261	0.1735	0.4928	0.331	0.124	-0.2629	0.4877	0.3335	0.2134	0.8785	0.9995	0.2661	0.2237	-0.9194	-1.077	0.5322	0.1798	0.1466	-0.0155	1.398	1.491	0.5413	-0.08005	-0.2052	-0.4148	-1.052	-1.432	-1.905
Os10g0495200	2	Similar to Fertility restorer. (Os10t0495200-01)%3BSimilar to Fertility restorer. (Os10t0495200-02), Transcript variants=Os10t0495200-01,Os10t0495200-02	-5.154	-4.698	-4.184	-4.036	-4.147	-3.7	-4.9	-3.961	-4.339	-4.739	-5.096	-4.463	-4.852	-4.67	-3.973	-4.174	-4.734	-4.72	-3.335	-3.484	-3.297	-2.875	-2.981	-3.996	-3.181	-4.178	-3.814	-4.012	-3.915	-4.048	-4.724	-4.67	-4.172	-4.137	-4.813	-4.956	-5.152	-6.024	-5.315	-4.557	-4.526	-3.763	-3.928	-7.26	-6.236	-7.842	-5.354
Os10g0497300	2	Pentatricopeptide repeat domain containing protein. (Os10t0497300-01), Transcript variants=Os10t0497300-01	-5.501	-4.044	-4.414	-3.572	-3.78	-2.866	-5.434	-3.219	-3.415	-3.004	-4.364	-3.612	-4.257	-4.044	-3.522	-3.583	-4.745	-3.726	-2.341	-2.431	-2.418	-3.04	-2.137	-2.895	-2.463	-2.905	-2.234	-2.361	-2.51	-2.483	-2.615	-2.551	-2.66	-2.898	-2.962	-2.978	-3.684	-4.353	-4.503	-3.262	-3.594	-3.503	-3.863	-4.927	-3.897	-4.57	-5.181
Os10g0567500	2	RNA-directed DNA polymerase (reverse transcriptase) domain containing protein. (Os10t0567500-01), Transcript variants=Os10t0567500-01	-3.059	-4.141	-1.586	-3.037	-1.222	-2.296	-3.86	-3.743	-2.656	-3.313	-4.031	-3.503	-2.228	-2.394	-2.731	-3.036	-3.991	-3.25	-1.908	-1.96	-2.11	-2.367	-2.878	-3.801	-2.361	-2.186	-2.138	-2.061	-2.78	-2.748	-3.269	-3.362	-2.576	-2.395	-3.105	-2.954	-3.181	-4.239	-3.711	-3.583	-3.369	-1.458	-1.983	-6.34	-4.794	-5.307	-4.375
Os11g0523800	2	Similar to Isoform 3 of Auxin response factor 23. (Os11t0523800-01), Transcript variants=Os11t0523800-01, CGSNL Gene Symbol=ARF1, CGSNL Gene Name=AUXIN RESPONSE FACTOR 1, CGSNL Gene Symbol Synonym(s)=OsARF1%2C arf1%2C OsARF23, CGSNL Gene Name Synonym(s)=auxin response factor-1%2C auxin response factor 1%2C auxin response factor-23%2C auxin response factor 23	-0.3168	-0.1496	-0.01799	0.2576	-0.4207	-0.2553	-1.248	-0.8801	0.5192	1.033	-1.384	-0.9706	-0.2645	-0.07667	-0.7035	-0.1707	-1.137	-0.2777	1.167	1.098	1.242	0.5204	0.1213	-0.2056	-0.3043	0.92	0.6946	0.3541	0.3481	0.4769	0.01369	0.05903	-0.8569	-0.8027	0.2036	-0.6546	-1.454	-1.644	-0.3007	-0.06764	-0.03777	-0.2489	-0.4879	-2.616	-2.86	-2.918	-3.078
Os01g0335700	2	NB-ARC domain containing protein. (Os01t0335700-01), Transcript variants=Os01t0335700-01	-2.229	-1.766	-0.9743	-0.2952	-1.116	-1.067	-1.322	-1.633	-0.795	0.003367	-0.1743	-0.2907	-0.2221	-0.1397	-0.6771	-1.559	-2.104	-1.566	-0.6764	-0.4353	-0.5178	-1.522	-1.881	-1.305	-2.539	-1.183	-1.141	-1.004	-1.492	-1.466	-1.184	-1.186	-2.706	-2.986	-0.9945	-1.67	-3.164	-3.585	-1.212	-0.9284	-0.8094	-0.2872	-0.382	-4.398	-4.224	-4.629	-3.204
Os01g0728900	2	Hypothetical protein. (Os01t0728900-01)%3BHypothetical protein. (Os01t0728900-02)%3BHypothetical gene. (Os01t0728900-03), Transcript variants=Os01t0728900-01,Os01t0728900-02,Os01t0728900-03	-6.239	-6.132	-7.041	-6.217	-7.889	-6.712	-7.3	-6.736	-5.951	-6.753	-6.649	-6.248	-5.906	-6.184	-7.011	-5.912	-7.134	-6.452	-6.48	-6.458	-6.221	-5.662	-5.714	-5.662	-6.137	-6.227	-6.211	-6.452	-6.054	-6.328	-5.463	-5.749	-5.932	-6.127	-6.973	-6.325	-6.205	-6.07	-5.7	-6.197	-6.894	-6.851	-7.076	-6.509	-6.518	-6.883	-6.36
Os02g0272900	2	NB-ARC domain containing protein. (Os02t0272900-01), Transcript variants=Os02t0272900-01	-5.094	-5.904	-4.356	-4.143	-4.251	-4.538	-4.207	-5.282	-3.815	-4.179	-4.212	-4.27	-3.623	-4.033	-4.28	-4.309	-4.255	-4.568	-4.343	-4.124	-4.107	-5.401	-5.034	-5.665	-6.104	-4.095	-4.443	-4.442	-4.337	-4.451	-4.159	-4.139	-4.804	-4.751	-4.769	-4.72	-6.588	-6.059	-4.744	-4.325	-3.956	-3.582	-3.828	-6.768	-7.146	-7.022	-5.649
Os12g0405400	2	Conserved hypothetical protein. (Os12t0405400-01)%3BConserved hypothetical protein. (Os12t0405400-02), Transcript variants=Os12t0405400-01,Os12t0405400-02	-3.079	-2.931	-3.508	-2.994	-3.606	-3.529	-5.695	-5.626	-6.14	-5.542	-4.783	-4.974	-4.351	-4.231	-4.574	-3.969	-5.269	-5.389	-4.193	-4.248	-4.45	-3.923	-4.067	-3.725	-3.418	-4.054	-3.517	-3.305	-4.56	-4.52	-4.078	-4.034	-4.082	-4.397	-4.426	-4.554	-4.934	-4.86	-4.839	-4.533	-3.551	-2.375	-2.418	-7.313	-7.865	-6.937	-6.141
Os07g0190900	2	Forkhead-associated domain containing protein. (Os07t0190900-01)%3BHypothetical conserved gene. (Os07t0190900-02), Transcript variants=Os07t0190900-01,Os07t0190900-02	0.3854	0.3623	0.08103	0.6262	0.5661	0.5938	-0.7832	-0.738	-0.03004	0.4214	-0.8341	-0.9784	-0.5167	-0.04606	-0.82	-0.3412	-0.6189	-0.2213	-0.03264	0.0009667	0.3501	0.7877	-0.1667	0.08607	0.3364	0.4758	0.3864	0.3164	0.05298	0.1344	0.4899	0.5371	-0.6409	-0.5091	-0.09043	-0.2519	-1.386	-1.47	-0.4207	0.1418	0.605	0.599	0.6144	-2.275	-2.395	-2.254	-0.3028
Os07g0484600	2	Conserved hypothetical protein. (Os07t0484600-01), Transcript variants=Os07t0484600-01	-2.072	-2.42	-2.092	-2.443	-2.772	-3.083	-3.582	-4.135	-4.019	-4.317	-3.788	-4.021	-3.175	-2.932	-2.828	-2.86	-3.4	-4.195	-3.155	-3.16	-3.433	-2.7	-3.164	-3.148	-2.879	-2.994	-2.892	-3.079	-2.876	-2.886	-3.054	-3.064	-3.176	-3.124	-2.989	-3.134	-3.755	-4.004	-2.986	-2.705	-2.911	-3.483	-3.411	-4.034	-3.407	-2.84	-5.011
Os02g0217600	2	Similar to Isoform 2 of Serine/threonine-protein phosphatase PP2A-3 catalytic subunit. (Os02t0217600-01)%3BSimilar to Protein phosphatase 2A. (Os02t0217600-02), Transcript variants=Os02t0217600-01,Os02t0217600-02, CGSNL Gene Symbol=PP2A-3, CGSNL Gene Name=PROTEIN PHOSPHATASE 2A CATALYTIC SUBUNIT 3, CGSNL Gene Symbol Synonym(s)=OsPP2A-3%2C PP2A3%2C OsPP20, CGSNL Gene Name Synonym(s)=protein phosph…	-0.924	-0.9323	-0.6807	-0.0279	-0.3644	-0.01819	-0.4772	0.5279	0.01582	0.6324	0.4122	0.7166	0.4005	0.4993	-0.09467	0.08759	-0.3756	0.1607	-0.04347	0.3389	0.6719	0.0214	-0.3837	0.1736	-0.598	-0.007867	-0.09653	-0.7573	0.6584	0.6225	0.4636	0.4887	-0.1673	-0.1613	0.06108	-0.3173	-1.061	-0.9258	-0.2469	-0.01088	-0.1025	-0.8124	-0.9028	-1.843	-1.931	-1.611	-0.6349
Os05g0287800	2	Similar to Phosphatidic acid phosphatase-like protein. (Os05t0287800-01), Transcript variants=Os05t0287800-01	-2.315	-1.758	-3.133	-1.28	-2.624	-1.612	-2.431	-2.477	-1.361	-1.429	-1.586	-1.436	-1.207	-1.216	-3.687	-3.523	-3.315	-3.119	-1.024	-1.546	-1.65	-1.534	-1.394	-1.833	-2.344	-0.6302	-1.055	-1.505	-0.9067	-0.6651	-1.863	-1.712	-1.9	-1.459	-0.5877	-2.176	-2.804	-1.945	-1.076	-1.695	-1.569	-2.273	-2.12	-2.476	-2.477	-2.638	-1.815
Os09g0306700	2	Phytochrome and flowering time 1 protein. (Os09t0306700-01), Transcript variants=Os09t0306700-01, CGSNL Gene Symbol=_, CGSNL Gene Name=_, CGSNL Gene Symbol Synonym(s)=PFT1, CGSNL Gene Name Synonym(s)=PHYTOCHROME AND FLOWERING TIME 1	1.493	1.688	2.198	2.092	2.155	2.394	1.095	1.314	1.912	1.845	1.79	1.787	2.501	2.516	1.932	1.938	1.436	1.614	2.38	2.341	2.324	1.938	2.105	2.26	2.156	2.202	2.299	2.306	1.765	1.811	1.819	1.736	1.429	1.357	1.594	1.772	1.967	1.868	1.902	2.182	2.196	2.376	2.286	1.261	1.327	1.33	1.104
Os02g0542400	3	Conserved hypothetical protein. (Os02t0542400-01), Transcript variants=Os02t0542400-01	-1.323	-3.528	-2.594	-2.246	-1.177	-2.321	-1.83	-2.373	-1.539	-2.221	-1.512	-1.68	-0.662	-1.011	-1.387	-2.028	-1.811	-1.946	-1.113	-1.16	-1.198	-1.003	-1.188	-0.7497	-0.9119	-0.3435	-0.2494	-0.3537	-0.946	-1.048	-0.9311	-0.8552	-0.5981	-0.6411	-0.2801	-0.6927	-0.1876	-0.09567	-1.741	-1.461	-1.42	-1.339	-1.55	0.1384	-0.221	-0.2119	-0.9076
Os02g0543200	3	Cyclin-like F-box domain containing protein. (Os02t0543200-01), Transcript variants=Os02t0543200-01, CGSNL Gene Symbol=_, CGSNL Gene Name=_, CGSNL Gene Symbol Synonym(s)=OsFbox095%2C OsFbox95%2C Os_F0274, CGSNL Gene Name Synonym(s)=F-box protein 95	-7.918	-7.643	-9.06	-9.511	-8.805	-9.293	-9.491	-8.595	-6.803	-8.143	-6.64	-5.98	-6.24	-6.492	-8.556	-8.504	-8.764	-8.033	-8.42	-8.611	-8.091	-1.287	2.888	-3.431	-4.132	-4.582	-6.76	-7.33	-7.546	-6.707	-7.718	-7.594	-9.075	-8.703	-5.858	-5.526	-3.03	-2.761	-8.733	-9.335	-8.921	-8.937	-7.688	-2.717	-5.39	-7.989	-7.436
Os02g0543300	3	Protein synthesis factor%2C GTP-binding domain containing protein. (Os02t0543300-00), Transcript variants=Os02t0543300-00	-8.857	-8.735	-9.091	-8.204	-8.569	-8.898	-8.079	-6.756	-6.691	-8.074	-6.133	-4.705	-4.994	-6.333	-8.392	-9.487	-8.949	-9.213	-6.897	-6.029	-6.715	-4.334	-3.811	-2.034	-3.426	-5.538	-5.057	-4.314	-8.225	-7.825	-6.643	-6.377	-8.967	-8.574	-5.412	-5.181	-5.566	-6.744	-10.25	-9.819	-8.959	-8.407	-7.589	-6.59	-6.095	-6.986	-4.391
Os03g0257000	3	Conserved hypothetical protein. (Os03t0257000-01), Transcript variants=Os03t0257000-01	-6.082	-4.712	-4.861	-3.218	-6.251	-3.622	-4.925	-4.063	-3.707	-3.425	-4.284	-3.838	-3.985	-3.875	-2.075	-2.032	-4.519	-2.557	0.5388	0.2375	-0.02533	-0.3523	-1.784	-2.477	-1.51	0.415	0.5562	0.4272	-0.7565	-0.5443	-1.774	-1.687	-2.949	-3.218	-1.405	-0.9697	-1.89	-1.795	-0.3325	0.02797	0.4632	0.4524	0.1959	-1.825	-1.565	-1.477	-1.177
Os05g0302700	3	Similar to ATP/ADP carrier protein. (Os05t0302700-01), Transcript variants=Os05t0302700-01	0.9468	1.094	1.432	1.765	1.793	1.739	2.284	2.467	1.813	1.964	1.338	1.501	0.5438	1.05	2.905	1.812	1.594	1.734	2.751	2.352	2.242	3.302	3.036	2.273	2.403	2.188	2.146	1.845	2.699	2.662	2.69	2.678	1.948	1.834	2.98	3.018	2.848	2.225	3.081	2.855	2.765	2.952	2.922	2.821	2.358	1.857	2.199
Os07g0648100	3	Non-protein coding transcript. (Os07t0648100-01), Transcript variants=Os07t0648100-01	-3.655	-4.189	-4.5	-4.739	-5.748	-5.665	-4.501	-4.801	-4.141	-4.993	-5.829	-5.188	-4.551	-4.563	-3.251	-2.639	-3.742	-3.779	-2.6	-3.299	-3.357	-1.256	-1.588	-1.647	-1.642	-2.893	-2.71	-2.351	-2.441	-2.421	-2.172	-2.005	-2.026	-2.091	-2.975	-2.506	-3.205	-3.35	-2.933	-2.152	-1.671	-1.489	-2.201	-3.992	-3.873	-3.488	-2.532
Os09g0527500	3	Similar to MEG5. (Os09t0527500-01), Transcript variants=Os09t0527500-01	-4.685	-3.568	-6.421	-5.097	-6.178	-5.617	-3.314	-2.208	-5.043	-4.429	-2.892	-2.924	-4.619	-5.081	-3.795	-7.392	-6.676	-6.698	-1.163	-0.9918	-1.158	-1.272	0.1472	-4.032	-1.878	-1.663	-2.013	-2.427	-1.589	-1.726	-3.489	-3.503	-5.872	-5.519	-2.044	-0.7947	0.4166	0.195	-1.311	-1.777	-2.145	-2.824	-2.808	0.7379	-0.3548	-0.9642	-2.453
Os09g0527900	3	Similar to Hd1-like protein. (Os09t0527900-01)%3BHypothetical conserved gene. (Os09t0527900-02), Transcript variants=Os09t0527900-01,Os09t0527900-02, CGSNL Gene Symbol=_, CGSNL Gene Name=_, CGSNL Gene Symbol Synonym(s)=OsBBX29%2C OsDBB1, CGSNL Gene Name Synonym(s)=B-box-containing protein 29%2C DOUBLE B-BOX zinc finger gene 1%2C DOUBLE B-BOX 1	3.804	0.1105	4.834	-2.494	4.107	-0.4813	3.171	0.3238	4.631	0.1624	2.414	-0.05985	2.927	1.385	3.27	-1.756	3.29	-0.9831	3.511	3.659	3.901	2.898	2.4	2.291	2.727	3.506	3.116	3.359	3.466	3.542	3.484	3.543	3.568	3.448	2.57	3.109	2.952	2.889	2.148	2.563	2.949	2.892	2.799	2.822	2.893	2.536	2.637
Os10g0569100	3	PIG-P domain containing protein. (Os10t0569100-01), Transcript variants=Os10t0569100-01	-4.878	-3.653	-6.202	-5.75	-5.095	-5.494	-4.355	-3.704	-4.395	-5.07	-2.796	-2.586	-4.099	-4.039	-3.658	-3.12	-3.144	-3.011	-2.093	-2.328	-2.593	-2.226	-2.076	-1.938	-0.7407	-1.698	-1.717	-1.831	-2.379	-2.536	-2.794	-2.942	-2.144	-1.888	-2.258	-2.165	-3.047	-3.282	-3.009	-2.68	-2.541	-3.569	-4.238	-2.252	-1.96	-2.428	-2.833
Os12g0126300	3	Similar to AP2 domain containing protein%2C expressed. (Os12t0126300-00), Transcript variants=Os12t0126300-00, CGSNL Gene Symbol=AP2/EREBP155, CGSNL Gene Name=APETALA2/ETHYLENE-RESPONSIVE ELEMENT BINDING PROTEIN 155, CGSNL Gene Symbol Synonym(s)=AP2/EREBP#155, CGSNL Gene Name Synonym(s)=APETALA2/ethylene-responsive element binding protein 155	-6.986	-7.418	-6.832	-7.105	-7.868	-7.918	-3.42	-2.906	-4.433	-4.336	-1.561	-1.536	-2.552	-2.651	-2.416	-4.045	-3.854	-4.654	-3.068	-2.629	-2.852	-3.002	-2.328	0.8913	-0.6716	-3.26	-3.351	-3.233	-3.245	-2.977	-2.725	-3.211	-5.897	-5.839	-2.429	-1.081	-0.2275	0.06792	2.633	3.161	2.001	-1.294	-1.66	-0.0004913	-0.1531	-1.564	-2.018
Os12g0578700	3	Conserved hypothetical protein. (Os12t0578700-01), Transcript variants=Os12t0578700-01	-6.641	-7.415	-7.621	-6.882	-8.167	-8.188	-6.802	-6.547	-6.748	-8.878	-7.716	-7.94	-7.188	-7.604	-4.491	-5.214	-7.475	-6.7	-3.66	-3.441	-3.375	-2.829	-1.911	-4.096	-3.707	-3.186	-3.076	-3.18	-3.85	-3.88	-4.215	-4.222	-6.142	-6.251	-3.301	-3.807	-4.405	-4.52	-3.514	-3.439	-3.345	-4.33	-4.862	-4.906	-4.483	-4.584	-3.972
Os01g0610800	3	Thrombospondin%2C type 1 repeat domain containing protein. (Os01t0610800-01), Transcript variants=Os01t0610800-01	-2.721	-2.52	-6.085	-6.167	-5.741	-5.917	-1.555	-1.328	-5.472	-5.009	-1.704	-1.721	-3.815	-3.866	-0.01167	0.4268	0.0907	-0.628	-0.7332	-1.326	-1.327	-0.435	-0.9129	-1.602	-1.6	-0.5007	-0.601	-0.8709	-0.2087	-0.2709	0.228	0.1635	0.2781	0.2393	-1.303	-0.6506	-0.7801	-0.951	-0.1114	0.2292	0.1882	-1.068	-1.314	-0.3068	0.1096	-0.1423	-0.7536
Os01g0652800	3	Protein of unknown function DUF231%2C plant domain containing protein. (Os01t0652800-01)%3BDomain of unknown function DUF231%2C plant domain containing protein. (Os01t0652800-04), Transcript variants=Os01t0652800-01,Os01t0652800-04	-2.297	-2.945	-6.145	-6.981	-8.452	-7.856	1.481	1.989	-3.76	-4.171	1.989	1.838	0.859	0.7781	2.84	1.235	0.2616	-0.376	-0.1238	0.6621	1.603	0.9008	1.697	2.222	0.7317	1.735	1.938	2.231	2.733	2.755	3.139	2.788	-0.0563	-0.2005	2.159	1.514	1.017	1.475	0.8063	0.9478	1.371	0.6194	0.6489	1.59	0.7942	0.4991	-1.262
Os02g0217900	3	Similar to Cytosolic class II small heat shock protein 4 (Fragment). (Os02t0217900-00), Transcript variants=Os02t0217900-00	-0.9795	-1.848	-1.553	-2.782	1.889	-1.786	2.77	-1.888	1.016	-1.84	2.159	-0.9132	1.574	0.546	3.632	-1.047	3.566	-1.605	0.7579	0.9007	0.4373	0.9944	1.666	0.8103	1.85	0.0306	-0.06143	0.8991	0.1445	0.6891	0.3481	0.6522	0.5508	0.7878	5.936	0.7508	2.246	2.926	3.45	0.2143	1.199	2.492	3.51	4.645	1.083	1.914	4.007
Os02g0299600	3	Protein of unknown function DUF1242 family protein. (Os02t0299600-01), Transcript variants=Os02t0299600-01	-5.459	-6.143	-4.297	-4.679	-5.282	-4.944	-4.383	-4.097	-5.878	-5.294	-5.327	-5.414	-5.578	-5.076	-1.632	-1.899	-2.747	-3.05	-2.235	-2.28	-2.548	-3.03	-3.771	-3.879	-2.68	-2.562	-2.767	-3.035	-2.389	-2.599	-2.7	-2.741	-2.62	-2.631	-2.353	-2.838	-3.604	-4.356	-2.768	-1.97	-2.138	-2.892	-3.241	-3.534	-3.444	-2.486	-1.701
Os02g0528500	3	Nucleic acid-binding%2C OB-fold domain containing protein. (Os02t0528500-01)%3BNucleic acid-binding%2C OB-fold-like domain containing protein. (Os02t0528500-02), Transcript variants=Os02t0528500-01,Os02t0528500-02	-2.471	-3.078	-7.085	-7.516	-8.328	-9.016	-3.761	-3.708	-5.921	-8.363	-2.373	-2.834	-3.711	-3.466	-0.2991	-1.672	-3.95	-5.94	4.141	3.465	2.649	1.03	0.06712	-0.7452	-1.707	1.714	1.17	1.025	1.728	1.812	1.404	1.452	-1.473	-1.883	-1.32	-0.8098	-1.059	0.7017	0.3087	-0.1901	0.2521	-0.2995	-0.2392	0.3846	1.154	2.634	1.101
Os02g0538900	3	Basic-leucine zipper (bZIP) transcription factor domain containing protein. (Os02t0538900-01), Transcript variants=Os02t0538900-01, CGSNL Gene Symbol=BZIP21, CGSNL Gene Name=b-ZIP TRANSCRIPTION FACTOR 21, CGSNL Gene Symbol Synonym(s)=OsbZIP21, CGSNL Gene Name Synonym(s)=b-ZIP transcription factor 21	-4.481	-5.111	-4.416	-4.274	-3.331	-4.218	-1.928	-1.726	-2.305	-2.599	-1.982	-1.922	-2.347	-2.629	-0.4132	-1.064	-2.137	-1.853	0.8898	0.7905	0.7546	2.156	1.49	-0.03243	0.6308	1.107	1.299	0.8756	0.1255	0.02442	-0.3047	-0.2984	-1.582	-1.469	1.07	0.4598	0.3961	0.459	0.4446	0.2338	1.777	2.339	2.533	0.729	1.365	1.55	0.8093
Os02g0762200	3	Zinc finger%2C CCHC-type domain containing protein. (Os02t0762200-01), Transcript variants=Os02t0762200-01	-4.69	-3.196	-3.906	-3.645	-2.585	-2.144	-1.794	-1.048	-5.103	-4.783	-1.878	-2.143	-2.983	-3.166	-0.5298	-3.964	-4.642	-3.769	0.03225	-0.09666	-0.5314	0.09437	-1.43	-3.334	-1.628	-0.8228	-0.9403	-0.8798	-0.9196	-1.346	-3.307	-3.534	-4.44	-3.962	-0.1061	-0.7343	-0.03777	-0.4516	-0.2715	-0.6923	-1.17	-1.573	-1.381	-0.1978	-2.018	-3.349	-3.071
Os03g0584300	3	Conserved hypothetical protein. (Os03t0584300-01), Transcript variants=Os03t0584300-01	-3.63	-2.604	-4.066	-3.378	-4.479	-3.489	-1.404	-1.138	-2.52	-2.689	-1.402	-1.42	-2.221	-1.985	-0.9577	-0.7346	0.1294	-0.1714	-0.9011	-1.086	-1.155	-1.058	-1.157	-1.04	-1.252	-1.184	-1.35	-1.399	-1.076	-1.035	-0.714	-0.7188	-0.5529	-0.419	-1.454	-1.498	-1.172	-0.7084	-1.062	-1.559	-2.341	-3.847	-4.751	0.7683	1.024	0.7847	-1.928
Os03g0639800	3	Snf7 family protein. (Os03t0639800-01), Transcript variants=Os03t0639800-01	-6.31	-5.234	-4.74	-4.91	-7.138	-5.928	-1.355	-0.4209	-4.075	-5.557	-0.8982	-0.9429	-2.808	-2.004	0.8097	-2.274	-4.548	-4.24	1.907	1.791	1.865	1.62	1.73	0.7974	0.9396	2.054	1.981	1.833	1.308	1.197	0.6429	0.6181	-1.523	-1.536	1.654	1.114	1.123	0.9891	1.433	0.9065	0.5998	1.847	1.889	2.011	2.556	2.092	-1.151
Os03g0645000	3	Similar to Expansin-B12. (Os03t0645000-00), Transcript variants=Os03t0645000-00, CGSNL Gene Symbol=EXPB12, CGSNL Gene Name=BETA-EXPANSIN 12, CGSNL Gene Symbol Synonym(s)=OsEXPB12%2C OsaEXPb1.17, CGSNL Gene Name Synonym(s)=Expansin-B12%2C Beta-expansin-12	-8.654	-8.768	-8.919	-9.368	-8.669	-9.166	0.2999	0.3476	-5.682	-8.472	-0.4604	-0.9947	-2.29	-1.85	2.089	-3.83	-6.726	-7.283	3.028	2.955	2.847	1.628	1.364	0.4568	-2.004	2.694	2.34	2.389	2.359	2.342	1.488	1.444	-5.66	-5.261	2.073	1.152	-0.7746	-0.1613	3.28	2.838	2.89	2.606	2.373	-0.9487	-1.852	-2.88	-3.845
Os05g0244600	3	Similar to OB-fold nucleic acid binding domain containing protein. (Os05t0244600-01), Transcript variants=Os05t0244600-01	-0.01883	-0.1444	0.1465	-0.1385	-0.1312	-0.6777	0.6999	1.074	0.3817	0.1949	0.7485	0.9931	0.0172	0.2894	1.332	0.4407	-0.1421	0.07453	1.82	1.55	1.541	2.054	1.912	1.497	2.26	1.447	1.366	1.269	1.819	1.787	0.6623	0.6658	0.1482	0.0091	1.785	1.528	2.083	1.414	2.378	1.915	1.731	2.337	2.285	3.056	2.86	2.766	2.368
Os05g0255800	3	Domain of unknown function DUF632 domain containing protein. (Os05t0255800-01), Transcript variants=Os05t0255800-01	-7.829	-7.926	-6.951	-8.493	-5.341	-5.746	-4.495	-3.452	-6.675	-7.419	-4.096	-4.206	-4.757	-5.379	-2.198	-4.739	-6.864	-6.497	-1.018	-0.696	-0.8093	-3.015	-2.828	-3.511	-3.065	-1.438	-1.457	-1.312	-2.41	-2.98	-2.863	-3.463	-5.215	-5.618	-2.298	-1.705	-3.011	-2.974	-1.451	-1.281	-1.192	-1.439	-2.013	-4.22	-3.715	-4.666	-3.854
Os05g0256000	3	Similar to TGF-beta receptor-interacting protein 1. (Os05t0256000-01), Transcript variants=Os05t0256000-01, CGSNL Gene Symbol=_, CGSNL Gene Name=_, CGSNL Gene Symbol Synonym(s)=OsWD40-116, CGSNL Gene Name Synonym(s)=_	0.06963	-0.576	-0.1086	-0.6407	0.03365	-0.4729	-0.4439	0.0278	-1.561	-1.727	-0.0015	0.4323	-0.3939	-0.3952	0.5144	-0.8001	-1.192	-1.024	0.8737	0.5689	0.3455	0.4194	1.251	0.05173	0.2142	0.07257	0.1163	-0.0372	0.1392	0.02204	-0.7114	-0.8993	-0.5738	-0.9556	0.2867	0.8371	1.33	0.4852	0.7498	0.7152	0.7931	0.9645	1.029	1.108	0.9532	0.9012	-0.7684
Os05g0269500	3	Generative cell specific-1%2C HAP2-GCS1 domain containing protein. (Os05t0269500-01), Transcript variants=Os05t0269500-01	-3.856	-2.652	-2.993	-1.802	-2.301	-1.452	-2.491	-2.336	-2.674	-2.108	-1.764	-1.83	-2.181	-2.281	-2.141	-0.879	-1.393	-1.455	-0.8676	-1.126	-1.226	-1.498	-2.034	-1.629	-1.116	-0.5134	-0.471	0.02073	-1.822	-1.137	-1.346	-1.021	-1.609	-1.416	-0.7336	-0.5797	-1.233	-0.8505	-2.15	-1.803	-2.225	-2.191	-2.191	-1.125	-1.386	-0.9376	-0.3496
Os05g0270000	3	Ribosomal protein L25 family protein. (Os05t0270000-01), Transcript variants=Os05t0270000-01	-5.923	-5.082	-7.611	-5.912	-5.202	-4.823	-2.98	-1.431	-5.925	-6.747	-1.728	-1.523	-3.727	-3.793	-1.047	-4.486	-6.001	-3.944	-0.377	-0.6751	-0.678	-0.09269	-0.1746	-1.071	0.7185	-0.3054	-0.3881	-0.891	-0.2646	-0.3404	-1.544	-1.642	-3.448	-4.136	-0.6784	-0.4705	-1.483	-3.041	-0.967	-1.231	-1.5	-0.9125	-1.251	-2.946	-2.728	-3.443	-2.347
Os05g0300700	3	Cell division cycle-associated protein domain containing protein. (Os05t0300700-01)%3BHypothetical conserved gene. (Os05t0300700-02), Transcript variants=Os05t0300700-01,Os05t0300700-02	0.4269	1.16	0.1569	0.3423	-0.2115	0.03092	-0.05651	0.716	-0.03849	-0.08647	0.8044	1.227	0.7005	0.9057	0.6292	0.5878	0.5266	0.8898	1.214	0.9213	0.8723	1.428	1.098	1.102	0.4592	0.6682	0.5435	0.3415	1.12	1.019	0.7419	0.7201	0.2167	0.1932	1.662	1.639	1.643	1.032	1.252	1.333	0.9344	0.6075	0.7717	1.248	1.856	1.619	1.623
Os07g0191000	3	Inositol monophosphatase family protein. (Os07t0191000-01), Transcript variants=Os07t0191000-01	0.151	0.1981	-0.1618	0.01642	0.2621	0.3257	0.7182	0.9279	0.1951	-0.2891	0.8243	0.7232	-0.2905	-0.3696	1.443	0.7753	1.064	0.9204	1.062	0.7212	0.6061	1.201	1.753	0.6971	1.633	0.9169	0.889	0.9286	1.285	1.354	0.8603	0.8821	1.009	1.106	1.299	1.573	1.992	1.494	1.033	0.9819	0.7638	1.471	1.423	1.919	1.823	2.175	2.262
Os07g0467800	3	Similar to Transposon protein. (Os07t0467800-01), Transcript variants=Os07t0467800-01	-2.089	-4.579	-2.606	-4.078	-3.365	-4.514	-3.819	-4.41	-4.828	-5.652	-2.966	-3.399	-3.54	-3.726	-3.076	-2.527	-2.849	-3.501	-3.429	-3.524	-3.595	-3.036	-3.127	-2.69	-2.946	-3.019	-2.923	-2.838	-3.413	-3.388	-3.117	-3.277	-2.826	-2.869	-2.891	-2.919	-3.079	-2.524	-2.404	-2.918	-2.569	-2.374	-2.613	-2.835	-3.688	-2.831	-3.433
Os07g0568000	3	Apolipophorin III-like domain containing protein. (Os07t0568000-01)%3BSimilar to predicted protein. (Os07t0568000-02)%3BSimilar to predicted protein. (Os07t0568000-03)%3BApolipophorin III-like domain containing protein. (Os07t0568000-04), Transcript variants=Os07t0568000-01,Os07t0568000-02,Os07t0568000-03,Os07t0568000-04	-4.471	-4.108	-4.18	-4.039	-4.425	-4.046	-1.977	-1.691	-3.233	-3.59	-1.945	-2.232	-3.04	-2.855	-0.7904	-1.399	-1.92	-2.421	-0.4796	-0.3902	-0.3813	-1.029	-1.28	-1.29	-1.772	-0.7964	-0.8389	-0.8684	-0.449	-0.3438	-0.9289	-0.9163	-1.908	-1.958	-0.6558	-1.087	-1.344	-1.528	-0.5839	-0.5028	-0.6295	-0.7764	-1.035	-1.501	-1.349	-1.883	-3.069
Os07g0568700	3	Polygalacturonase inhibitor 1 precursor (Polygalacturonase-inhibiting protein) (Floral organ regulator 1). (Os07t0568700-02), Transcript variants=Os07t0568700-02, CGSNL Gene Symbol=FOR1, CGSNL Gene Name=FLORAL ORGAN REGULATOR 1, CGSNL Gene Symbol Synonym(s)=OsFOR1%2C Osfor1, CGSNL Gene Name Synonym(s)=rice floral organ regulator-1%2C Floral organ regulator 1	-5.229	-8.935	-6.827	-8.571	-8.675	-9.159	1.424	2.478	-3.557	-7.571	3.946	3.736	1.891	2.2	4.739	1.068	2.11	0.8478	2.932	3.928	4.332	5.176	4.812	4.047	3.043	5.008	5.237	5.347	3.592	3.66	4.098	4.82	2.696	1.105	4.202	3.012	1.285	-0.421	2.226	3.106	4.46	5.082	4.795	-1.497	-1.605	-2.682	3.609
Os07g0647300	3	Conserved hypothetical protein. (Os07t0647300-01), Transcript variants=Os07t0647300-01	-6.09	-5.364	-5.89	-5.029	-5.401	-5.067	-5.263	-4.057	-5.352	-5.761	-4.265	-3.929	-4.896	-4.893	-4.405	-4.8	-6.352	-4.899	-3.516	-3.738	-3.439	-2.842	-3.572	-4.134	-2.864	-3.674	-3.567	-3.919	-2.936	-3.093	-3.392	-3.385	-3.872	-3.916	-3.398	-3.27	-3.712	-4.372	-3.415	-3.393	-3.252	-2.873	-2.812	-4.641	-4.701	-4.905	-4.078
Os09g0246300	3	Hypothetical protein. (Os09t0246300-01)%3BConserved hypothetical protein. (Os09t0246300-02), Transcript variants=Os09t0246300-01,Os09t0246300-02	-6.275	-5.504	-6.981	-6.252	-6.675	-6.703	-7.25	-5.229	-6.292	-7.698	-5.979	-5.571	-5.433	-6.026	-5.255	-5.558	-8.057	-7.672	-2.996	-0.7367	-1.37	-1.812	-2.937	-3.025	-6.032	-3.365	-2.804	-2.191	-4.321	-3.624	-2.882	-2.38	-3.142	-3.945	-6.14	-6.585	-6.69	-3.985	-2.205	-2.688	-4.814	-5.542	-5.604	-4.807	-3.771	-3.497	-4.179
Os09g0326100	3	Protein kinase%2C core domain containing protein. (Os09t0326100-01), Transcript variants=Os09t0326100-01	-7.585	-8.698	-7.84	-7.563	-6.602	-5.401	-7.597	-6.52	-6.749	-7.309	-7.888	-6.932	-6.898	-7.245	-6.463	-5.55	-9.02	-6.256	1.045	0.3965	-0.2889	-1.582	2.709	-4.391	-0.1052	-0.6296	-1.295	-1.943	-2.174	-2.859	-2.392	-3.505	-3.76	-3.985	-3.037	-1.613	0.5686	-0.2662	2.818	2.358	0.1194	-4.558	-4.088	-2.075	-3.193	-4.818	-2.641
Os09g0380400	3	Conserved hypothetical protein. (Os09t0380400-01), Transcript variants=Os09t0380400-01	-4.589	-4.782	-4.435	-4.456	-3.915	-4.216	-3.399	-3.728	-3.621	-4.021	-3.231	-3.275	-3.1	-3.29	-2.284	-2.865	-2.822	-3.025	-3.217	-3.328	-3.547	-3.268	-2.32	-2.713	-2.136	-2.782	-2.724	-2.69	-2.952	-2.801	-2.836	-2.936	-2.357	-2.397	-2.184	-2.318	-2.981	-2.994	-3.654	-3.708	-3.746	-3.968	-4.022	-3.238	-3.229	-2.718	-3.366
Os09g0380600	3	Protein of unknown function DUF295 domain containing protein. (Os09t0380600-01), Transcript variants=Os09t0380600-01	-8.771	-9.118	-9.038	-9.488	-8.8	-9.3	-9.544	-9.505	-6.805	-8.962	-8.66	-8.302	-8.367	-8.911	-9.221	-9.366	-9.205	-9.705	-6.982	-6.157	-7.55	-6.203	1.62	0.3091	-1.343	-7	-7.802	-8.266	-6.305	-6.345	-3.842	-4.022	-6.822	-6.044	-7.835	-8.855	-7.485	-6.508	-3.316	-4.415	-6.185	-5.086	-3.314	-6.766	-7.355	-7.296	-4.22
Os10g0567200	3	Hypothetical protein. (Os10t0567200-01), Transcript variants=Os10t0567200-01	-5.708	-4.382	-5.598	-5.291	-5.622	-5.409	-4.807	-4.365	-6.561	-7.142	-4.319	-4.059	-4.358	-4.649	-2.496	-3.957	-4.512	-4.89	-2.931	-2.285	-2.516	-1.844	-2.17	-2.65	-2.376	-2.384	-2.135	-2.028	-2.659	-2.652	-3.311	-3.112	-3.369	-3.543	-2.453	-2.808	-3.099	-3.403	-3.082	-3.155	-2.499	-1.389	-1.305	-4.995	-4.558	-3.99	-4.095
Os10g0569200	3	Six-bladed beta-propeller%2C TolB-like domain containing protein. (Os10t0569200-01), Transcript variants=Os10t0569200-01	1.631	1.331	1.9	1.335	2.085	1.772	2.063	2.497	1.208	1.102	2.35	2.353	1.764	1.904	2.976	2.006	1.411	1.329	3.192	2.88	2.678	2.784	2.858	2.34	2.554	2.469	2.513	2.516	2.763	2.647	1.933	1.856	1.747	1.561	3.117	2.83	3.176	2.599	3.113	2.994	2.959	3.244	3.016	2.391	2.011	1.824	1.82
Os11g0539200	3	Similar to Xyloglucan endotransglycosylase XET2 (Fragment). (Os11t0539200-01), Transcript variants=Os11t0539200-01, CGSNL Gene Symbol=XTH2, CGSNL Gene Name=XYLOGLUCAN ENDOTRANSGLUCOSYDASE/HYDROLASE 2, CGSNL Gene Symbol Synonym(s)=OsXTH2%2C XTR1%2C OsXTR1, CGSNL Gene Name Synonym(s)=xyloglucan endotransglucosylase/hydrolase%2C xyloglucan endotransglucosylase 2%2C XET-related gene 1	-1.352	-5.152	-6.482	-6.904	-8.211	-6.81	-1.487	-1.414	-4.657	-6.041	2.939	2.325	1.661	1.47	1.288	-2.765	-1.296	-1.72	4.138	4.071	3.212	-0.2038	-0.9013	-4.221	-5.814	2.065	0.6639	-0.1341	0.4434	1.011	2.073	2.125	0.2137	-1.7	0.7261	0.9598	0.8299	1.046	0.9017	1.003	1.019	-0.2131	0.2643	1.106	0.6188	-0.4173	-3.803
Os12g0615500	3	Similar to Hydrolase-like protein. (Os12t0615500-01), Transcript variants=Os12t0615500-01	0.6013	-0.4871	-0.7273	-0.7323	-0.249	-0.8124	0.3201	-0.4391	-0.4417	-0.7987	1.597	1.269	1.119	1.233	0.5103	0.2407	-0.1715	-0.4938	0.4278	0.4113	0.3782	1.344	1.403	1.143	0.9126	0.6713	0.6573	0.5796	0.7843	0.8598	0.6982	0.6727	0.02047	-0.111	0.6912	0.8395	0.5509	0.7695	0.9823	0.5087	0.2232	-0.5343	-0.5405	0.6324	0.6002	0.921	-0.6734
Os02g0269000	3	Protein of unknown function DUF502 family protein. (Os02t0269000-01), Transcript variants=Os02t0269000-01	-2.737	-2.685	-2.278	-1.797	-2.01	-2.242	-1.384	-1.147	-1.882	-1.286	-1.269	-1.332	-1.611	-1.336	-0.7785	-1.063	-1.476	-1.557	-0.6201	-0.467	-0.5527	-0.4988	-1.342	-1.106	-1.098	-0.6869	-0.8174	-1.015	-0.5596	-0.5378	-0.8081	-0.7842	-2.007	-2.081	-0.8539	-0.932	-1.329	-1.29	-0.2824	-0.4862	-0.5184	-1.127	-1.337	-1.31	-1.618	-1.3	-1.412
Os02g0540000	3	Similar to Zinc finger%2C C3HC4 type family protein%2C expressed. (Os02t0540000-01), Transcript variants=Os02t0540000-01	-7.297	-7.664	-7.317	-6.512	-8.016	-7.177	-7.29	-6.799	-6.138	-6.607	-5.606	-4.418	-3.819	-4.998	-6.204	-7.565	-8.512	-7.494	-6.217	-6.573	-6.88	-5.232	-5.663	-6.001	-6.19	-6.087	-5.923	-5.591	-5.721	-5.808	-5.594	-5.521	-6.858	-6.618	-6.236	-6.808	-5.192	-4.951	-7.296	-5.751	-5.954	-5.374	-5.254	-4.989	-4.968	-6.519	-6.81
Os03g0402000	3	TRAPP I complex%2C Bet3 domain containing protein. (Os03t0402000-01), Transcript variants=Os03t0402000-01	-4.462	-3.955	-4.468	-4.072	-3.929	-4.478	-3.268	-3.066	-3.798	-3.881	-3.177	-3.084	-3.372	-3.682	-2.45	-3.396	-3.245	-3.518	-2.462	-2.555	-2.644	-1.959	-1.365	-3.195	-2.248	-2.662	-2.812	-2.867	-2.416	-2.507	-2.766	-2.767	-3.227	-3.566	-1.848	-2.267	-3.274	-3.25	-3.013	-3.266	-3.034	-3.25	-3.007	-3.528	-3.761	-3.611	-3.385
Os07g0690400	3	Similar to Calmodulin-binding protein phosphatase. (Os07t0690400-01)%3BSimilar to Calmodulin-binding protein phosphatase. (Os07t0690400-02), Transcript variants=Os07t0690400-01,Os07t0690400-02, CGSNL Gene Symbol=_, CGSNL Gene Name=_, CGSNL Gene Symbol Synonym(s)=OsPP99, CGSNL Gene Name Synonym(s)=Protein phosphatase 99	-4.674	-4.294	-4.895	-4.272	-4.791	-4.389	-3.271	-2.687	-4.15	-3.886	-2.503	-2.526	-3.529	-3.521	-1.591	-2.339	-2.997	-3.427	-2.189	-2.251	-2.326	-1.975	-2.268	-3.114	-2.417	-2.306	-2.356	-2.544	-2.106	-2.12	-1.676	-1.507	-3.115	-3.227	-2.241	-2.57	-3.185	-3.383	-1.973	-2.576	-3.569	-3.075	-3.319	-3.21	-2.881	-3.772	-3.261
Os09g0280300	3	NAD(P)-binding domain containing protein. (Os09t0280300-01), Transcript variants=Os09t0280300-01	-2.702	-2.004	-2.941	-2.128	-2.722	-2.409	-0.8857	-0.7769	-2.366	-2.916	-0.2514	-0.3556	-1.656	-1.411	0.39	-0.4814	-0.1496	-1.362	-0.9311	-0.9157	-1.211	-0.5894	-0.8123	-0.612	-0.5301	-1.122	-1.376	-1.417	-0.4512	-0.3649	-0.487	-0.3994	-0.4837	-0.695	-0.1359	0.01391	-0.1047	-0.4107	-0.6578	-1.184	-1.766	-2.753	-2.911	-0.00339	-0.5595	-0.6958	-3.128
Os09g0298500	3	Zinc finger%2C RING/FYVE/PHD-type domain containing protein. (Os09t0298500-01)%3BSimilar to Protein binding protein. (Os09t0298500-02), Transcript variants=Os09t0298500-01,Os09t0298500-02	-7.259	-7.23	-8.835	-7.846	-8.119	-8.422	-4.757	-4.05	-6.577	-7.027	-4.753	-5.053	-5.141	-5.161	-2.69	-4.043	-5.356	-5.325	-2.855	-3.354	-3.979	-5.192	-4.708	-5.616	-6.247	-3.55	-2.905	-3.212	-5.277	-4.95	-5.516	-5.09	-6.962	-6.325	-2.881	-2.347	-4.352	-5.797	-4.66	-5.049	-5.612	-5.028	-5.457	-7.172	-5.493	-6.819	-6.065
Os09g0401200	3	Similar to tetraticopeptide domain-containing thioredoxin. (Os09t0401200-01)%3BHypothetical gene. (Os09t0401200-02), Transcript variants=Os09t0401200-01,Os09t0401200-02, CGSNL Gene Symbol=TRXH3, CGSNL Gene Name=THIOREDOXIN H-TYPE 3, CGSNL Gene Symbol Synonym(s)=OsTRXh3%2C OsTrx26%2C antiSTR1, CGSNL Gene Name Synonym(s)=Thioredoxin H-type 3%2C H-type Thioredoxin 3%2C Thioredoxin 26	-6.113	-4.685	-6.222	-5.522	-6.213	-4.985	-7.041	-5.222	-6.596	-6.697	-5.379	-4.51	-5.414	-5.604	-6.235	-6.178	-7.956	-6.615	-3.935	-4.157	-4.242	-4.685	-4.127	-4.545	-4.547	-4.503	-3.908	-4.032	-4.595	-5.006	-4.761	-4.889	-5.353	-5.31	-4.835	-4.485	-4.783	-4.576	-4.994	-5.374	-5.318	-5.332	-5.566	-5.414	-5.277	-5.488	-5.725
Os11g0568300	3	Cell division cycle-associated protein domain containing protein. (Os11t0568300-01), Transcript variants=Os11t0568300-01	-3.882	-2.636	-2.41	-2.05	-2.402	-1.943	-2.485	-0.9795	-4.303	-3.429	-1.269	-1.437	-2.648	-2.474	-0.7959	-3.167	-5.396	-4.575	1.681	1.574	1.305	0.2605	0.34	-0.9438	-2.446	1.733	1.535	1.287	0.3163	0.2331	-1.589	-1.759	-2.62	-2.766	0.7481	0.402	-0.6032	-0.7611	0.04223	-0.2857	-0.1704	-0.5308	-1.191	-0.6295	-1.11	-1.67	-3.091
Os06g0589300	3	ABC transporter-like domain containing protein. (Os06t0589300-01), Transcript variants=Os06t0589300-01, CGSNL Gene Symbol=ABCA2, CGSNL Gene Name=ABC TRANSPORTER A FAMILY MEMBER 2, CGSNL Gene Symbol Synonym(s)=OsABCA2%2C OsISC27, CGSNL Gene Name Synonym(s)=ABC transporter superfamily ABCA subgroup member 2%2C Iron-sulfur cluster protein 27	-6.402	-6.02	-5.075	-4.817	-4.454	-3.665	-4.938	-5.276	-4.312	-4.971	-1.45	-1.344	-1.047	-0.9021	-4.905	-5.406	-5.314	-5.357	-2.605	-2.758	-3.007	-2.838	-3.039	-3.245	-3.673	-2.889	-3.04	-2.922	-2.88	-2.693	-3.04	-2.89	-4.532	-4.409	-3.706	-3.553	-4.03	-4.684	-3.583	-2.825	-2.786	-4.48	-4.942	-4.871	-4.718	-5.124	-4.065
Os07g0565500	3	Conserved hypothetical protein. (Os07t0565500-01), Transcript variants=Os07t0565500-01	-4.488	-2.724	-5.586	-2.093	-4.022	-2.081	-0.8141	-0.1277	-1.26	1.065	-0.103	-0.3755	-0.07717	0.2052	0.9085	0.4556	-1.32	-0.171	1.651	2.082	2.209	0.688	1.061	-0.3009	-1.003	2.01	1.577	1.008	1.881	1.863	1.591	1.535	-2.01	-1.884	0.5458	0.8463	0.5667	0.5844	1.43	1.78	1.988	1.793	1.614	0.3066	-0.3472	-1.146	-3.083
Os02g0556700	3	T-complex 11 family protein. (Os02t0556700-01)%3BSimilar to H0525C06.4 protein. (Os02t0556700-02), Transcript variants=Os02t0556700-01,Os02t0556700-02	0.3818	-1.565	0.2587	-0.2555	-2.349	-0.9588	0.7296	0.7634	0.2279	0.07917	1.592	1.461	0.9159	0.8108	2.245	3.352	3.135	2.601	1.864	1.999	2.05	2.133	2.02	1.961	2.414	2.003	2.2	2.296	1.943	2.113	2.532	2.514	2.495	2.562	1.64	2.023	1.133	1.016	1.682	2.242	2.598	2.904	2.807	0.4137	0.7696	0.4368	1.074
Os06g0562600	3	Similar to T-complex protein 1%2C epsilon subunit (TCP-1-epsilon) (CCT-epsilon) (TCP-K36). (Os06t0562600-01), Transcript variants=Os06t0562600-01	1.623	1.311	2.093	1.899	2.519	2.305	2.704	3.504	2.766	2.354	3.278	3.211	2.475	2.523	3.892	2.015	1.421	2.118	3.971	3.557	3.425	2.965	3.424	2.116	3.527	3.141	3.06	2.858	3.944	3.985	3.311	3.364	2.52	2.353	3.577	3.698	3.676	2.544	3.162	2.958	3.19	3.38	3.339	2.376	2.204	1.94	1.794
Os01g0610700	4	Zinc finger%2C RING/FYVE/PHD-type domain containing protein. (Os01t0610700-01), Transcript variants=Os01t0610700-01, CGSNL Gene Symbol=_, CGSNL Gene Name=_, CGSNL Gene Symbol Synonym(s)=OsRFPV-4, CGSNL Gene Name Synonym(s)=RING finger protein OsRFPV-4%2C RING-V protein 4	-1.961	-1.666	-2.003	-1.987	-1.911	-1.647	-2.861	-2.647	-1.494	-1.544	-2.629	-2.013	-2.326	-2.263	-3.438	-2.447	-2.215	-1.654	-2.728	-3.045	-2.92	-1.93	-2.445	-1.869	-1.838	-2.791	-2.316	-2.239	-2.864	-2.828	-2.327	-2.138	-1.423	-1.52	-2.52	-2.73	-1.911	-1.657	-3.203	-2.896	-2.556	-2.183	-2.127	-1.347	-0.8449	-0.6812	-1.215
Os02g0217400	4	Cytochrome P450 family protein. (Os02t0217400-01), Transcript variants=Os02t0217400-01	-7.096	-8.678	-8.53	-8.148	-8.705	-7.942	-9.011	-9.877	-6.712	-8.825	-8.409	-7.909	-7.745	-6.063	-9.654	-9.648	-9.363	-9.096	-8.86	-9.263	-8.728	-8.788	-9.543	-9.828	-8.074	-9.868	-9.717	-10.39	-8.525	-8.122	-9.107	-7.95	-8.406	-9.458	-8.886	-9.164	-2.288	-6.38	-10.11	-9.562	-8.544	-6.921	-6.961	-6.036	-6.657	-7.675	-7.183
Os02g0280100	4	Micro-fibrillar-associated 1%2C C-terminal family protein. (Os02t0280100-00), Transcript variants=Os02t0280100-00	-0.7217	-0.2937	-0.4437	-0.2932	-0.2117	-0.2049	-1.482	-0.9614	-0.9304	-0.3752	-0.969	-0.8022	-0.9912	-0.8731	-1.087	-0.9698	-1.17	-0.9233	-0.1034	0.000199	0.07549	-0.3027	-0.4504	-0.2882	-0.383	-0.3859	-0.3986	-0.2349	-0.7234	-0.8805	-1.043	-1.028	-1.2	-1.248	-0.5795	-0.7113	-0.4816	-0.4773	-0.06168	-0.3957	-1.437	0.6898	0.8501	0.09348	0.5396	0.7266	2.392
Os02g0532800	4	7TM GPCR%2C rhodopsin-like domain containing protein. (Os02t0532800-00), Transcript variants=Os02t0532800-00	5.543	-0.9318	5.053	-5.312	5.21	-0.9965	3.188	-2.71	2.474	-2.073	-5.555	-5.42	-3.033	-4.178	-1.068	-5.06	0.7038	-4.078	-3.891	-2.704	-2.093	-2.338	-2.802	-1.102	-1.438	-2.658	-2.943	-0.5373	-1.536	-1.352	-1.305	-1.389	0.6175	0.5307	0.05323	0.5523	0.219	0.4126	-3.887	-3.697	-1.802	0.2729	1.04	1.196	1.5	1.228	-0.2873
Os02g0762100	4	Similar to Regulator of ribonuclease-like protein 2. (Os02t0762100-01)%3BSimilar to Regulator of ribonuclease-like protein 2. (Os02t0762100-02), Transcript variants=Os02t0762100-01,Os02t0762100-02	-0.5252	1.624	-0.9378	0.9203	-0.684	0.7335	-0.0658	0.2868	-0.3284	0.1814	-1.842	-2.36	-3.309	-3.246	-3.191	-1.316	-0.3234	-0.09378	-4.624	-4.903	-4.952	-5.11	-4.806	-2.918	-2.373	-3.671	-3.832	-3.718	-4.279	-3.684	-4.558	-4.42	-1.261	-1.007	-3.824	-2.199	-1.686	-0.3563	-3.472	-1.759	-1.536	-1.742	-2.427	1.517	1.82	1.719	3.138
Os06g0527800	4	Similar to Polyketide cyclase. (Os06t0527800-01), Transcript variants=Os06t0527800-01, CGSNL Gene Symbol=_, CGSNL Gene Name=_, CGSNL Gene Symbol Synonym(s)=OsPYL/RCAR7%2C PYL7%2C OsPYL7%2C OsPYL8%2C OsEnS-90, CGSNL Gene Name Synonym(s)=PYRABACTIN RESISTANCE 1 LIKE/REGULATORY COMPONENTS OF ABA RECEPTOR 7%2C endosperm-specific gene 90	-8.656	-8.974	-8.937	-8.924	-8.66	-8.981	-7.594	-9.815	-6.649	-8.808	-9.482	-9.059	-8.363	-8.781	-9.578	-9.625	-9.305	-9.608	-8.857	-9.263	-9.045	-7.289	-9.089	-9.287	-9.768	-9.327	-8.969	-9.207	-8.359	-7.907	-9.039	-8.608	-9.567	-9.126	-8.297	-9.062	-1.037	0.5769	-4.651	-4.375	-3.735	-4.325	-5.422	0.8815	2.794	4.289	4.656
Os06g0600800	4	Hypothetical protein. (Os06t0600800-01), Transcript variants=Os06t0600800-01	-0.3461	-0.08877	-0.2794	0.3782	-0.3575	0.0923	-0.9987	-1.556	-0.3261	-0.1008	-1.338	-1.128	-1.342	-0.8928	-2.205	-1.019	-0.6051	-0.06367	-2.716	-2.679	-3.159	-2.672	-1.362	-0.04618	-0.7831	-2.393	-2.64	-1.966	-2.401	-2.423	-2.044	-2.029	-0.828	-0.7187	-1.182	-2.059	-1.555	-0.9694	-2.824	-3.012	-2.681	-2.141	-1.862	0.3953	0.7204	0.7374	0.9094
Os10g0566700	4	Chaperonin Cpn10 family protein. (Os10t0566700-00), Transcript variants=Os10t0566700-00	0.4706	1.305	1.6	0.9696	1.578	1.395	2.253	1.98	0.1922	-0.4313	0.1298	-0.6472	-0.766	-1.011	1.714	0.7653	1.795	0.7675	-0.3017	-0.1162	-0.5329	0.4572	0.04037	-0.683	1.183	-0.292	-0.6063	-1.039	0.0129	-0.1452	-1.045	-1.084	0.6406	0.9235	1.722	1.275	1.932	1.449	1.605	0.6724	0.2789	0.08475	0.3512	2.22	1.354	1.286	0.1093
Os02g0280000	4	Hypothetical gene. (Os02t0280000-01), Transcript variants=Os02t0280000-01	-4.466	-4.55	-4.17	-4.512	-3.268	-3.884	-5.838	-5.144	-5.73	-4.577	-5.793	-4.871	-5.171	-5.606	-6.736	-6.13	-5.993	-5.214	-5.183	-5.108	-4.513	-4.129	-5.238	-4.912	-4.473	-5.152	-5.015	-5.213	-5.487	-5.685	-5.53	-5.535	-5.598	-5.326	-4.742	-4.817	-5.637	-5.245	-7.03	-6.124	-5.616	-4.357	-4.198	-5.291	-5.335	-4.216	-1.386
Os02g0288400	4	Similar to MRP-like ABC transporter. (Os02t0288400-00), Transcript variants=Os02t0288400-00, CGSNL Gene Symbol=MRP5, CGSNL Gene Name=MULTIDRUG RESISTANCE-ASSOCIATED PROTEIN 5, CGSNL Gene Symbol Synonym(s)=OsABCC5%2C OsMRP5, CGSNL Gene Name Synonym(s)=ABC transporter superfamily ABCC subgroup member 5%2C multidrug resistance-associated protein 5	-7.573	-7.318	-6.341	-7.611	-5.828	-5.352	-9.528	-9.831	-5.745	-8.863	-9.028	-9.104	-7.994	-8.731	-9.629	-9.662	-9.327	-9.662	-8.909	-9.313	-8.524	-7.73	-7.425	-0.9005	-0.3986	-9.858	-8.416	-8.252	-8.016	-8.148	-9.067	-9.299	-9.655	-7.897	-5.106	-5.597	-5.056	-6.743	-9.717	-9.684	-8.805	-8.68	-7.582	-8.306	-8.351	-8.174	-3.418
Os02g0290400	4	Ribosomal biogenesis%2C methyltransferase%2C EMG1/NEP1 domain containing protein. (Os02t0290400-01), Transcript variants=Os02t0290400-01	1.279	0.4987	1.09	0.6416	1.306	0.9812	0.4152	0.5884	0.5878	0.1798	-0.1002	0.352	-0.1784	0.2258	0.7262	0.2395	-0.1658	0.5563	1.1	0.657	0.5227	0.1356	0.4642	0.00479	0.5295	0.4277	0.5275	0.4058	0.4662	0.3474	-0.0251	-0.06867	0.4845	0.4434	0.9653	1.018	1.462	0.7489	1.17	1.101	1.089	1.447	1.508	1.322	1.731	1.443	0.9239
Os02g0705000	4	NAD(P)-binding domain containing protein. (Os02t0705000-01), Transcript variants=Os02t0705000-01	-1.998	-1.073	-1.332	-1.594	-1.38	-0.616	-0.6187	-0.6178	-1.784	-1.767	-3.346	-3.922	-3.732	-3.64	-1.286	-0.8486	-0.8427	-1.495	-2.065	-2.041	-2.053	-2.286	-1.597	-1.53	-1.058	-1.807	-1.775	-1.826	-1.596	-1.611	-1.061	-0.997	-0.8231	-0.5239	-1.297	-1.213	-1.111	-1.191	-1.175	-1.428	-1.582	-2.786	-2.679	-0.1964	-0.745	-0.6704	-1.361
Os03g0640400	4	Uncharacterised domain KxDL domain containing protein. (Os03t0640400-01), Transcript variants=Os03t0640400-01	-0.8261	-0.5111	-0.5958	0.474	-0.4984	-0.2479	-0.659	-0.5898	0.4499	0.6305	-1.714	-1.67	-1.949	-1.399	-0.2843	-0.2832	-0.9702	-0.1421	-0.1522	-0.157	0.005167	0.08935	-0.5539	-1.125	0.4368	0.02112	0.002173	-0.1258	-0.4453	-0.4341	-0.2271	-0.3107	-1.025	-1.088	-0.5563	-0.5851	0.749	0.4802	0.3215	0.4061	0.6026	1.714	1.774	1.735	1.698	1.365	2.122
Os03g0707900	4	Similar to Toc64. (Os03t0707900-01), Transcript variants=Os03t0707900-01	-0.4659	0.1829	0.201	0.04973	0.006127	0.3927	-0.531	-0.2921	-0.1796	-0.03171	-0.2544	-0.1252	-0.0806	-0.01052	-0.2279	-0.3054	-0.2222	-0.02782	-0.349	-0.5491	-0.5273	-0.2731	0.275	-0.9542	0.5114	-0.584	-0.4522	-0.458	-0.7146	-0.7815	-0.6085	-0.6246	-0.1802	-0.2345	-0.3914	-0.3513	0.3747	0.05776	0.1303	-0.2593	-0.07683	0.7392	0.8107	-0.2668	-0.08943	0.6704	1.174
Os04g0450100	4	Protein of unknown function DUF341 domain containing protein. (Os04t0450100-01)%3BSimilar to H0818E04.16 protein. (Os04t0450100-02), Transcript variants=Os04t0450100-01,Os04t0450100-02, CGSNL Gene Symbol=_, CGSNL Gene Name=_, CGSNL Gene Symbol Synonym(s)=_, CGSNL Gene Name Synonym(s)=dihydrofolate reductase	2.413	2.256	1.623	0.3172	2.605	0.8496	0.4362	-0.6646	1.407	-0.001333	-0.1605	0.04384	0.4266	0.2733	-1.866	-1.442	-0.4401	-0.3047	-2.176	-2.083	-2.472	-1.708	-0.8727	-0.1272	0.4541	-0.7717	-1.669	-1.06	-0.09433	-0.3255	0.3301	0.4427	-0.1335	-0.07243	-0.0863	-0.5884	-0.6733	-0.1802	-2.208	-1.967	-1.87	-1.408	-1.009	0.9755	1.178	1.603	2.03
Os04g0470300	4	Uncharacterised protein family UPF0136%2C Transmembrane domain containing protein. (Os04t0470300-01)%3BUncharacterised protein family UPF0136%2C Transmembrane domain containing protein. (Os04t0470300-02), Transcript variants=Os04t0470300-01,Os04t0470300-02	-1.674	-1.4	-1.177	-0.7066	-0.8534	-0.8032	-1.331	-1.473	-0.8328	-1.04	-1.478	-1.516	-1.713	-1.531	-0.4134	-1.306	-1.583	-1.181	-1.489	-1.421	-1.735	-1.339	-0.9869	-1.452	-0.3657	-1.608	-1.469	-1.369	-1.806	-1.695	-1.603	-1.646	-1.106	-1.219	-1.283	-0.8851	-0.1505	-0.7977	-0.8776	-0.6883	-0.5552	-0.6212	-0.5638	-0.638	-0.7917	-1.136	-1.441
Os04g0471300	4	Similar to H0418A01.6 protein. (Os04t0471300-01), Transcript variants=Os04t0471300-01	2.582	2.002	0.6245	0.8813	1.224	1.084	0.8742	-0.06242	0.2909	0.52	0.7129	0.6571	0.6472	0.8215	-1.195	-0.1288	-0.4622	0.1698	-0.7521	-0.7963	-0.719	-0.2946	-0.9487	-0.876	0.3951	-0.3481	0.05577	0.1837	-2.016	-1.905	-0.4516	-0.2068	-0.1061	0.1101	-0.7078	-0.6679	-1.491	-1.058	-3.25	-1.705	-0.8372	-0.3851	-0.7518	-0.5837	0.1213	1.531	3.346
Os04g0471400	4	Similar to H0418A01.7 protein. (Os04t0471400-01)%3BSimilar to H0418A01.7 protein. (Os04t0471400-02)%3BSimilar to H0418A01.7 protein. (Os04t0471400-03), Transcript variants=Os04t0471400-01,Os04t0471400-02,Os04t0471400-03	0.5479	0.5005	0.2279	-0.03537	0.211	0.423	-0.8216	-0.4154	-0.2258	0.2163	-0.5598	-0.4826	0.1752	0.07844	-0.4328	-0.03877	0.07287	0.1682	-0.1103	0.1567	0.2404	-0.2232	-0.2549	0.001563	0.2329	-0.005907	0.1411	0.2786	-0.1283	-0.1228	-0.3005	-0.3183	-0.2426	-0.2369	-0.4021	-0.08063	0.4499	0.9688	-0.7361	-0.6132	-0.1757	-0.06394	-0.2227	-0.1617	1.08	1.829	2.659
Os05g0267800	4	Cellular retinaldehyde-binding/triple function%2C C-terminal domain containing protein. (Os05t0267800-01), Transcript variants=Os05t0267800-01	0.04977	-0.153	0.01159	-0.772	-1.391	-1.734	-0.1567	-1.391	-1.182	-2.16	-6.414	-5.154	-5.023	-6.005	-5.685	-2.521	-2.738	-2.691	-7.225	-8.189	-8.195	-7.061	-7.08	-6.093	0.4124	-6.9	-6.263	-3.152	-6	-5.698	-2.725	-2.813	-0.4169	-1.559	-0.8303	0.5366	0.9849	1.038	-4.376	-2.135	-1.224	0.2794	0.2733	1.6	2.3	2.575	4.454
Os05g0270400	4	Protein phosphatase inhibitor family protein. (Os05t0270400-01), Transcript variants=Os05t0270400-01	0.4929	0.799	0.6076	0.9128	0.9901	0.7699	0.9977	0.6255	1.651	1.511	0.7005	0.7494	0.3724	0.923	1.086	0.9351	1.218	1.195	0.5023	0.4628	0.3165	1.102	0.3661	0.5888	0.7352	0.404	0.4072	0.466	0.3191	0.4367	0.4941	0.5657	0.9711	1.08	0.6748	0.427	0.4827	0.6223	1.058	1.119	1.364	1.195	1.192	1.975	2.362	2.965	2.879
Os05g0274300	4	Similar to ATP binding protein. (Os05t0274300-01), Transcript variants=Os05t0274300-01	-1.907	-1.529	-1.496	-0.8829	-1.437	-1.197	-2.566	-3.17	-0.423	-0.4113	-2.038	-2.311	-1.496	-1.04	-2.772	-1.712	-1.355	-1.19	-2.567	-2.283	-2.478	-1.709	-2.174	-1.847	-1.338	-2.137	-2.329	-2.046	-3.048	-2.972	-2.752	-2.715	-2.145	-1.944	-2.027	-2.403	-2.457	-1.841	-2.468	-2.283	-1.856	-1.305	-1.427	-0.7411	-1.164	-0.6644	-0.04045
Os05g0292200	4	Similar to Transcription factor IIA large subunit (TFIIA-L1). (Os05t0292200-01), Transcript variants=Os05t0292200-01	1.543	1.709	1.635	1.096	1.493	1.29	0.4873	0.9725	0.6193	0.5419	0.6995	1.019	0.6851	0.849	0.7558	0.7317	0.6994	0.7721	0.8434	0.7648	0.8223	0.8298	0.7885	0.7878	1.222	0.7872	0.6711	0.7631	0.7067	0.7031	0.565	0.527	0.8724	0.8371	0.5436	0.8129	0.8478	0.9925	1.082	1.423	1.531	1.052	0.976	1.118	1.185	1.01	1.751
Os05g0302600	4	TRAM%2C LAG1 and CLN8 homology domain containing protein. (Os05t0302600-01), Transcript variants=Os05t0302600-01	0.5716	-0.3447	0.1308	-0.3406	0.4437	0.1241	-0.2471	-1.18	-1.462	-0.704	-0.1713	-0.2603	-0.8306	-0.9329	-1.179	-1.327	-1.42	-1.686	-1.463	-1.184	-1.339	-1.152	-0.6408	-1.059	-0.08294	-1.273	-1.572	-1.541	-1.012	-1.329	-1.628	-1.879	-1.636	-1.794	-0.4109	-0.5498	-0.9537	-1.149	-1.197	-1.351	-1.371	-1.31	-1.145	-1.046	-0.8592	0.04783	0.9142
Os06g0562700	4	Conserved hypothetical protein. (Os06t0562700-01), Transcript variants=Os06t0562700-01	-5.109	-4.512	-4.707	-4.053	-4.652	-4.005	-5.975	-4.853	-6.243	-4.571	-5.339	-4.646	-4.911	-6.216	-5.361	-5.3	-6.547	-5.23	-4.399	-4.373	-4.228	-4.968	-4.799	-4.487	-4.909	-4.942	-4.418	-4.927	-5.677	-6.015	-5.167	-4.994	-5.422	-5.409	-5.03	-5.512	-5.252	-5.311	-4.747	-4.76	-4.868	-4.997	-5.362	-5.714	-4.988	-5.141	-2.968
Os07g0119800	4	Protein of unknown function DUF538 domain containing protein. (Os07t0119800-00), Transcript variants=Os07t0119800-00	-1.892	-1.422	-2.086	-2.035	-1.409	-1.875	-2.066	-2.633	-1.705	-2.846	-0.403	-0.6067	-0.3866	-0.0415	-2.865	-2.479	-2.164	-2.802	-2.386	-2.201	-2.469	-2.094	-2.185	-2.393	-1.713	-2.373	-2.029	-1.948	-2.601	-2.626	-2.655	-2.577	-0.7022	-0.0914	-1.234	-2.215	-2.133	-2.384	-2.4	-2.407	-1.779	-1.204	-0.8504	-2.171	-1.148	-0.4753	3.748
Os07g0466300	4	Similar to Ubiquitin-related modifier 1 homolog. (Os07t0466300-01), Transcript variants=Os07t0466300-01, CGSNL Gene Symbol=SLG, CGSNL Gene Name=SLENDER GLUME, CGSNL Gene Symbol Synonym(s)=slg%2C Rurm1%2C Urm1, CGSNL Gene Name Synonym(s)=slender glume%2C slender-glume%2C rice ubiquitin-related modifier-1%2C ubiquitin-related modifier-1	0.7747	1.035	0.8533	0.727	1.064	0.9088	0.218	0.2027	0.6785	0.7472	0.01267	0.2162	-0.2765	0.07233	0.4326	0.3483	0.3023	0.8239	0.4512	0.3031	0.1423	0.464	0.05456	-0.1737	0.5393	0.2299	0.1973	0.2295	0.2907	0.3078	-0.14	-0.02289	0.2472	0.1949	0.4856	0.4881	1.218	0.9823	1.674	1.31	1.674	1.581	1.622	2.063	1.743	1.509	2.239
Os07g0483400	4	Protein of unknown function DUF2365 domain containing protein. (Os07t0483400-01), Transcript variants=Os07t0483400-01	-0.4823	-0.2607	-0.8745	-0.6485	-0.3328	-0.2792	-1.408	-1.485	-1.421	-1.344	-1.769	-1.604	-1.788	-1.488	-1.257	-1.107	-1.22	-1.009	-1.068	-1.006	-0.9517	-0.953	-0.6561	-0.6126	-0.3229	-1.098	-1.052	-0.7523	-1.309	-1.171	-1.357	-1.392	-1.039	-1.084	-1.128	-1.088	-0.9368	-0.8475	-1.193	-1.109	-1.001	-0.9271	-0.962	-0.1486	-0.1371	-0.2199	0.1937
Os07g0485100	4	Similar to Beta-ureidopropionase (EC 3.5.1.6) (Beta-alanine synthase) (N- carbamoyl-beta-alanine amidohydrolase). (Os07t0485100-01), Transcript variants=Os07t0485100-01	-2.736	-0.8069	-1.287	-0.6425	-1.064	-0.09368	-1.713	-1.419	0.5749	0.5362	-0.05301	-0.07317	-0.1067	0.7427	-2.027	-1.135	-0.5941	-0.3886	-2.448	-2.413	-2.524	-1.271	-1.654	-0.4705	0.1708	-2.122	-2.019	-1.882	-2.369	-2.218	-1.751	-1.578	-1.213	-0.9084	-1.514	-0.7744	0.06896	0.2746	-0.946	-0.739	-0.9503	-0.5727	-0.4627	1.191	1.356	1.119	0.5264
Os07g0571900	4	Prp18 domain containing protein. (Os07t0571900-01), Transcript variants=Os07t0571900-01	-0.4113	-0.4514	-0.314	0.2364	-0.4263	-0.4061	-0.8945	-0.9297	-0.06871	0.4595	-0.8288	-0.712	-0.4286	-0.2575	-1.08	-0.9409	-0.8771	-0.365	-0.3095	-0.1206	-0.06678	-0.3172	-0.4552	-0.498	-0.4267	-0.5135	-0.4035	-0.2502	-1.148	-1.223	-1.251	-1.351	-1.027	-1.027	-0.981	-0.9953	-0.05437	0.08649	-0.6517	-0.7155	-0.6728	0.8365	1.05	0.5607	0.5383	0.6717	1.348
Os08g0225100	4	Similar to predicted protein. (Os08t0225100-00), Transcript variants=Os08t0225100-00	-0.8057	-0.7431	-0.7851	0.08893	-1.047	-0.456	-1.16	-0.8648	-0.5034	-0.06527	-0.6294	-0.5302	-0.2137	-0.1403	-0.9585	-0.9544	-1.122	-0.4053	-0.5584	-0.5012	-0.3175	-1.13	-1.293	-0.6841	-0.7348	-0.6122	-0.6267	-0.7455	-1.208	-1.183	-0.6042	-0.7001	-1.094	-1.245	-1.796	-0.8771	-0.7266	-0.693	-0.9248	-0.6132	-0.4937	-0.1042	-0.1656	-0.3155	-0.3237	-0.09346	1.224
Os09g0542200	4	Thioredoxin-like fold domain containing protein. (Os09t0542200-01)%3BThioredoxin-like fold domain containing protein. (Os09t0542200-02), Transcript variants=Os09t0542200-01,Os09t0542200-02	0.651	1.099	0.6626	0.9123	-0.0557	0.763	0.5575	0.6515	0.1824	0.4497	0.2854	0.3447	-0.1353	0.1815	-0.4037	0.01389	0.332	0.4207	-0.685	-0.524	-0.4053	-0.1049	0.002267	0.0607	0.3232	-0.4787	-0.2728	-0.2448	-0.7866	-0.7077	-0.4149	-0.3173	0.5301	0.6975	-0.7373	0.2469	1.108	1.67	0.01102	0.05091	-0.02839	-0.2618	-0.4086	2.391	2.133	1.928	0.7583
Os10g0497100	4	Similar to 1-acyl-sn-glycerol-3-phosphate acyltransferase 1%2C chloroplast precursor (EC 2.3.1.51) (Lysophosphatidyl acyltransferase 1). Splice isoform 2. (Os10t0497100-01), Transcript variants=Os10t0497100-01	-2.466	-1.426	-1.862	-0.6074	-2.408	-1.324	-2.295	-2.232	-1.735	-1.278	-2.312	-2.397	-2.542	-2.134	-2.523	-1.326	-1.929	-1.581	-1.728	-1.824	-1.836	-1.743	-1.339	-1.222	-1.192	-1.863	-1.818	-1.637	-2.011	-2.085	-2.009	-2.028	-1.847	-1.806	-2.068	-1.639	-1.455	-1.023	-1.494	-1.426	-1.265	-1.326	-1.236	-0.3678	-0.2439	-0.385	-1.027
Os10g0569000	4	Hypothetical conserved gene. (Os10t0569000-00), Transcript variants=Os10t0569000-00	3.744	2.783	3.225	2.375	3.265	3.131	2.539	1.888	2.576	2.294	0.4952	0.2545	0.7911	0.9467	1.67	1.257	1.892	2.022	0.8645	0.9033	0.9996	0.4033	0.2821	0.7067	0.6262	0.7984	1.159	1.389	1.307	1.304	1.092	1.021	1.541	1.616	1.221	1.78	1.955	1.761	1.746	1.579	1.749	2.141	2.107	2.732	2.499	2.723	3.117
Os11g0106000	4	Conserved hypothetical protein. (Os11t0106000-01)%3BConserved hypothetical protein. (Os11t0106000-02), Transcript variants=Os11t0106000-01,Os11t0106000-02	-0.5715	0.3127	-1.806	-2.206	0.3369	-0.9789	-1.925	-1.94	-1.143	-1.029	-2.649	-2.595	-1.794	-1.987	-2.268	-1.917	-1.19	-0.6021	-2.144	-2.327	-2.391	-1.707	-1.331	-1.147	-2.278	-2.251	-2.124	-2.187	-1.847	-1.434	-2.043	-1.973	-2.503	-2.473	-1.816	-2.08	-2.689	-2.177	-2.397	-2.843	-2.7	-2.032	-1.029	-1.262	-0.8144	-0.563	0.8078
Os02g0218300	4	Non-protein coding transcript. (Os02t0218300-01), Transcript variants=Os02t0218300-01	0.3891	-0.2063	0.01172	0.6616	-0.4546	-0.545	-1.118	-1.675	-0.7242	0.4639	-1.702	-1.923	-0.5248	-0.2627	-1.456	-0.199	-1.255	-0.946	-0.5883	-0.5692	-0.6872	-0.9254	-1.228	-1.305	-0.9238	-0.8026	-0.5126	-0.261	-1.205	-1.23	-1.115	-1.131	-1.398	-1.221	-1.324	-1.478	-1.384	-1.011	-0.9566	-1.373	-0.8397	1.298	1.307	-0.4972	-0.7577	-0.5833	0.9839
Os02g0533800	4	Similar to ATPase inhibitor. (Os02t0533800-01), Transcript variants=Os02t0533800-01	0.2138	1.52	0.9021	2.388	0.666	2.44	0.5813	-0.06323	2.952	3.243	1.186	0.8865	2.623	3.499	-4.178	-1.39	1.981	2.724	-6.082	-4.356	-2.842	-2.647	-5.886	-2.586	-0.6246	-4.292	-2.399	-0.3739	-7.286	-6.452	-3.992	-3.937	0.4292	0.707	-4.133	-3.71	-2.578	-0.05943	-1.045	-0.1623	1.024	1.861	2.424	0.8937	-0.3382	1.754	5.652
Os07g0481200	4	Similar to Calmodulin-binding heat-shock protein. (Os07t0481200-01), Transcript variants=Os07t0481200-01	-1.056	-1.663	-1.346	-1.758	-0.744	-1.547	-2.081	-2.741	-2.096	-2.324	-1.539	-1.502	-1.587	-1.442	-1.94	-1.861	-1.5	-2.198	-1.318	-1.65	-1.737	-1.969	-1.5	-0.4736	-1.742	-1.906	-1.696	-2.341	-2.635	-2.573	-2.33	-2.351	-1.931	-1.851	-0.4971	-1.378	-0.3964	-0.5669	-1.286	-1.36	-0.6845	0.562	0.7734	-0.4154	-0.6263	-0.8565	-0.5225
Os02g0438200	4	Transcription regulator cyclin domain containing protein. (Os02t0438200-01)%3BSimilar to Cyclin-T1-2. (Os02t0438200-02), Transcript variants=Os02t0438200-01,Os02t0438200-02, CGSNL Gene Symbol=CYCT1%3B1, CGSNL Gene Name=CYCLIN-T1-1, CGSNL Gene Symbol Synonym(s)=CycT1%3B1%2C CycT1%3Bos%3B1%2C Orysa%3BCycT1%3B1, CGSNL Gene Name Synonym(s)=T-type cyclin 1%3B1	-1.553	-1.588	-1.349	-0.9281	-1.67	-1.472	-1.705	-1.731	-1.086	-0.8916	-1.318	-1.448	-1.471	-0.9254	-1.385	-0.5203	-0.8617	-0.6909	-1.54	-1.397	-1.472	-1.411	-1.277	-1.063	-0.9233	-1.637	-1.737	-1.627	-1.63	-1.548	-1.332	-1.184	-0.9222	-0.8682	-1.712	-1.974	-1.85	-1.729	-1.367	-1.065	-0.8531	-1.222	-1.171	-1.789	-1.586	-1.478	-0.3646
Os03g0166200	4	Similar to Oxidoreductase. (Os03t0166200-00), Transcript variants=Os03t0166200-00	-8.197	-8.008	-6.196	-5.427	-5.926	-5.566	-7.533	-9.52	-5.68	-5.332	-8.699	-8.158	-5.785	-5.535	-7.579	-7.379	-8.872	-7.883	-4.843	-5.301	-5.639	-4.447	-5.598	-7.168	-5.535	-5.09	-5.63	-4.327	-6.14	-6.087	-6.333	-6.657	-5.132	-5.381	-4.967	-3.183	-0.6318	-0.5901	-2.078	-3.101	-3.567	-1.215	-1.329	1.08	-0.19	-1.585	-0.745
Os04g0306800	4	RNA recognition motif%2C RNP-1 domain containing protein. (Os04t0306800-01)%3BSimilar to OSIGBa0096F13.9 protein. (Os04t0306800-02), Transcript variants=Os04t0306800-01,Os04t0306800-02	-3.879	-3.566	-2.832	-2.14	-3.864	-3.13	-4.232	-4.185	-2.407	-2.078	-3.632	-3.41	-2.871	-2.376	-4.178	-2.975	-3.734	-3.139	-3.95	-3.715	-3.756	-3.158	-3.517	-3.866	-3.272	-4.104	-3.975	-3.914	-3.881	-4.103	-4.333	-4.234	-3.984	-4.009	-3.382	-3.748	-3.549	-3.329	-3.171	-3.577	-3.228	-2.145	-2.031	-3.35	-3.104	-2.963	-1.708
Os05g0279400	4	Zinc finger%2C RING-type domain containing protein. (Os05t0279400-01)%3BZinc finger%2C RING-type domain containing protein. (Os05t0279400-02), Transcript variants=Os05t0279400-01,Os05t0279400-02	1.143	0.8525	1.566	1.463	1.916	1.514	0.9366	0.438	2.066	1.982	1.074	0.8366	1.734	1.735	0.9399	0.8582	1.242	1.247	1.426	1.418	1.347	2.157	1.659	1.745	1.677	1.277	1.13	1.018	1.089	1.194	0.8288	0.9463	0.7717	0.8521	1.977	1.247	1.377	1.819	1.181	1.407	1.919	2.606	2.774	1.544	1.415	2.307	4.153
Os09g0526600	4	Similar to Isoform 2 of Heat stress transcription factor B-2c. (Os09t0526600-01)%3BSimilar to Heat shock factor protein 3 (HSF 3) (Heat shock transcription factor 3) (HSTF 3). (Os09t0526600-02)%3BSimilar to Isoform 2 of Heat stress transcription factor B-2c. (Os09t0526600-03), Transcript variants=Os09t0526600-01,Os09t0526600-02,Os09t0526600-03, CGSNL Gene Symbol=HSFB2C, CGSNL Gene Name=HEAT STRES…	-1.152	-3.413	-1.801	-3.404	0.8126	-3.238	-0.9181	-4.375	-2.319	-3.15	-0.4205	-3.005	-0.8195	-1.916	-1.714	-4.148	-0.8973	-3.119	-3.97	-3.406	-4.266	-4.354	-4.44	-3.845	-3.255	-3.77	-4.653	-3.044	-4.239	-3.922	-4.674	-4.798	-4.851	-4.982	-0.02717	-3.065	-2.565	-1.62	-0.9153	-2.412	-1.863	-1.357	-0.2522	-0.4154	-0.8782	0.00044	0.4575
Os01g0610400	4	Acyl-CoA N-acyltransferase domain containing protein. (Os01t0610400-01), Transcript variants=Os01t0610400-01	-0.6925	-0.6544	-0.6342	-0.5789	-0.09216	-0.3512	0.2772	0.7111	-0.2043	-0.9351	0.7059	0.8809	-0.1097	-0.0132	1.034	0.6989	1.017	0.847	1.175	0.5051	0.09607	0.1188	0.4877	0.6605	0.9015	-0.02813	-0.06049	-0.2026	0.5322	0.4273	-0.01217	0.1085	1.084	1.014	0.4556	0.9461	1.784	1.243	0.564	0.9342	1.275	1.109	1.054	1.798	2.085	2.919	3.43
Os03g0165900	5	Tetratricopeptide-like helical domain containing protein. (Os03t0165900-01)%3BSimilar to pollenless3. (Os03t0165900-02), Transcript variants=Os03t0165900-01,Os03t0165900-02	-3.917	-5.016	-1.512	-2.784	-1.211	-1.622	-2.014	-3.43	-3.237	-2.046	-4.712	-4.313	-4.647	-4.582	-4.313	-2.865	-2.789	-1.701	-7.908	-4.078	-1.493	-2.437	-3.979	-2.379	-1.777	-0.8298	-0.01472	0.1533	-1.241	-1.011	-2.449	-2.423	0.04587	-0.5882	-0.5169	-1.416	-2.264	-1.811	-4.306	-4.658	-6.795	-4.405	-7.056	-0.7692	-2.12	-2.498	-4.446
Os04g0457000	5	Similar to Chlorophyll a/b-binding protein CP24%2C photosystem II (Fragment). (Os04t0457000-01), Transcript variants=Os04t0457000-01, CGSNL Gene Symbol=_, CGSNL Gene Name=_, CGSNL Gene Symbol Synonym(s)=CP24, CGSNL Gene Name Synonym(s)=light-harvesting protein CP24%2C PSII CP24	5.349	3.11	4.749	2.657	3.08	1.117	4.091	0.7077	4.279	1.701	-7.571	-6.716	-4.203	-5.364	2.995	1.288	4.052	0.72	-3.009	-2.457	-0.8948	0.4491	0.5515	1.118	-0.6518	-1.772	-0.7139	0.2421	1.874	2.266	1.882	2.425	3.457	3.735	1.362	2.666	2.437	1.927	-5.702	-5.907	-4.455	-2.737	-2.652	3.072	2.768	1.913	-4.086
Os07g0484800	5	Similar to Adenine phosphoribosyltransferase (EC 2.4.2.7)-like protein. (Os07t0484800-01), Transcript variants=Os07t0484800-01	-3.513	-6.852	-7.515	-8.422	-4.662	-5.805	-0.836	-2.029	-0.5162	-2.383	-2.04	-1.794	-0.2655	-0.7083	-7.398	-3.935	-2.317	-1.176	-7.479	-7.637	-7.92	-7.458	-7.403	-8.006	-8.934	-6.843	-7.057	-7.385	-7.881	-7.794	-5.126	-5.57	-7.441	-5.469	-3.771	-5.968	-6.646	-6.288	-5.525	-6.43	-7.26	-8.368	-6.991	-5.721	-5.889	-6.039	-6.208
Os07g0567700	5	Similar to SCARECROW. (Os07t0567700-01)%3BSCARECROW gene regulator-like protein. (Os07t0567700-02)%3BSimilar to Scarecrow-like 23 (Fragment). (Os07t0567700-03), Transcript variants=Os07t0567700-01,Os07t0567700-02,Os07t0567700-03	-0.8722	0.4447	0.739	1.017	0.2938	1.698	1.296	1.347	2.454	2.523	0.345	0.2046	0.2664	0.1523	1.607	1.362	2.559	2.52	-0.2937	0.3562	0.3561	-1.32	0.6543	-0.2829	-4.053	-0.2133	0.3076	0.5963	1.222	1.147	1.36	1.154	0.1764	0.02451	0.2022	0.3805	0.1253	-0.5254	-2.256	-2.414	-2.264	-2.246	-2.379	-0.765	-0.9173	-1.723	-1.167
Os12g0438300	5	NB-ARC domain containing protein. (Os12t0438300-01), Transcript variants=Os12t0438300-01	-0.7636	0.1821	1.064	0.8934	2.165	1.576	-1.269	-2.568	1.794	0.925	-1.027	-1.401	0.6213	0.2482	-4.919	-3.003	-1.865	-1.697	-6.768	-5.53	-5.644	-6.954	-8.572	-8.64	-8.838	-7.726	-8.398	-7.863	-3.787	-3.886	-3.813	-3.682	-0.7878	-0.4484	-3.958	-3.659	-3.247	-3.492	-8.221	-7.142	-8.704	-8.779	-7.48	-2.98	-1.711	-1.716	-5.803
Os01g0191300	5	Similar to NAC-type transcription factor. (Os01t0191300-01)%3BSimilar to NAC-type transcription factor. (Os01t0191300-02)%3BSimilar to NAC-type transcription factor. (Os01t0191300-03), Transcript variants=Os01t0191300-01,Os01t0191300-02,Os01t0191300-03, CGSNL Gene Symbol=_, CGSNL Gene Name=_, CGSNL Gene Symbol Synonym(s)=ONAC003%2C ONAC3%2C ONAC016%2C ONAC16, CGSNL Gene Name Synonym(s)=NAC domain…	-2.669	-2.286	-2.871	-2.99	-3.284	-2.892	-2.976	-3.051	-3.737	-3.334	-1.704	-1.898	-1.461	-1.403	-2.629	-0.4612	-0.4287	-0.5181	-6.003	-4.853	-4.716	-5.092	-5.011	-3.234	-0.8329	-3.301	-3.458	-4.056	-5.295	-5.926	-3.737	-3.896	-1.358	-1.089	-2.668	-3.841	-3.008	-2.586	-4.077	-4.439	-3.706	-3.374	-2.845	-4.261	-4.534	-4.122	-4.619
Os01g0575200	5	Helix-loop-helix DNA-binding domain containing protein. (Os01t0575200-01), Transcript variants=Os01t0575200-01, CGSNL Gene Symbol=_, CGSNL Gene Name=_, CGSNL Gene Symbol Synonym(s)=OsbHLH024, CGSNL Gene Name Synonym(s)=basic helix-loop-helix protein 024	-2.685	-1.956	-1.408	0.07444	-0.7643	0.4828	-1.158	-1.91	-0.3671	0.4009	1.02	1.568	1.591	1.972	-3.358	-2.353	-1.189	-1.305	-8.058	-8.834	-7.623	-7.429	-5.987	-5.047	-6.604	-6.47	-6.269	-5.119	-6.347	-6.682	-5.715	-5.606	-4.388	-3.702	1.336	0.09377	-0.7736	-0.7346	-7.547	-8.731	-6.965	-7.851	-7.33	-1.022	-0.9244	-2.119	-4.635
Os01g0639200	5	NAD(P)-binding domain containing protein. (Os01t0639200-00), Transcript variants=Os01t0639200-00, CGSNL Gene Symbol=_, CGSNL Gene Name=_, CGSNL Gene Symbol Synonym(s)=Snl6, CGSNL Gene Name Synonym(s)=suppressor of BTH-induced%2C NH1-mediated lesion mimic 6	1.086	0.1669	-1.541	-2.81	-1.208	-1.903	-0.9095	-1.358	-2.356	-1.856	-0.855	-0.6173	0.1463	-0.2038	-2.655	-0.1012	0.9569	0.596	-3.583	-3.881	-3.771	-2.43	-1.288	4.268	-0.6321	-1.656	-0.9222	-0.5673	-4.616	-4.514	-1.673	-2.13	0.4495	0.2336	-2.824	-1.692	-1.265	-1.766	-3.688	-4.297	-4.106	-4.724	-5.141	-1.557	-1.525	-1.969	-4.113
Os01g0952500	5	A-type response regulator%2C Cytokinin signaling (Os01t0952500-01), Transcript variants=Os01t0952500-01, CGSNL Gene Symbol=RR4, CGSNL Gene Name=A-TYPE RESPONSE REGULATOR 4, CGSNL Gene Symbol Synonym(s)=rr4%2C OsRR4%2C Rra3%2C OsRRA3, CGSNL Gene Name Synonym(s)=A-TYPE response regulator 4%2C Type A response regulator 4%2C A-type RR 3	0.4092	-2.377	0.09593	-0.9871	0.01092	-1.81	-1.211	-2.886	-1.744	-1.642	-1.514	-1.922	-1.052	-1.601	-3.591	-2.309	-1.83	-1.421	-3.692	-5.022	-6.032	-3.791	-6.164	-4.741	-1.633	-6.084	-5.44	-4.867	-6.124	-5.709	-5.896	-6.534	-3.375	-3.279	-3.206	-4.372	-3.315	-3.552	-8.21	-8.499	-7.711	-6.979	-6.478	-3.562	-4.728	-2.998	-6.567
Os02g0532500	5	Germin family protein. (Os02t0532500-01), Transcript variants=Os02t0532500-01	2.062	0.4954	-0.1251	0.2907	0.09439	-0.01627	1.546	0.3704	-0.9381	-0.8974	0.8929	1.424	0.1589	0.5335	-0.614	-0.4872	0.2388	-1.226	-2.918	-2.081	-1.775	-2.123	-1.61	1.258	-0.5843	-1.077	-0.934	-0.3937	-5.78	-4.653	-1.141	-0.7865	0.8786	1.361	0.7356	0.2386	-0.6171	-2.849	-3.01	-2.591	-3.873	-5.633	-5.796	-1.746	-0.9207	-2.925	-2.506
Os02g0533700	5	Conserved hypothetical protein. (Os02t0533700-01), Transcript variants=Os02t0533700-01	-6.329	-4.667	-2.71	-0.8942	-4.215	-2.196	-2.049	-3.673	0.3146	0.7562	-1.409	-2.653	-0.3541	-0.3402	-2.141	-0.5718	-0.1567	0.5168	-7.412	-6.852	-7.039	-7.55	-8.528	-9.53	-9.509	-7.413	-7	-7.517	-8.186	-7.744	-8.692	-8.957	-2.18	-2.135	-6.655	-8.09	-6.043	-2.966	-3.085	-3.944	-3.029	-7.912	-6.892	-2.439	-7.383	-3.12	-6.873
Os02g0543000	5	Abscisic stress ripening protein 1. (Os02t0543000-01)%3BHypothetical conserved gene. (Os02t0543000-02)%3BSimilar to Abscisic stress ripening protein 1. (Os02t0543000-03)%3BABA/WDS induced protein family protein. (Os02t0543000-04)%3BAbscisic stress ripening protein 1. (Os02t0543000-05), Transcript variants=Os02t0543000-01,Os02t0543000-02,Os02t0543000-03,Os02t0543000-04,Os02t0543000-05, CGSNL Gene …	2.302	2.579	2.291	2.768	2.24	3.228	2.66	2.706	4.483	3.877	4.024	4.133	3.806	3.785	1.451	3.053	3.765	3.602	-0.9334	0.1219	-0.3377	-5.813	-4.964	-3.579	-4.7	-4.372	-5.148	-5.216	-1.758	-0.7341	2.545	1.957	4.645	4.564	-3.522	-2.832	-1.712	-1.432	-8.717	-7.493	-7.22	-8.1	-7.564	0.09677	1.072	0.4792	-2.712
Os03g0265900	5	Conserved hypothetical protein. (Os03t0265900-01), Transcript variants=Os03t0265900-01	4.038	1.608	2.753	0.2284	2.207	-0.5445	1.553	1.156	3.072	1.335	-0.7928	-0.9716	0.1085	0.2509	-1.375	1.43	0.8907	1.77	-4.12	-2.881	-0.4461	0.867	-0.0317	0.0851	3.353	-1.032	1.706	1.424	-0.8061	-0.8556	1.694	1.799	3.831	3.912	-3.22	-0.7474	0.8906	1.146	-4.191	-1.516	-2.568	-0.3989	-0.5444	2.02	1.329	1.655	1.31
Os03g0639600	5	Similar to Zinc-finger protein Lsd1. (Os03t0639600-01), Transcript variants=Os03t0639600-01	-1.392	-0.6229	-0.757	-0.176	-0.8217	0.0208	-1.247	-0.9636	0.221	0.4228	-0.1647	-0.06507	0.3982	0.4929	-1.584	-0.8542	-0.4543	-0.2338	-2.002	-1.795	-1.991	-2.29	-1.857	-1.494	-2.154	-2.289	-2.56	-2.354	-1.569	-1.535	-1.261	-1.129	-0.638	-0.516	-1.503	-2.479	-2.011	-3.967	-1.882	-1.922	-1.862	-2.287	-2.841	-1.242	-1.501	-1.559	-0.8885
Os04g0344100	5	Similar to OSIGBa0106G08.3 protein. (Os04t0344100-01), Transcript variants=Os04t0344100-01	-7.023	-6.458	-7.331	-5.889	-8.135	-7.276	-3.612	-1.36	3.286	2.987	-6.964	-5.881	-4.965	-5.618	-7.58	-7.252	-4.733	-3.989	-6.593	-7.354	-7.236	-5.428	-6.06	-6.399	-6.12	-5.975	-5.562	-5.99	-5.563	-5.48	-6.297	-6.152	-5.057	-3.921	-5.168	-6.712	-6.765	-5.515	-6.856	-7.967	-8.46	-6.315	-6.943	-5.284	-4.661	-4.259	-4.06
Os04g0470700	5	Amino acid transporter%2C transmembrane family protein. (Os04t0470700-01), Transcript variants=Os04t0470700-01, CGSNL Gene Symbol=_, CGSNL Gene Name=_, CGSNL Gene Symbol Synonym(s)=OsAAP13, CGSNL Gene Name Synonym(s)=amino acid permease 13%2C amino acid/auxin permease 13	1.167	1.165	0.9617	1.95	0.1477	1.004	-0.1217	-0.066	0.01654	1.332	0.05964	0.6623	0.6712	1.121	-4.728	-1.501	-0.195	0.6375	-2.951	-2.567	-3.15	-2.271	-1.542	-1.516	-0.5886	-3.384	-2.059	-0.998	-6.562	-5.795	-3.468	-3.71	-0.6208	-0.8485	-0.7697	0.06202	-0.0195	0.1005	-5.925	-6.124	-6.54	-4.542	-4.453	-0.2573	0.2772	0.9577	-2.609
Os05g0273500	5	Conserved hypothetical protein. (Os05t0273500-01), Transcript variants=Os05t0273500-01	-4.637	-4.19	-4.579	-3.622	-4.638	-3.578	-5.557	-4.875	-4.056	-2.258	-2.857	-2.39	-2.231	-1.533	-5.311	-2.255	-1.09	-0.5877	-8.084	-6.36	-6.511	-5.961	-4.842	-4.868	-4.547	-5.506	-5.209	-4.838	-6.908	-7.117	-6.355	-6.262	-0.6064	-0.201	-4.449	-4.532	-5.697	-5.371	-6.61	-7.399	-7.334	-5.76	-5.882	-5.717	-5.432	-4.55	-6.249
Os05g0275700	5	Similar to Peroxisome assembly protein 2 (Peroxin-2) (AthPEX2) (Pex2p). (Os05t0275700-01), Transcript variants=Os05t0275700-01, CGSNL Gene Symbol=_, CGSNL Gene Name=_, CGSNL Gene Symbol Synonym(s)=OsRFPHC-15, CGSNL Gene Name Synonym(s)=RING finger protein OsRFPHC-15%2C RING-HC protein 15	-0.9696	-0.9019	-0.9556	-1.655	-0.3146	-0.383	-1.77	-1.817	-1.887	-2.052	-1.179	-1.252	-1.089	-1.371	-1.523	-1.475	-0.785	-1.084	-1.608	-1.583	-1.804	-2.006	-1.475	-1.597	-1.698	-1.477	-1.657	-1.582	-1.644	-1.627	-1.505	-1.516	-0.9412	-1.078	-1.358	-1.454	-1.32	-1.188	-2.375	-1.974	-1.828	-1.705	-1.537	-1.523	-1.478	-1.239	-2.393
Os05g0291700	5	Similar to PTAC16 (PLASTID TRANSCRIPTIONALLY ACTIVE18)%3B binding / catalytic. (Os05t0291700-01)%3BSimilar to cDNA clone:002-143-C11%2C full insert sequence. (Os05t0291700-02)%3BNAD(P)-binding domain containing protein. (Os05t0291700-03), Transcript variants=Os05t0291700-01,Os05t0291700-02,Os05t0291700-03	5.538	4.738	4.916	3.834	3.801	2.733	3.997	2.256	3.306	2.144	-5.306	-5.076	-3.274	-4.45	2.482	1.613	4.091	2.594	-2.248	-2.246	-1.721	-1.469	-2.443	-1.029	-0.9012	-2.257	-2.051	-1.657	-0.5706	-0.313	0.4157	0.3069	3.221	3.465	-0.4705	2.186	1.981	1.353	-3.147	-3.812	-5.599	-5.14	-5.031	1.05	0.6088	-0.1835	-6.225
Os06g0527100	5	Similar to Cyclic nucleotide-gated channel A (Fragment). (Os06t0527100-01), Transcript variants=Os06t0527100-01, CGSNL Gene Symbol=CNGC12, CGSNL Gene Name=CYCLIC NUCLEOTIDE GATED CHANNEL 12, CGSNL Gene Symbol Synonym(s)=OsCNGC12%2C OsCNGC2, CGSNL Gene Name Synonym(s)=Cyclic nucleotide gated channel 12%2C Cyclic nucleotide-gated ion channel 2	0.2248	0.5197	1.004	1.003	1.025	1.336	-0.4987	-0.8502	0.907	1.248	-0.05865	0.1563	0.9729	0.9975	-1.218	0.08463	0.113	0.3484	-2.152	-1.995	-1.99	-1.756	-1.664	0.4145	-0.7449	-1.585	-1.321	-1.385	-1.78	-1.882	-0.7134	-0.7614	0.2148	0.3541	-0.5549	-1.073	-0.675	-0.1735	-2.009	-2.248	-1.758	-2.032	-1.929	-1.05	-1.255	-0.4005	0.7259
Os06g0693100	5	NB-ARC domain containing protein. (Os06t0693100-01), Transcript variants=Os06t0693100-01	-2.04	-4.958	-2.18	-8.324	-3.163	-8.332	-2.899	-5.569	-3.238	-5.951	-5.459	-6.375	-5.311	-7.404	-7.543	-5.798	-2.953	-6.063	-8.798	-9.173	-9.08	-6.324	-8.863	-8.88	-5.187	-10.08	-5.672	-4.272	-8.387	-8.01	-6.887	-6.759	-0.7005	-0.7837	-8.99	-7.175	-4.207	-4.056	-9.967	-9.543	-8.606	-8.683	-7.454	-6.207	-6.493	-7.841	-7.203
Os07g0121200	5	Similar to LRR receptor-like kinase. (Os07t0121200-00), Transcript variants=Os07t0121200-00	-4.824	-4.853	-3.36	-2.209	-2.358	-1.94	-5.366	-5.28	-2.602	-1.578	-3.588	-3.159	-2.253	-2.367	-7.693	-3.438	-2.428	-1.841	-8.433	-8.679	-8.794	-7.582	-7.981	-8.902	-8.668	-8.284	-7.205	-7.892	-6.112	-7.671	-8.691	-8.44	-6.257	-5.998	-6.813	-8.644	-9.201	-9.213	-10.06	-9.72	-8.872	-8.645	-7.388	-7.97	-8.469	-8.21	-7.361
Os07g0482900	5	Similar to Cytochrome P450. (Os07t0482900-00), Transcript variants=Os07t0482900-00	-5.508	-5.861	-5.993	-7.011	-2.726	-2.981	0.1813	-0.1749	1.27	0.7687	-3.209	-2.316	-0.4977	-1.103	-7.409	-4.105	-1.471	-2.527	-8.102	-9.318	-8.467	-6.8	-7.839	-7.72	-8.226	-7.822	-7.59	-7.711	-6.827	-7.986	-7.242	-5.614	-0.0036	0.3328	-5.463	-6.411	-4.988	-4.322	-4.54	-4.618	-5.741	-7.62	-6.594	-5.506	-1.965	-2.966	-7.398
Os07g0483500	5	Similar to Phosphoribosyltransferase (Fragment). (Os07t0483500-01)%3BSimilar to Phosphoribosyltransferase (Fragment). (Os07t0483500-02)%3BSimilar to Phosphoribosyltransferase (Fragment). (Os07t0483500-03), Transcript variants=Os07t0483500-01,Os07t0483500-02,Os07t0483500-03	-2.27	-2.19	-1.126	-1.655	-1.359	-1.461	-2.632	-2.804	-1.156	-0.8134	-2.593	-2.287	-2.455	-2.486	-4.62	-1.733	-0.9022	-0.8732	-6.375	-6.222	-6.608	-6.868	-5.561	-4.834	-3.22	-5.947	-6.097	-5.803	-6.847	-7.946	-4.408	-4.839	-1.366	-1.317	-3.736	-4.245	-4.024	-3.535	-5.863	-5.651	-5.86	-6.27	-6.028	-3.656	-3.566	-3.726	-2.904
Os07g0571700	5	Similar to Transporter-like protein. (Os07t0571700-01), Transcript variants=Os07t0571700-01	-2.044	-2.867	-1.675	-2.471	-1.058	-2.014	-1.642	-1.835	-1.769	-2.429	-2.686	-2.423	-3.112	-3.021	-1.071	-1.93	-0.7456	-1.568	-2.372	-2.577	-2.853	-2.896	-2.415	-0.9267	-2.227	-2.845	-2.766	-2.829	-1.866	-1.763	-1.508	-1.455	-1.525	-1.5	-2.096	-2.017	-1.673	-1.557	-1.52	-1.619	-2.954	-4.558	-4.46	-1.633	-1.262	-1.834	-3.173
Os08g0371200	5	Carotenoid oxygenase domain containing protein. (Os08t0371200-01), Transcript variants=Os08t0371200-01	-2.147	-0.6127	-2.943	-4.39	-3.191	-3.695	-0.1867	-0.2234	-1.099	-3.8	-5.751	-5.63	-4.161	-4.504	-3.634	-1.493	2.223	2.338	-7.324	-7.82	-8.197	-4.548	-5.894	-4.735	-4.857	-6.55	-5.955	-6.305	-6.078	-6.288	-7.144	-6.886	-6.145	-6.553	-5.143	-7.05	-6.924	-5.91	-6.496	-8.232	-8.694	-8.784	-7.557	-5.693	-6.509	-6.854	-6.028
Os09g0332100	5	Conserved hypothetical protein. (Os09t0332100-01), Transcript variants=Os09t0332100-01	1.551	1.029	-0.162	0.3976	-1.865	-1.602	0.6351	-0.07633	0.1343	1.238	-0.3828	0.2495	-0.8693	-0.4975	-1.762	1.58	2.207	2.135	-8.42	-4.256	-5.026	-3.318	-0.07753	0.7222	0.9736	-6.129	-3.71	-3.647	-5.548	-5.608	-0.02447	0.1699	1.472	1.717	-1.926	-3.104	-1.49	-1.328	-4.624	-4.908	-5.699	-8.06	-7.303	-0.0758	0.141	-0.3251	-1.43
Os09g0380000	5	Similar to catalytic/ ligase. (Os09t0380000-01)%3BSimilar to catalytic/ ligase. (Os09t0380000-02), Transcript variants=Os09t0380000-01,Os09t0380000-02	-3.002	-3.732	-1.892	-3.456	-4.444	-4.305	-2.808	-3.577	-2.541	-2.928	-2.187	-2.228	-1.587	-1.885	-3.608	-2.021	-0.5515	-0.9998	-3.966	-3.744	-3.608	-5.102	-5.025	-2.834	-2.186	-3.947	-3.496	-2.887	-5.225	-5.882	-3.68	-4.066	-1.96	-2.07	-4.353	-2.832	-2.882	-2.738	-6.109	-5.024	-4.774	-3.483	-3.765	-3.45	-3.949	-3.657	-3.196
Os11g0275000	5	Similar to Dienelactone hydrolase family. (Os11t0275000-00), Transcript variants=Os11t0275000-00	-0.7212	-1.501	-3.379	-4.145	-5.341	-4.646	-2.141	-3.247	-0.6517	-1.313	-6.568	-5.327	-4.642	-4.189	-8.218	-5.078	-3.803	-3.314	-8.923	-9.327	-9.22	-8.1	-8.421	-8.988	-8.561	-8.791	-8.624	-9.166	-7.578	-8.101	-8.611	-8.797	-3.303	-2.447	-8.478	-9.255	-9.488	-8.08	-10.16	-8.785	-8.878	-8.847	-7.297	-6.578	-6.517	-6.288	-7.39
Os12g0131400	5	Hypothetical conserved gene. (Os12t0131400-01), Transcript variants=Os12t0131400-01, CGSNL Gene Symbol=_, CGSNL Gene Name=_, CGSNL Gene Symbol Synonym(s)=OsFbox640%2C Os_F0395, CGSNL Gene Name Synonym(s)=F-box protein 640	-5.119	-4.797	-4.953	-4.438	-4.913	-4.276	-3.057	-3.333	-0.9269	-1.544	-0.9161	-0.8236	-0.5475	-0.2083	-8.467	-4.954	-3.009	-3.126	-8.935	-9.316	-9.218	-8.603	-8.02	-4.429	-8.887	-9.641	-9.485	-9.736	-8.56	-8.167	-9.313	-8.834	-5.143	-4.626	-5.948	-8.289	-7.683	-5.861	-9.849	-8.815	-8.816	-8.021	-6.239	-5.511	-4.163	-3.24	-6.391
Os07g0484300	5	Zinc finger%2C RING/FYVE/PHD-type domain containing protein. (Os07t0484300-01)%3BSimilar to protein binding protein. (Os07t0484300-02), Transcript variants=Os07t0484300-01,Os07t0484300-02	0.1651	-0.1615	0.1322	0.08401	-0.007579	-0.000894	-0.5832	-0.7559	0.678	0.5719	-0.04477	0.03576	0.1914	0.3555	-1.047	0.3192	0.9311	0.8816	-1.237	-1.26	-0.8985	-1.089	-1.302	-0.04511	-0.2859	-1.009	-0.7599	-0.5893	-1.159	-1.057	-0.3183	-0.2549	0.3593	0.4086	-1.351	-1.014	-0.7287	-0.4247	-1.589	-0.4464	0.2278	0.5261	0.5962	-0.8515	-0.6132	-0.5574	-0.2376
Os03g0641200	5	Similar to cationic amino acid transporter 4. (Os03t0641200-00), Transcript variants=Os03t0641200-00, CGSNL Gene Symbol=_, CGSNL Gene Name=_, CGSNL Gene Symbol Synonym(s)=OsCAT3, CGSNL Gene Name Synonym(s)=cationic amino acid transporter 3	-1.634	-1.369	-2.628	-1.791	-0.8714	-0.2648	-3.412	-4.18	-2.939	-2.891	-2.091	-1.961	-1.71	-2.021	-4.988	-4.395	-3.459	-3.75	-5.412	-5.656	-5.373	-5.154	-5.162	-4.825	-2.378	-5.468	-5.246	-5.315	-5.203	-4.988	-5.02	-5.117	-4.581	-4.323	-2.596	-2.958	-5.352	-5.328	-6.131	-6.245	-6.323	-5.549	-5.765	-5.008	-4.571	-4.977	-4.306
Os06g0530300	5	Similar to uncharacterized BCR%2C COG1963 family protein. (Os06t0530300-01), Transcript variants=Os06t0530300-01	-0.1186	0.6049	-0.06557	0.3816	0.4793	1.076	-0.8464	-1.033	-0.8465	-0.3646	-1.546	-1.694	-0.6503	-0.764	-2.259	-1.023	-0.8718	-0.8836	-1.508	-1.174	-0.8349	-1.576	-2.319	-2.127	-2.697	-1.574	-1.457	-1.354	-1.907	-1.672	-1.612	-1.661	-0.9806	-0.7762	-2.215	-0.3372	-0.2905	-0.9158	-2.41	-2.438	-2.577	-2.133	-2.086	-0.8085	-1.081	-1.645	-2.738
Os05g0267100	5	Similar to Transporter-like protein. (Os05t0267100-01)%3BHypothetical conserved gene. (Os05t0267100-02)%3BSimilar to Transporter-like protein. (Os05t0267100-03), Transcript variants=Os05t0267100-01,Os05t0267100-02,Os05t0267100-03	-4.553	-5.266	-4.492	-6.803	-6.476	-7.689	-5.188	-6.565	-5.445	-5.935	-7.085	-5.922	-6.124	-7.294	-9.137	-7.993	-7.869	-6.969	-8.338	-9.107	-8.555	-8.788	-9.16	-9.249	-9.62	-9.487	-8.486	-9.341	-8.335	-7.852	-8.91	-8.657	-6.661	-6.249	-8.478	-8.386	-9.343	-9.066	-9.906	-9.235	-6.848	-8.628	-7.435	-8.145	-8.039	-7.999	-7.107
Os05g0252100	6	Protein of unknown function DUF620 family protein. (Os05t0252100-01), Transcript variants=Os05t0252100-01	-5.806	-7.68	-5.834	-7.418	-7.55	-8.672	-3.654	-3.208	-6.835	-8.464	-0.5489	-0.1421	-2.496	-2.862	-2.496	-4.109	-5.759	-7.281	-8.582	-9.407	-9.092	-6.354	-8.855	-7.184	-4.277	-5.806	-6.038	-6.914	-8.144	-8.326	-3.101	-5.091	0.4362	-3.158	-6.424	-2.866	-4.48	-7.893	-9.831	-6.717	-4.734	-3.474	-3.286	-7.381	-6.504	-6.847	-7.511
Os12g0135500	6	Similar to cDNA clone:006-207-G09%2C full insert sequence. (Os12t0135500-00), Transcript variants=Os12t0135500-00	-7.517	-7.994	-8.716	-8.837	-8.257	-8.399	-0.8975	-1.46	-3.45	-3.727	-0.1519	0.6769	0.4933	-0.2673	-6.383	-2.405	1.096	0.1608	-8.148	-8.687	-8.857	-6.38	-6.93	-6.818	-7.518	-6.912	-6.733	-7.366	-6.575	-6.311	-5.64	-6.809	-2.283	-1.235	-5.855	-6.835	-6.233	-6.949	-9.767	-9.124	-8.094	-8.49	-5.821	-6.752	-6.463	-6.355	-6.891
Os02g0291000	6	Calcineurin B (Fragment). (Os02t0291000-00), Transcript variants=Os02t0291000-00, CGSNL Gene Symbol=CBL7, CGSNL Gene Name=CALCINEURIN B-LIKE PROTEIN 7, CGSNL Gene Symbol Synonym(s)=OsCBL7, CGSNL Gene Name Synonym(s)=Calcineurin B-like protein 7	-7.72	-7.383	-6.84	-4.142	-8.584	-6.81	-4.005	-3.701	-3.178	-2.048	-2.749	-1.407	-3.172	-2.077	-4.19	-4.068	-5.289	-3.815	-4.986	-3.773	-3.682	-7.2	-7.291	-9.307	-8.846	-5.544	-5.087	-4.102	-5.405	-6.092	-3.634	-3.97	-2.289	-2.129	-5.123	-7.791	-8.019	-7.926	-3.291	-2.709	-2.565	-2.145	-2.04	-7.511	-6.206	-5.769	-2.759
Os03g0669600	6	Conserved hypothetical protein. (Os03t0669600-01)%3BConserved hypothetical protein. (Os03t0669600-02), Transcript variants=Os03t0669600-01,Os03t0669600-02	-3.108	-2.813	-2.822	-2.233	-2.739	-2.661	-2.147	-1.951	-2.326	-1.779	-1.508	-1.347	-1.633	-1.499	-1.379	-1.686	-1.733	-1.848	-2.129	-2.354	-2.453	-1.66	-1.227	-2.068	-2.287	-2.017	-2.062	-2.161	-1.8	-1.804	-1.514	-1.543	-1.774	-1.766	-1.267	-1.943	-2.05	-2.108	-1.984	-2.268	-2.394	-2.852	-2.914	-1.893	-1.968	-2.055	-3.349
Os03g0708100	6	Phytanoyl-CoA dioxygenase family protein. (Os03t0708100-01)%3BSimilar to phytanoyl-CoA dioxygenase (PhyH) family protein. (Os03t0708100-02), Transcript variants=Os03t0708100-01,Os03t0708100-02, CGSNL Gene Symbol=_, CGSNL Gene Name=_, CGSNL Gene Symbol Synonym(s)=OMT7, CGSNL Gene Name Synonym(s)=Oryza miR164-targeted gene 7	-0.02997	-0.2125	-0.3803	-0.549	-0.6239	-0.5555	-0.53	-0.7943	0.09604	-0.6976	0.9204	0.8003	0.6926	0.3624	-0.1731	0.1251	0.2972	0.07389	0.0932	-0.02407	-0.1775	0.00849	-0.6914	-0.2027	0.1393	0.1649	0.1901	-0.1356	-0.1491	-0.06957	-0.1641	-0.1907	0.06985	0.2295	-0.3357	0.5319	-0.1054	-0.07222	0.538	0.6592	0.3741	-0.3673	-0.6637	-0.7946	-1.14	-0.6823	-0.0528
Os09g0341600	6	Cyclin-like F-box domain containing protein. (Os09t0341600-01), Transcript variants=Os09t0341600-01, CGSNL Gene Symbol=_, CGSNL Gene Name=_, CGSNL Gene Symbol Synonym(s)=OsFbox478%2C Os_F0354, CGSNL Gene Name Synonym(s)=F-box protein 478	-8.566	-8.926	-8.807	-9.26	-7.822	-9.066	-7.493	-8.183	-6.568	-8.762	-5.367	-5.1	-5.078	-5.46	-8.646	-8.887	-7.339	-8.649	-8.782	-9.187	-9.003	-9.314	-6.667	-4.857	-9.474	-6.597	-7.885	-8.467	-5.762	-6.505	-3.26	-3.492	-4.373	-4.187	-6.341	-8.741	-8.449	-5.02	-10.02	-9.503	-8.439	-8.702	-7.474	-5.853	-7.525	-8.03	-6.487
Os11g0155500	6	Similar to Amino acid permease family protein%2C expressed. (Os11t0155500-01), Transcript variants=Os11t0155500-01, CGSNL Gene Symbol=_, CGSNL Gene Name=_, CGSNL Gene Symbol Synonym(s)=OsCAT8, CGSNL Gene Name Synonym(s)=cationic amino acid transporter 8	-3.86	-3.757	-6.42	-4.683	-5.246	-5.288	-4.469	-3.942	-5.501	-4.09	-1.86	-1.709	-2.447	-2.887	-5.306	-1.988	-1.087	-1.118	-5.193	-4.689	-5.918	-9.442	-9.834	-3.401	-1.69	-4.411	-4.311	-3.954	-4.813	-8.183	-7.764	-7.877	-5.254	-4.493	-2.725	-4.68	-4.884	-5.827	-2.217	-2.812	-4.419	-3.957	-4.909	-5.793	-5.997	-6.586	-6.512
Os02g0542500	6	Similar to NF-180. (Os02t0542500-01), Transcript variants=Os02t0542500-01	-6.008	-6.677	-7.556	-6.978	-7.793	-7.478	-4.47	-3.5	-4.845	-4.881	-1.414	-0.8876	-1.799	-1.973	-2.331	-3.615	-3.802	-4.246	-4.546	-4.292	-4.145	-6.268	-6.006	-5.255	-5.526	-4.533	-4.831	-5.444	-2.842	-2.876	-3.031	-2.685	-4.947	-5.025	-4.809	-5.468	-5.78	-7.504	-6.339	-6.636	-8.188	-7.965	-6.753	-7.563	-7.106	-7.641	-7.35
Os06g0588900	6	CT11-RanBPM domain containing protein. (Os06t0588900-01), Transcript variants=Os06t0588900-01	-1.352	-1.065	-1.004	-0.9436	-0.7152	-0.5552	-0.6978	-0.7812	-0.4363	-0.1809	-0.2127	-0.3648	-0.1405	-0.3144	-0.8006	0.03617	0.5367	0.1149	-0.36	-0.2442	-0.2672	-0.442	-0.2135	-0.282	-0.3695	-0.4145	-0.632	-0.4075	-0.7849	-0.7282	-0.3841	-0.3983	-0.4421	-0.254	-1.316	-0.7835	-1.07	-0.9531	-0.86	-0.3717	-0.2549	-0.8236	-0.9933	-1.211	-1.609	-1.617	-1.179
Os07g0480800	6	Cellulase (EC 3.2.1.4). (Os07t0480800-01), Transcript variants=Os07t0480800-01, CGSNL Gene Symbol=XTH21, CGSNL Gene Name=XYLOGLUCAN ENDOTRANSGLUCOSYDASE/HYDROLASE 21, CGSNL Gene Symbol Synonym(s)=OsXTH21, CGSNL Gene Name Synonym(s)=xyloglucan endotransglucosylase/hydrolase%2C xyloglucan endotransglucosylase 21	-7.341	-6.26	-7.554	-6.622	-7.599	-7.807	-3.712	-2.6	-4.978	-4.642	-2.483	-1.715	-4.557	-4.156	-2.723	-4.634	-5.278	-6.594	-6.288	-5.612	-5.018	-5.959	-4.562	-0.9264	-2.23	-5.288	-5.672	-5.752	-3.725	-3.749	-3.429	-3.757	-5.93	-6.521	-6.723	-3.256	-3.185	-2.982	-6.387	-7.29	-7.82	-8.235	-7.396	-3.944	-3.119	-4.944	-6.945
Os09g0304500	6	Protein of unknown function DUF247%2C plant family protein. (Os09t0304500-01), Transcript variants=Os09t0304500-01	-5.55	-7.358	-5.531	-3.998	-8.71	-7.851	-1.841	-1.251	-2.997	-0.5045	-2.215	-1.665	-2.532	-2.389	-1.846	0.2747	0.1979	1.208	-7.607	-6.258	-6.208	-3.335	-0.9376	-1.363	-3.775	-4.368	-4.727	-5.436	-4.615	-4.611	-1.856	-2.043	-2.566	-2.971	-7.337	-7.424	-6.514	-7.918	-9.305	-7.604	-6.49	-7.596	-7.129	-8.058	-7.805	-8.101	-7.316
Os09g0381100	6	Xanthine/uracil/vitamin C permease family protein. (Os09t0381100-01)%3BXanthine/uracil/vitamin C permease family protein. (Os09t0381100-02)%3BSimilar to Permease I. (Os09t0381100-03), Transcript variants=Os09t0381100-01,Os09t0381100-02,Os09t0381100-03	-1.269	-0.2658	-1.686	-0.3221	-1.759	-1.02	-0.8805	-0.4942	0.07575	0.8489	-0.5779	-0.5833	0.4483	0.603	-0.462	0.9598	0.4593	0.9306	-0.5581	-0.1251	-0.2645	-1.592	0.6437	1.504	0.9064	0.7291	0.473	0.4405	-0.1666	-0.1742	0.05983	0.2235	-0.3891	-0.3671	-0.4701	-0.3825	-0.5053	-0.5245	-1.695	-1.334	-0.6987	-0.3943	0.03091	-1.404	-1.567	-0.5198	-0.59
Os10g0567600	6	Uncharacterised protein family UPF0503 domain containing protein. (Os10t0567600-01), Transcript variants=Os10t0567600-01	-2.197	-1.978	-1.111	-1.804	-1.344	-1.459	-1.64	-1.571	-1.457	-1.275	-1.749	-1.166	-1.337	-1.294	-0.9646	-0.07243	-0.7451	-0.5505	-1.448	-1.609	-1.934	-2.26	-2.423	-1.365	0.2002	-1.688	-1.463	-1.402	-1.584	-1.931	-1.935	-1.963	-0.6608	-0.2323	-1.501	-1.707	-1.785	-2.059	-2.293	-2.136	-1.402	-1.25	-1.198	-2.01	-1.476	-1.895	-0.9584
Os02g0532300	6	Hypothetical conserved gene. (Os02t0532300-01)%3BAlpha/beta hydrolase fold-1 domain containing protein. (Os02t0532300-02), Transcript variants=Os02t0532300-01,Os02t0532300-02	-1.711	-3.518	-2.604	-3.754	-3.33	-3.871	-1.322	-1.462	-3.267	-3.556	-0.35	0.2285	-0.2296	-0.3742	-1.327	-5.579	-3.507	-4.256	-4.908	-4.064	-3.025	-3.579	-1.306	-0.04874	-0.2111	-4.013	-4.449	-3.08	-0.03597	-0.5202	-0.115	-0.196	-1.954	-0.9124	-3.47	-2.944	-2.65	-3.92	-4.463	-5.034	-6.478	-4.584	-4.88	-3.086	-1.218	-0.5543	-3.104
Os02g0532900	6	Glycoside hydrolase%2C family 17 protein. (Os02t0532900-01)%3BSimilar to H0717B12.10 protein. (Os02t0532900-02), Transcript variants=Os02t0532900-01,Os02t0532900-02	-4.757	-5.438	-5.969	-6.786	-6.051	-7.393	-1.778	-2.441	-4.076	-3.663	-0.9414	-0.9462	-2.184	-2.013	-2.218	-0.9951	-0.8482	-1.16	-5.879	-5.636	-6.075	-4.886	-4.713	-1.806	-8.105	-5.451	-7.105	-6.033	-2.154	-1.755	-0.4351	-0.6968	-0.548	-0.486	-1.47	-3.542	-3.538	-2.405	-9.139	-8.251	-8.032	-6.457	-6.301	-2.49	-3.543	-3.328	-6.317
Os03g0167400	6	Protein of unknown function DUF620 family protein. (Os03t0167400-00), Transcript variants=Os03t0167400-00	-1.833	-1.883	-2.476	-2.23	-1.641	-2.005	-1.488	-1.76	-0.5325	-1.81	-0.08159	-0.2859	-0.3322	-0.8221	-0.8954	-0.5059	-0.1425	-1.135	-1.667	-1.234	-1.209	-2.022	-1.898	-2.188	-1.272	-0.5989	-0.1251	0.001931	-1.353	-1.063	-0.8692	-1.118	-1.673	-1.659	-2.094	-2.02	-1.964	-2.025	-1.996	-3.185	-3.935	-2.699	-2.648	-0.8807	-0.1036	-0.07343	0.7259
Os04g0447800	6	Glutamate decarboxylase (EC 4.1.1.15). (Os04t0447800-01), Transcript variants=Os04t0447800-01, CGSNL Gene Symbol=GAD2, CGSNL Gene Name=GLUTAMATE DECARBOXYLASE 2, CGSNL Gene Symbol Synonym(s)=OsGAD2, CGSNL Gene Name Synonym(s)=glutamate decarboxylase 2	-2.71	-4.356	-5.133	-7.687	-6.918	-7.88	-1.048	-1.674	-1.2	-2.61	1.082	0.4829	-0.5019	-1.146	-1.472	-0.9165	0.2577	-0.7475	-7.828	-7.032	-6.53	-8.617	-8.52	-3.724	-7.9	-5.085	-6.009	-7.067	-6.554	-7.779	-3.068	-3.268	-1.577	-1.467	-6.662	-5.79	-5.231	-5.984	-10.29	-6.582	-8.223	-7.445	-6.476	-4.918	-1.752	-0.4251	-3.171
Os05g0280200	6	Similar to Ras-related protein RGP2. (Os05t0280200-01), Transcript variants=Os05t0280200-01, CGSNL Gene Symbol=RGP2, CGSNL Gene Name=RAS -RELATED GPT-BINDING PROTEIN2, CGSNL Gene Symbol Synonym(s)=rgp2%2C OsRab11B1, CGSNL Gene Name Synonym(s)=ras -related GPT-binding protein2%2C Ras-related protein RGP2%2C GTP-binding regulatory protein RGP2%2C small GTP-binding protein OsRab11B1%2C GTP-binding p…	0.5156	0.207	0.02614	-0.2348	0.6374	0.06617	1.985	1.68	1.468	0.7552	2.558	2.395	1.853	1.648	2.21	3.173	3.657	2.789	1.202	1.243	1.101	0.7978	1.249	1.378	1.686	1.126	1.061	1.154	1.133	1.233	2.242	2.36	2.978	3.084	1.818	1.995	2.102	2.265	0.691	0.6037	0.8042	0.3055	0.3364	2.972	2.816	2.339	0.7446
Os07g0572300	6	Protein of unknown function DUF868%2C plant family protein. (Os07t0572300-01), Transcript variants=Os07t0572300-01	-0.7046	-1.973	-0.9058	-1.735	-2.043	-2.361	-1.229	-1.575	-1.174	-1.721	-1.654	-1.492	-1.848	-1.874	-1.443	-0.5163	-0.2139	-0.379	-0.4695	-0.6463	-1.089	-2.119	-1.765	-2.197	-2.362	-0.996	-1.412	-1.597	-0.5911	-0.836	-1.169	-1.335	-0.1338	-0.06883	-1.636	-2.156	-1.769	-2.441	-2.294	-2.382	-2.186	-2.15	-2.415	-1.671	-1.515	-2.77	-4.377
Os09g0394900	6	Similar to Annexin-like protein. (Os09t0394900-01), Transcript variants=Os09t0394900-01, CGSNL Gene Symbol=ANN9, CGSNL Gene Name=ANNEXIN 9, CGSNL Gene Symbol Synonym(s)=OsANN9, CGSNL Gene Name Synonym(s)=Annexin 9	3.783	2.836	2.917	1.434	2.498	1.798	3.198	2.809	3.166	2.809	3.633	3.479	3.62	3.523	2.982	3.506	4.267	4.036	2.684	2.711	2.862	3.06	3.093	3.194	3.429	2.708	2.635	2.714	2.887	3.003	3.249	3.295	3.73	3.963	2.284	2.897	2.946	3.254	2.395	2.696	2.69	2.239	2.041	3.898	3.995	4.179	3.388
Os02g0218600	6	Similar to Protein kinase. (Os02t0218600-00), Transcript variants=Os02t0218600-00, CGSNL Gene Symbol=RLCK69, CGSNL Gene Name=RECEPTOR-LIKE CYTOPLASMIC KINASE 69, CGSNL Gene Symbol Synonym(s)=OsPUB48%2C OsRLCK69, CGSNL Gene Name Synonym(s)=plant U-box-containing protein 48%2C U-box protein 48%2C Receptor-like Cytoplasmic Kinase 69	-5.356	-4.135	-6.183	-5.23	-7.543	-5.56	-4.677	-4.475	-6.345	-3.975	-6.413	-6.065	-5.709	-6.299	-5.445	-2.829	-1.963	-1.608	-5.692	-6.221	-5.842	-3.875	-3.949	-4.102	-1.366	-3.257	-2.848	-2.669	-4.892	-4.81	-3.117	-3.467	-1.728	-1.96	-3.855	-2.826	-2.82	-3.181	-9.251	-6.651	-7.34	-7.886	-6.762	-4.01	-4.075	-5.025	-6.993
Os09g0401100	6	ABC transporter related domain containing protein. (Os09t0401100-00), Transcript variants=Os09t0401100-00, CGSNL Gene Symbol=ABCG21, CGSNL Gene Name=ABC TRANSPORTER G FAMILY MEMBER 21, CGSNL Gene Symbol Synonym(s)=OsABCG21%2C STR1, CGSNL Gene Name Synonym(s)=ABC transporter superfamily ABCG subgroup member 21%2C Medicago truncatula stunted arbuscule 1	-5.859	-5.666	-6.666	-6.62	-5.659	-7.15	-6.698	-6.624	-6.462	-6.71	-6.368	-6.155	-5.516	-5.28	-5.836	-5.652	-4.834	-5.522	-5.959	-5.998	-5.919	-5.054	-5.668	-3.973	-6.201	-5.727	-5.49	-5.553	-4.985	-4.958	-5.324	-5.377	-6.45	-6.455	-5.749	-6.15	-6.745	-6.684	-6.696	-7.524	-8.537	-6.962	-5.319	-6.691	-6.458	-5.751	-6.648
Os05g0244700	7	Aminotransferase%2C class IV family protein. (Os05t0244700-01)%3BAminotransferase%2C class IV family protein. (Os05t0244700-02), Transcript variants=Os05t0244700-01,Os05t0244700-02, CGSNL Gene Symbol=_, CGSNL Gene Name=_, CGSNL Gene Symbol Synonym(s)=OsAT-IV, CGSNL Gene Name Synonym(s)=aminotransferase%2C class IV family protein	-3.433	-2.358	-8.514	-8.116	-3.437	-4.745	-4.676	-6.288	-6.562	-7.324	-0.9411	-0.7593	-1.122	-1.04	-9.506	-9.195	-5.696	-5.101	-8.767	-9.15	-8.853	-8.982	-9.631	-6.543	-6.062	-5.999	-4.863	-4.764	-8.38	-7.994	-9.584	-9.14	-7.865	-7.232	-3.211	-3.041	-2.768	-1.868	-1.885	-1.717	-0.7042	-1.526	-1.24	-1.159	-2.878	-2.231	-0.3389
Os05g0279900	7	Similar to glycoside hydrolase family 28 protein / polygalacturonase (pectinase) family protein. (Os05t0279900-00), Transcript variants=Os05t0279900-00	-2.869	-4.701	-3.617	-4.656	-2.817	-2.587	-1.853	-3.333	-5.416	-5.757	-0.6445	-2.213	-0.7161	-2.39	-2.414	-3.672	-1.314	-4.445	-2.36	-1.419	-1.329	-4.32	-4.395	-2.302	-5.099	-0.2109	-1.752	-1.86	-3.461	-3.771	-2.045	-2.428	-3.335	-3.397	-1.03	0.2555	-0.4367	-1.2	-3.173	-3.246	-3.005	-3.438	-3.845	-1.59	-1.938	-3.334	-7.248
Os08g0391700	7	Similar to Oxidoreductase%2C 2OG-Fe oxygenase family protein%2C expressed. (Os08t0391700-00), Transcript variants=Os08t0391700-00	-3.523	-4.14	-5.443	-8.122	-4.402	-4.776	-4.346	-4.78	-6.312	-8.069	-4.122	-3.599	-4.117	-3.566	-5.734	-6.634	-5.236	-6.68	-8.628	-7.82	-6.92	-7.999	-9.569	-9.665	-8.228	-6.527	-5.777	-4.984	-7.69	-7.235	-6.412	-6.178	-6.632	-6.146	-2.85	-3.486	-4.283	-5.76	-3.531	-4.115	-5.688	-5.116	-5.03	-4.908	-4.198	-6.94	-5.122
Os11g0111800	7	Conserved hypothetical protein. (Os11t0111800-00), Transcript variants=Os11t0111800-00, CGSNL Gene Symbol=_, CGSNL Gene Name=_, CGSNL Gene Symbol Synonym(s)=OsbHLH160, CGSNL Gene Name Synonym(s)=basic helix-loop-helix protein 160	-8.156	-7.213	-8.47	-7.193	-8.449	-8.436	-3.197	-2.375	-6.113	-7.116	-3.007	-3.256	-3.351	-3.754	-2.863	-6.587	-6.138	-6.846	-6.586	-7.507	-7.619	-7.1	-7.375	-8.008	-8.694	-7.069	-6.789	-6.902	-5.121	-6.399	-4.316	-4.301	-8.422	-8.934	-3.305	-2.769	-3.945	-4.496	-6.733	-7.049	-8.424	-6.448	-6.341	-4.025	-3.766	-5.113	-5.618
Os03g0645100	7	Similar to pyruvate dehydrogenase E1 component subunit beta. (Os03t0645100-01)%3BSimilar to pyruvate dehydrogenase E1 component subunit beta. (Os03t0645100-02)%3BSimilar to pyruvate dehydrogenase E1 component subunit beta. (Os03t0645100-03), Transcript variants=Os03t0645100-01,Os03t0645100-02,Os03t0645100-03	1.248	2.743	1.45	2.33	1.377	2.254	1.418	1.821	1.329	1.456	1.293	1.123	1.049	1.029	1.58	0.7354	0.6885	0.8424	0.7775	0.7431	0.6091	0.8647	1.55	2.884	0.6361	0.5572	0.4808	0.2246	1.125	1.114	1.005	0.9505	0.5099	0.5975	1.366	1.553	2.38	2.381	3.491	3.164	2.97	0.1434	-0.1263	2.368	1.687	0.9275	0.7318
Os03g0709000	7	Membrane-associated%2C eicosanoid and glutathione metabolism (MAPEG) domain containing protein. (Os03t0709000-01), Transcript variants=Os03t0709000-01	0.6049	0.06353	-0.07848	-0.7846	2.688	0.1233	2.23	0.8531	0.3812	0.03703	3.063	2.372	2.768	2.603	1.749	0.1148	1.545	-0.2711	-0.5824	-0.2985	-0.7276	0.2412	-0.312	-0.2303	2.216	-0.18	-0.9017	-1.173	-0.7681	-0.7829	-0.02633	-0.1769	-0.8652	-0.1762	3.496	0.556	0.7345	0.718	0.998	0.09412	0.3461	-0.5782	-0.3065	1.459	0.5426	0.5127	1.342
Os07g0647500	7	Cytochrome c oxidase%2C subunit VIIa domain containing protein. (Os07t0647500-01), Transcript variants=Os07t0647500-01, CGSNL Gene Symbol=_, CGSNL Gene Name=_, CGSNL Gene Symbol Synonym(s)=_, CGSNL Gene Name Synonym(s)=Par gene protein	1.163	1.464	0.791	1.385	0.7872	1.086	2.177	2.195	1.017	1.11	3.031	3.082	1.699	1.999	2.251	1.98	2.834	2.355	1.621	1.308	1.327	1.329	1.501	1.623	1.932	1.418	1.143	0.6049	1.939	1.76	1.849	1.843	2.166	2.21	2.01	1.827	2.8	2.574	3.156	2.821	2.413	1.304	1	3.974	3.626	3.174	2.728
Os11g0600700	7	Similar to RING domain protein. (Os11t0600700-01)%3BSimilar to RING domain protein. (Os11t0600700-02), Transcript variants=Os11t0600700-01,Os11t0600700-02	-1.211	-1.152	-1.511	-1.28	-1.314	-1.319	-1.254	-0.9909	-1.259	-1.159	-0.1446	-0.03944	-0.5179	-0.4642	-1.032	-1.383	-0.7348	-0.9918	-1.01	-0.9713	-0.8585	-0.7683	-0.5643	-0.4242	-1.207	-0.8049	-1.211	-1.124	-0.797	-0.8587	-0.9212	-0.9099	-1.133	-1.134	-0.6596	-0.858	-0.7873	-0.4914	-0.8652	-0.931	-1.084	-1.72	-2.126	-0.1321	-0.4925	-0.6497	-0.503
Os03g0638400	7	Similar to OSIGBa0153E02-OSIGBa0093I20.19 protein. (Os03t0638400-01), Transcript variants=Os03t0638400-01	-6.595	-6.168	-7.415	-7.039	-7.508	-7.447	-6.804	-7.019	-6.352	-6.277	-3.914	-3.869	-2.886	-2.939	-6.448	-5.548	-6.141	-6.162	-6.236	-7.416	-7.583	-3.964	-4.705	-5.389	-4.829	-5.058	-4.692	-5.093	-4.606	-4.623	-5.273	-5.487	-5.981	-6.181	-4.242	-3.156	0.05761	0.04112	-4.291	-4.237	-4.586	-5.615	-5.542	-1.226	0.1308	0.9243	-2.057
Os05g0295800	7	Similar to Glyoxalase I (EC 4.4.1.5). (Os05t0295800-01), Transcript variants=Os05t0295800-01, CGSNL Gene Symbol=GLYI8, CGSNL Gene Name=GLYOXALASE I-8, CGSNL Gene Symbol Synonym(s)=OsGLYI8, CGSNL Gene Name Synonym(s)=glyoxalase I-8	-1.63	-1.463	-1.775	-2.225	-1.929	-1.336	-1.599	-1.721	-1.808	-2.107	-1.763	-1.651	-1.57	-1.655	-1.295	-2.094	-1.443	-1.593	-1.886	-2.114	-2.44	-1.094	-1.511	-2.093	-0.9835	-2.253	-2.367	-2.433	-2.351	-2.196	-2.133	-2.183	-1.457	-1.632	-1.262	-0.5501	0.0002367	-0.4309	-1.737	-2.372	-2.051	-2.726	-2.66	-0.2277	-0.9439	-1.134	-2.221
Os09g0323500	7	Protein of unknown function DUF833 family protein. (Os09t0323500-01), Transcript variants=Os09t0323500-01	-7.254	-9.131	-9.05	-9.494	-8.759	-8.64	-0.7373	0.3499	-6.697	-7.722	-1.851	-1.907	-1.15	-0.9362	-2.826	-4.662	-3.315	-5.962	-8.248	-6.806	-6.003	-5.578	-2.74	2.615	-1.071	-5.892	-6.17	-7.144	-0.6506	-1.134	1.54	1.652	-7.582	-8.03	-6.219	0.3236	1.986	2.269	-6.625	-5.428	-5.564	-8.024	-6.889	3.295	3.041	2.148	0.3427
Os02g0531600	7	PEBP family protein. (Os02t0531600-01), Transcript variants=Os02t0531600-01, CGSNL Gene Symbol=RCN2, CGSNL Gene Name=RICE TERMINAL FLOWER 1/CENTRORADIALIS HOMOLOG 2, CGSNL Gene Symbol Synonym(s)=Rcn2, CGSNL Gene Name Synonym(s)=_	-8.493	-8.833	-8.726	-9.178	-7.305	-6.76	-9.293	-9.106	-6.507	-8.639	-2.669	-2.656	-2.623	-3.666	-9.45	-9.317	-9.107	-9.416	-8.358	-8.152	-7.951	-7.418	-5.98	-7.506	-9.61	-6.894	-6.824	-7.173	-8.317	-7.936	-9.089	-8.529	-9.594	-9.607	-6.945	-5.153	-3.419	-3.609	-9.877	-9.323	-8.443	-8.601	-7.396	-4.106	-8.042	-6.398	-7.091
Os02g0541700	7	Similar to Ubiquinol-cytochrome c reductase complex 7.8 kDa protein (EC 1.10.2.2) (Mitochondrial hinge protein) (CR7). (Os02t0541700-01), Transcript variants=Os02t0541700-01	1.343	1.414	1.087	0.9521	1.475	1.455	2.088	1.909	1.605	1.208	2.214	2.173	1.382	1.268	2.575	1.984	2.692	2.214	1.477	0.9346	0.6803	2.506	2.646	2.026	2.917	1.112	0.9646	0.7319	1.483	1.534	1.978	1.92	2.818	2.632	1.946	2.148	3.048	2.538	1.998	1.777	1.746	1.46	1.567	3.296	2.913	2.719	2.275
Os04g0446600	7	Similar to OSIGBa0140O07.16 protein. (Os04t0446600-01), Transcript variants=Os04t0446600-01	-7.941	-8.482	-8.647	-9.02	-8.412	-8.624	-9.257	-9.118	-6.226	-8.356	-6.528	-6.364	-6.917	-8.576	-9.16	-9.357	-7.812	-8.646	-8.251	-8.867	-8.771	-2.75	-6.21	-6.887	-3.723	-8.301	-8.383	-8.623	-8.062	-7.512	-8.448	-8.445	-9.365	-9.117	-7.698	-5.841	-4.693	-4.54	-8.785	-8.14	-7.457	-8.018	-7.131	-4.881	-4.673	-6.671	-6.984
Os06g0567200	7	Cupredoxin domain containing protein. (Os06t0567200-01), Transcript variants=Os06t0567200-01	-0.7146	-0.2051	-3.136	-1.837	-0.7612	-2.429	0.1176	1.657	-2.641	-0.4897	-0.3076	0.768	0.383	0.7331	3.851	2.119	0.4381	1.424	-0.436	1.142	0.7759	-1.324	0.1461	-0.2307	-2.095	-0.5131	-0.4094	0.6465	1.453	1.487	1.583	1.576	-3.165	-3.93	2.188	2.675	2.717	2.565	-1.975	-1.415	-1.846	-2.55	-2.998	2.794	2.675	2.632	-2.865
Os11g0600600	7	Hypothetical conserved gene. (Os11t0600600-01), Transcript variants=Os11t0600600-01	-7.045	-6.864	-5.648	-4.883	-2.693	-2.423	-5.427	-5.676	-4.881	-5.685	-0.3969	-0.007133	-0.9728	-0.1478	-2.768	-0.3803	-1.251	-0.6521	-8.448	-9.096	-6.989	-2.955	-9.025	-7.976	-7.696	-6.879	-4.659	-3.816	-8.331	-7.962	-9.117	-8.5	-5.75	-5.316	-4.041	-3.405	-1.7	0.1793	-7.169	-6.917	-6.563	-8.558	-7.435	0.6035	0.9416	0.1533	-6.318
Os11g0600900	7	Similar to Mannose-6-phosphate isomerase (ManA). (Os11t0600900-01), Transcript variants=Os11t0600900-01	-2.502	1.099	-3.951	-4.196	-3.033	-1.88	-3.849	-2.005	-5.02	-4.154	-2.082	-1.75	-3.19	-3.188	-5.165	-5.966	-5.178	-4.973	-4.927	-5.22	-4.88	-1.986	-1.655	-2.314	0.0006033	-4.63	-4.661	-4.123	-3.766	-3.652	-3.529	-3.389	-3.536	-4.96	-3.337	-2.612	-2.899	-2.785	-7.169	-5.352	-6.068	-6.344	-5.605	-2.885	-2.171	-2.087	-4.276
Os07g0647900	8	DEAD-like helicase%2C N-terminal domain containing protein. (Os07t0647900-01), Transcript variants=Os07t0647900-01	-0.1721	-1.572	-0.5146	-0.6327	-0.991	-1.442	-1.249	-0.9435	-1.245	-1.341	-1.368	-0.8867	-1.414	-1.002	-0.5271	-1.185	-2.256	-1.513	0.1279	-0.3611	-0.5429	-0.2959	-0.6	-0.9701	0.1175	-0.4556	-0.3839	-0.5717	-0.5455	-0.6566	-1.265	-1.329	-1.192	-1.252	-0.5749	-0.3448	-0.1791	-0.8684	-0.2805	-0.1071	0.4595	0.8869	0.8648	-1.126	-0.9602	-1.058	-0.9505
Os09g0327200	8	Pentatricopeptide repeat domain containing protein. (Os09t0327200-00), Transcript variants=Os09t0327200-00	-8.859	-7.707	-8.566	-6.741	-8.406	-6.487	-7.659	-6.659	-6.837	-6.729	-7.081	-6.762	-5.824	-6.33	-5.942	-7.311	-9.408	-7.14	-5.804	-5.542	-5.943	-5.937	-5.491	-7.418	-6.127	-5.805	-5.587	-5.773	-6.475	-6.827	-7.097	-7.74	-7.61	-8.433	-6.079	-6.134	-6.457	-7.401	-6.517	-6.701	-6.969	-5.276	-5.389	-8.456	-8.625	-6.601	-7.48
Os09g0329200	8	UDP-glucuronosyl/UDP-glucosyltransferase family protein. (Os09t0329200-00), Transcript variants=Os09t0329200-00	-8.311	-8.426	-8.455	-9.231	-8.599	-9.111	-7.688	-8.678	-6.617	-8.317	-4.985	-3.676	-5.803	-6.438	-9.297	-8.792	-8.533	-8.635	-8.33	-6.971	-7.824	-3.884	-3.742	-3.906	-8.117	-8.434	-7.712	-8.165	-8.218	-7.444	-7.986	-8.262	-9.426	-9.125	-7.378	-9.109	-8.719	-8.645	-5.598	-2.796	-4.081	-4.308	-4.256	-8.24	-8.329	-7.952	-7.249
Os05g0283000	8	Conserved hypothetical protein. (Os05t0283000-01), Transcript variants=Os05t0283000-01	-0.9462	-0.8882	-2.355	-2.083	-2.082	-1.924	-3.563	-3.575	-4.935	-3.729	-2.09	-2.373	0.7694	-0.08297	-2.734	-2.783	-4.898	-4.574	-1.231	-0.9469	-1.427	0.4898	-0.3291	-0.9315	-0.6473	-0.6492	-0.1938	-0.3831	-0.2549	-0.2415	-1.085	-1.226	-1.965	-2.192	-0.1178	-2.548	-1.966	-1.117	0.4191	1.473	2.014	0.9746	1.276	-5.003	-3.093	-2.016	-0.5133
Os05g0295900	8	Conserved hypothetical protein. (Os05t0295900-01), Transcript variants=Os05t0295900-01	-3.97	-4.581	-3.869	-3.746	-2.874	-3.215	-3.463	-2.849	-3.518	-3.623	-3.486	-2.959	-2.997	-2.772	-2.602	-4.056	-5.178	-3.756	-1.75	-2.099	-2.159	-1.62	-2.207	-3.403	-1.731	-2.542	-2.498	-2.738	-1.928	-1.933	-3.2	-3.322	-3.795	-4.044	-1.494	-1.653	-2.384	-3.427	-2.712	-2.654	-2.132	-1.769	-1.484	-3.88	-4.107	-3.705	-3.65
Os07g0200700	8	Similar to Squalene synthase (EC 2.5.1.21). (Os07t0200700-01), Transcript variants=Os07t0200700-01	-1.438	-0.9377	-2.224	-0.9696	-2.564	-1.735	-2.353	-2.583	-1.672	-1.433	-1.727	-2.011	-1.025	-0.9692	-1.595	-1.325	-1.882	-2.222	-0.859	-0.6836	-0.7243	-0.5954	-1.241	-1.811	-0.7675	-0.6413	-0.6232	-0.7485	-1.133	-1.159	-1.437	-1.603	-1.316	-1.455	-1.065	-1.097	-1.944	-1.565	-0.5275	-0.3003	0.4693	1.071	1.158	-2.171	-2.132	-1.855	0.3014
Os07g0222700	8	Conserved hypothetical protein. (Os07t0222700-01), Transcript variants=Os07t0222700-01	-3.593	-4.329	-2.957	-3.729	-2.438	-3.42	-3.274	-3.709	-3.381	-3.667	-3.303	-2.627	-3.399	-3.732	-2.678	-3.76	-4.031	-3.748	-3.652	-3.644	-4.008	-1.964	-1.894	-2.252	-1.038	-2.92	-2.938	-2.905	-3.209	-3.392	-3.974	-3.963	-3.378	-3.597	-1.86	-1.608	-2.825	-3.491	-2.516	-3.162	-3.028	-2.606	-2.412	-4.517	-4.225	-4.409	-2.771
Os07g0563300	8	B3 domain transcriptional repressor%2C Regulator of seed germination and seedling development (Os07t0563300-01), Transcript variants=Os07t0563300-01, CGSNL Gene Symbol Synonym(s)=GD1, CGSNL Gene Name Synonym(s)=GERMINATION DEFECTIVE 1	0.05492	-0.2444	0.3636	0.1076	0.5948	0.2995	-0.268	-0.2439	0.1591	0.1071	0.5054	0.5102	1.169	1.13	0.2543	0.8045	0.1736	-0.135	1.48	1.552	1.562	1.726	0.8531	1.141	0.8957	1.148	1.13	1.089	0.966	1.018	0.5961	0.4725	-0.4062	-0.4789	-0.3772	0.4708	1.177	1.18	1.95	3.107	3.047	2.561	2.753	0.1761	0.344	0.462	1.03
Os07g0671700	8	Similar to Arginine methyltransferase-like protein. (Os07t0671700-01), Transcript variants=Os07t0671700-01, CGSNL Gene Symbol=PRMT4, CGSNL Gene Name=PROTEIN ARGININE METHYLTRANSFERASE 4, CGSNL Gene Symbol Synonym(s)=OsPRMT4, CGSNL Gene Name Synonym(s)=protein arginine methyltransferase 4	1.487	0.5576	1.115	1.025	1.17	1.08	0.9009	1.042	1.05	0.8518	1.183	1.188	1.109	1.467	1.796	1.029	0.1862	0.5208	1.962	1.885	1.619	1.213	1.277	0.8654	2.047	1.889	1.812	1.888	2.077	1.927	1.025	1.198	0.4433	0.3356	1.995	2.146	1.856	1.653	2.437	2.054	2.01	2.992	2.917	1.223	0.6163	0.2898	1.637
Os08g0422600	8	Conserved hypothetical protein. (Os08t0422600-00), Transcript variants=Os08t0422600-00, CGSNL Gene Symbol=_, CGSNL Gene Name=_, CGSNL Gene Symbol Synonym(s)=SAD1, CGSNL Gene Name Synonym(s)=super apical dormant 1	0.7307	0.3108	0.3522	1.141	0.9311	1.224	1.015	1.528	1.679	1.764	0.7668	0.9408	0.8632	1.061	1.726	0.6618	-0.0222	1.37	2.181	1.983	1.924	0.4469	1.052	-0.5252	1.201	0.9833	1.176	0.8746	1.85	1.893	0.7963	0.7925	1.002	0.7148	1.268	1.703	1.602	0.5702	2.015	2.105	1.741	4.105	4.18	0.4756	0.6294	0.1115	1.775
Os09g0527700	8	Similar to Auxin-induced protein IAA4. (Os09t0527700-01), Transcript variants=Os09t0527700-01, CGSNL Gene Symbol=IAA26, CGSNL Gene Name=_, CGSNL Gene Symbol Synonym(s)=OsIAA26, CGSNL Gene Name Synonym(s)=Aux/IAA protein 26	-7.801	-8.842	-8.76	-9.109	-8.509	-8.764	-9.231	-9.526	-6.487	-8.648	-5.832	-5.407	-6.957	-6.698	-9.064	-9.507	-9.178	-9.142	-1.921	-1.804	-2.868	-6.576	-8.73	-8.993	-9.237	-6.733	-7.99	-8.655	-8.323	-7.81	-8.184	-8.144	-9.597	-8.96	-8.108	-8.867	-8.952	-7.226	-3.351	-3.653	-3.885	-3.999	-4.423	-8.131	-8.295	-7.979	-7.147
Os10g0566900	8	Conserved hypothetical protein. (Os10t0566900-01), Transcript variants=Os10t0566900-01	-2.009	-2.186	-2.272	-2.061	-1.977	-2.273	-2.945	-3.27	-2.454	-2.569	-3.102	-3.117	-3.246	-2.909	-2.78	-3.369	-3.613	-3.095	-2.285	-2.254	-2.635	-2.013	-2.522	-3.106	-1.423	-2.156	-2.033	-1.82	-2.918	-2.918	-3.615	-3.586	-3.421	-3.457	-2.429	-2.302	-1.923	-2.715	-1.872	-2.046	-1.582	-0.7918	-0.8063	-2.181	-1.989	-1.616	-1.591
Os10g0567100	8	Similar to Chlorophyll b synthase (Fragment). (Os10t0567100-01), Transcript variants=Os10t0567100-01	-8.869	-9.197	-7.894	-9.552	-8.876	-9.353	-9.687	-9.423	-6.869	-9.034	-8.743	-7.918	-7.982	-8.861	-8.77	-9.53	-9.438	-9.851	-8.784	-8.406	-7.316	-5.354	-8.342	-9.083	-7.988	-6.617	-6.713	-6.655	-8.231	-6.818	-7.646	-7.37	-9.977	-8.473	-7.714	-9.086	-9.532	-8.384	-5.024	-1.781	-0.9668	-0.3819	0.258	-8.48	-8.648	-8.342	-4.144
Os11g0544200	8	Similar to virulent strain associated lipoprotein. (Os11t0544200-01)%3BSimilar to Ribosomal protein S7. (Os11t0544200-02)%3BNon-protein coding transcript. (Os11t0544200-03), Transcript variants=Os11t0544200-01,Os11t0544200-02,Os11t0544200-03	1.032	0.9538	0.6743	0.9653	-0.285	0.6731	-0.2816	0.5293	-0.2181	-0.3095	-0.07812	0.1523	-0.09322	0.3479	0.5743	0.7461	-0.5032	-0.07381	1.021	0.8015	0.7859	1.254	0.748	0.6989	0.6629	0.7589	0.8811	0.5859	0.7493	0.7575	0.4618	0.4472	0.3292	0.3078	0.325	0.1552	0.3853	0.121	1.219	1.377	1.543	1.953	2.005	0.05388	0.07833	-0.2141	0.005139
Os01g0205100	8	WD40 repeat-like domain containing protein. (Os01t0205100-01), Transcript variants=Os01t0205100-01, CGSNL Gene Symbol=_, CGSNL Gene Name=_, CGSNL Gene Symbol Synonym(s)=OsWD40-8, CGSNL Gene Name Synonym(s)=_	-3.505	-3.319	-3.279	-2.843	-3.335	-3.287	-3.843	-3.707	-2.786	-2.832	-3.503	-3.368	-3.661	-3.339	-3.278	-3.416	-3.658	-3.584	-2.932	-2.832	-2.713	-2.35	-2.74	-2.849	-2.993	-2.935	-2.764	-2.87	-2.677	-2.63	-2.867	-2.807	-3.539	-3.541	-3.019	-2.896	-3.382	-3.652	-2.829	-3.088	-3.083	-2.251	-2.194	-3.823	-3.637	-3.683	-3.136
Os02g0156300	8	Similar to Serine/threonine-protein kinase BRI1-like 2 precursor (EC 2.7.1.37) (BRASSINOSTEROID INSENSITIVE 1-like protein 2) (Protein VASCULAR HIGHWAY 1). (Os02t0156300-01), Transcript variants=Os02t0156300-01	-4.458	-3.746	-4.212	-4.327	-4.554	-4.742	-5.571	-5.283	-6.041	-6.129	-4.662	-4.679	-4.691	-4.845	-4.14	-4.428	-4.55	-5.291	-4.18	-4.106	-4.314	-3.71	-4.296	-3.89	-3.685	-3.853	-3.586	-3.352	-4.135	-4.085	-4.12	-4.051	-3.986	-4.236	-4.172	-3.779	-3.995	-3.961	-4.304	-3.597	-3.14	-2.573	-2.436	-5.661	-5.595	-5.455	-5.729
Os02g0217500	8	Pre-mRNA cleavage complex II Clp1 family protein. (Os02t0217500-01), Transcript variants=Os02t0217500-01	-1.238	-0.9165	-0.8468	-0.9384	-0.6143	-0.5208	-1.191	-0.7662	-1.165	-1.548	-0.9119	-1.036	-1.301	-1.19	-0.324	-1.322	-2.392	-2.008	0.975	1.06	1.029	1.01	0.2583	-0.0821	-0.06881	0.7914	0.6143	0.4181	0.5297	0.5772	-0.5059	-0.5661	-1.841	-1.918	0.1841	0.3262	0.02667	-0.3172	0.7589	0.7395	0.6992	0.9643	1.009	-0.1412	-0.708	-0.852	-0.7888
Os02g0218200	8	Peptidase M1%2C membrane alanine aminopeptidase family protein. (Os02t0218200-01)%3BSimilar to APM1 (AMINOPEPTIDASE M1). (Os02t0218200-02), Transcript variants=Os02t0218200-01,Os02t0218200-02	0.9496	1.237	1.585	1.479	2.095	2.079	1.395	1.866	1.918	1.853	2.32	2.294	2.597	2.507	2.316	1.135	0.9656	1.173	3.52	3.283	3.095	2.742	2.655	2.849	3.324	2.744	2.619	2.459	2.747	2.559	1.887	1.833	1.457	1.419	2.99	2.991	2.973	2.456	3.426	3.012	2.556	3.19	3.207	1.711	1.926	1.946	2.635
Os02g0218500	8	Hypothetical protein. (Os02t0218500-01), Transcript variants=Os02t0218500-01	-2.867	-4.074	-2.412	-2.966	-3.289	-3.837	-4.405	-5.125	-4.736	-4.834	-4.51	-5.167	-3.676	-3.975	-4.065	-3.394	-3.936	-4.456	-4.185	-4.323	-4.591	-2.854	-3.538	-3.311	-3.385	-3.543	-3.504	-3.687	-3.503	-3.701	-3.476	-3.504	-3.812	-3.683	-3.993	-3.533	-3.974	-3.612	-3.241	-3.288	-2.756	-1.716	-1.573	-5.507	-5.914	-5.367	-4.089
Os02g0290000	8	Pentatricopeptide repeat domain containing protein. (Os02t0290000-01), Transcript variants=Os02t0290000-01	-1.342	-1.327	-1.523	-1.307	-2.089	-1.905	-2.75	-2.181	-2.155	-2.561	-2.057	-1.781	-1.512	-1.244	-1.499	-1.323	-2.168	-2.33	-0.7753	-0.8571	-0.8386	-0.9124	-1.13	-1.009	-0.9018	-0.956	-0.6356	-0.6573	-1.153	-1.137	-0.9673	-0.9131	-1.006	-1.036	-1.837	-1.246	-1.58	-1.385	-1.052	-0.788	-0.04703	0.1647	0.258	-2.297	-1.811	-2.031	-1.325
Os02g0290600	8	Similar to prolyl oligopeptidase family protein. (Os02t0290600-01)%3BSimilar to predicted protein. (Os02t0290600-02), Transcript variants=Os02t0290600-01,Os02t0290600-02, CGSNL Gene Symbol=_, CGSNL Gene Name=_, CGSNL Gene Symbol Synonym(s)=OsPOP5, CGSNL Gene Name Synonym(s)=Prolyl Oligopeptidase 5	-0.03507	1.304	0.6219	1.145	0.8592	1.427	0.4525	0.8964	0.6825	1.09	1.466	1.346	1.057	1.15	1.407	0.8451	1.258	1.2	1.631	1.462	1.388	1.502	1.572	1.895	1.407	1.297	1.299	1.233	1.03	0.9693	0.9123	0.9751	0.7507	0.7956	1.326	1.158	1.362	1.114	1.884	2.038	2.144	1.527	1.54	0.8901	0.8647	0.4558	0.8275
Os03g0640100	8	Similar to WD-40 repeat protein MSI1. (Os03t0640100-01), Transcript variants=Os03t0640100-01, CGSNL Gene Symbol=_, CGSNL Gene Name=_, CGSNL Gene Symbol Synonym(s)=OsWD40-79, CGSNL Gene Name Synonym(s)=_	0.9266	1.632	1.594	1.768	2.106	2.402	1.357	1.809	1.828	1.937	1.778	1.864	2.185	2.296	1.981	1.26	0.6066	0.9592	3.104	3.03	2.986	2.583	2.442	1.054	2.198	2.656	2.536	2.526	2.493	2.412	1.539	1.443	1.067	1.053	2.862	2.818	2.749	2.173	3.109	2.947	2.942	3.876	4.007	2.704	2.069	1.72	3.086
Os03g0708800	8	Hypothetical conserved gene. (Os03t0708800-01)%3BSimilar to GEBP transcription factor (Fragment). (Os03t0708800-02)%3BHypothetical conserved gene. (Os03t0708800-03), Transcript variants=Os03t0708800-01,Os03t0708800-02,Os03t0708800-03	-0.5027	-0.9472	-1.127	-1.172	-0.363	-1.03	-1.992	-1.982	-1.559	-0.7656	-1.787	-2.191	-1.4	-1.276	-1.596	-1.615	-1.9	-1.717	-1.076	-0.7759	-0.5767	-1.127	-0.9749	-1.461	-1.283	-0.9144	-0.9992	-0.9466	-1.535	-1.626	-1.662	-1.677	-2.385	-2.382	-1.688	-1.658	-2.22	-1.707	-1.266	-1.115	-0.4336	-0.8068	-0.5674	-1.779	-2.471	-2.137	-1.595
Os05g0157500	8	Conserved hypothetical protein. (Os05t0157500-01), Transcript variants=Os05t0157500-01	-0.6359	-0.2665	-0.3902	0.5444	-0.7076	-0.2938	-1.072	-0.7692	-1.115	-0.4099	-1.492	-1.356	-1.591	-1.069	-0.5134	-0.4876	-1.551	-1.13	0.7659	0.8458	0.818	0.4342	0.3903	0.1877	0.3227	0.16	0.254	0.4598	-0.3231	-0.3699	-0.5947	-0.6709	-1.114	-1.189	-0.2184	0.02553	-0.3083	-0.4133	-0.1225	-0.3222	-0.2034	0.6354	0.4628	0.05747	-0.2131	-0.2134	-0.4161
Os05g0264200	8	Protein of unknown function DUF639 domain containing protein. (Os05t0264200-00), Transcript variants=Os05t0264200-00	-0.02042	-0.05871	-0.05488	0.04738	0.3976	0.2205	-0.9744	-0.8146	-0.2234	-0.2616	-0.3277	-0.3944	0.0647	-0.1585	-0.1641	0.002233	-0.3016	-0.4474	0.8504	0.7762	0.7863	0.6276	0.4232	0.397	0.4287	0.5806	0.625	0.7072	0.5887	0.6328	0.539	0.5788	0.01436	-0.09178	0.1765	0.3396	0.3594	0.6258	0.4049	0.5487	0.7174	1.557	1.524	0.4788	0.6386	0.8008	0.9833
Os05g0267900	8	Conserved hypothetical protein. (Os05t0267900-01), Transcript variants=Os05t0267900-01	-2.997	-4.415	-2.865	-3.334	-3.681	-4.335	-3.126	-4.738	-3.162	-4.081	-2.551	-2.91	-2.326	-2.435	-1.387	-3.086	-2.346	-3.68	-3.169	-3.406	-4.075	-3.679	-3.663	-1.883	-1.731	-3.438	-3.13	-2.564	-4.832	-4.121	-4.474	-4.276	-2.325	-2.367	-2.442	-2.223	-1.983	-2.263	-1.747	-2.558	-1.823	-0.5187	-0.3277	-3.466	-4.116	-3.861	-2.168
Os05g0270500	8	Similar to predicted protein. (Os05t0270500-01), Transcript variants=Os05t0270500-01	-8.394	-8.768	-8.76	-9.197	-8.51	-9.004	-9.345	-9.539	-6.407	-8.562	-9.257	-8.859	-7.856	-8.67	-9.167	-9.512	-9.156	-9.341	-8.634	-9.015	-6.305	-1.72	-7.434	-8.366	-4.932	-6.415	-3.715	-2.779	-8.219	-7.828	-7.937	-8.391	-9.495	-9.525	-8.08	-8.656	-9.25	-9.068	-9.779	-7.7	-5.458	-1.636	-2.07	-6.031	-7.108	-7.859	-3.791
Os05g0271300	8	Hypothetical conserved gene. (Os05t0271300-00), Transcript variants=Os05t0271300-00	-3.096	-3.237	-2.012	-1.9	-1.347	-1.539	-2.288	-2.312	-2.423	-2.356	-3.175	-2.839	-2.815	-2.775	-1.991	-2.849	-3.817	-3.17	-2.303	-1.974	-2.075	-2.34	-2.569	-2.314	-1.269	-1.992	-1.985	-1.945	-1.951	-1.898	-2.857	-3.02	-3.017	-3.118	-2.232	-1.733	-1.446	-2.327	-1.668	-1.635	-1.296	-0.6676	-0.7124	-1.437	-2.168	-2.908	-1.491
Os05g0277300	8	Similar to Peptide chain release factor 1. (Os05t0277300-01)%3BPeptide chain release factor 1 family protein. (Os05t0277300-02)%3BNon-protein coding transcript. (Os05t0277300-03), Transcript variants=Os05t0277300-01,Os05t0277300-02,Os05t0277300-03	-0.2289	-0.3359	-0.3728	-0.7946	-1.017	-1.056	-1.351	-1.343	-2.71	-2.311	-1.813	-1.566	-1.787	-1.729	-0.9271	-1.261	-2.059	-2.01	-0.8644	-0.9234	-0.862	-0.9668	-0.7114	-1.165	-0.4926	-1.124	-0.8105	-0.7444	-1.318	-1.415	-1.492	-1.689	-1.398	-1.646	-1.219	-0.956	-1.117	-1.678	-1.357	-1.22	-0.7985	0.1299	1.169	-2.47	-2.143	-2.071	-2.145
Os06g0162700	8	SANT domain%2C DNA binding domain containing protein. (Os06t0162700-01), Transcript variants=Os06t0162700-01	-6.687	-6.49	-6.838	-6.695	-6.532	-6.405	-8.415	-7.24	-6.808	-7.541	-8.03	-7.252	-6.162	-6.147	-7.709	-8.625	-8.887	-8.278	-6.499	-5.99	-5.645	-3.278	-3.653	-6.281	-2.703	-5.018	-4.916	-4.626	-4.893	-4.904	-4.968	-5.467	-5.625	-5.873	-3.603	-4.558	-5.842	-6.429	-6.562	-6.755	-5.987	-6	-5.457	-7.571	-7.673	-6.474	-3.433
Os07g0222300	8	Similar to EIF3e. (Os07t0222300-01)%3BSimilar to Eukaryotic initiation factor 3e. (Os07t0222300-02), Transcript variants=Os07t0222300-01,Os07t0222300-02, CGSNL Gene Symbol=EIF3E, CGSNL Gene Name=EUKARYOTIC INITIATION FACTOR 3E, CGSNL Gene Symbol Synonym(s)=eIF-3e%2C OseIF3e, CGSNL Gene Name Synonym(s)=_	-2.311	-2.507	-2.55	-2.498	-2.81	-2.819	-1.617	-0.9348	-1.696	-1.892	-1.758	-1.358	-2.443	-2.19	-1.358	-2.355	-3.134	-2.267	-1.977	-2.464	-2.436	-1.723	-0.8273	-2.279	-1.908	-2.797	-2.778	-2.811	-1.944	-1.883	-2.499	-2.495	-2.436	-2.717	-1.129	-1.845	-1.877	-2.532	-2.052	-2.627	-2.081	-0.3147	-1.138	-2.417	-2.497	-2.43	-1.768
Os07g0414200	8	Methyltransferase%2C METTL2%2C predicted domain containing protein. (Os07t0414200-01), Transcript variants=Os07t0414200-01	-8.323	-8.644	-6.781	-6.374	-7.309	-7.577	-7.279	-7.635	-4.652	-5.851	-6.94	-6.802	-6.109	-5.483	-5.74	-5.793	-6.89	-6.621	-4.988	-4.848	-4.855	-5.21	-5.563	-5.873	-5.377	-5.063	-5.021	-4.665	-6.076	-6.065	-6.188	-5.924	-6.795	-6.862	-4.256	-5.255	-5.289	-5.321	-4.476	-5.349	-4.907	-3.27	-3.308	-4.933	-5.107	-5.048	-4.607
Os07g0466200	8	Hypothetical conserved gene. (Os07t0466200-01)%3BConserved hypothetical protein. (Os07t0466200-02), Transcript variants=Os07t0466200-01,Os07t0466200-02	0.07088	0.3269	-0.9537	-0.9108	-0.344	-0.5394	-1.533	-0.9984	-1.677	-1.626	-0.9582	-0.8126	-1.192	-0.9344	-1.097	-0.6213	-1.24	-0.9345	0.3073	0.2798	0.3872	0.3043	-0.11	0.6916	-0.1036	0.01239	0.2871	0.3976	-0.1618	-0.178	-0.3348	-0.4089	-0.9914	-0.9565	-0.6953	-0.0134	0.2653	0.5593	1.854	2.087	1.164	0.3482	0.2281	-0.1646	-0.01371	-0.2381	-1.048
Os08g0466600	8	Hypothetical protein. (Os08t0466600-00), Transcript variants=Os08t0466600-00	-8.33	-7.883	-5.564	-5.281	-6.369	-5.759	-6.366	-7.188	-5.263	-4.651	-6.826	-7.389	-3.99	-4.048	-7.425	-8.356	-7.782	-7.402	-6.836	-6.087	-6.006	-3.81	-4.639	-4.237	-3.509	-4.651	-4.065	-3.407	-4.263	-4.423	-4.537	-4.425	-6.177	-5.69	-4.029	-4.359	-4.948	-4.608	-3.206	-2.958	-1.796	-1.822	-1.534	-5.064	-4.217	-2.252	0.09345
Os09g0326900	8	Similar to Eukaryotic translation initiation factor 5 (eIF-5). (Os09t0326900-01)%3BSimilar to BRI1-KD interacting protein 107 (Fragment). (Os09t0326900-02), Transcript variants=Os09t0326900-01,Os09t0326900-02, CGSNL Gene Symbol=_, CGSNL Gene Name=_, CGSNL Gene Symbol Synonym(s)=BIP107, CGSNL Gene Name Synonym(s)=brassinosteroid receptor kinase (BRI1)-interacting protein 107%2C BRI1-interacting pr…	2.556	2.023	2.796	2.628	3.018	2.442	2.442	2.242	2.544	2.235	2.884	2.714	2.937	3.072	3.141	2.497	2.989	2.642	2.932	2.74	2.562	2.785	2.782	2.543	2.832	2.303	2.353	2.591	2.436	2.577	2.604	2.582	2.849	2.658	2.705	2.868	2.72	2.104	2.621	3.085	3.235	3.88	3.793	1.775	2.812	2.602	3.237
Os10g0567300	8	SH2 motif domain containing protein. (Os10t0567300-01), Transcript variants=Os10t0567300-01	-1.899	-1.86	-1.077	-1.234	-0.7878	-0.9819	-2.149	-2.212	-1.347	-1.947	-1.904	-1.989	-1.126	-1.225	-1.087	-0.9651	-1.347	-1.326	0.7022	0.3984	0.3335	0.04265	-0.2992	-0.3074	-0.1196	0.2022	0.1095	0.2012	-0.2506	-0.1479	-0.3937	-0.3691	-0.9948	-0.9476	-1.038	-0.6332	-0.1511	0.07063	-0.9907	-0.5191	-0.1106	0.377	0.6615	-0.6486	-0.5291	-0.4588	-1.134
Os12g0131300	8	Similar to cDNA%2C clone: J065154E06%2C full insert sequence. (Os12t0131300-01), Transcript variants=Os12t0131300-01	-4.752	-4.505	-4.771	-4.28	-5.3	-5.221	-4.322	-4.478	-5.482	-4.323	-4.725	-4.408	-3.721	-3.77	-3.151	-4.26	-4.921	-4.509	-3.029	-2.846	-2.99	-2.927	-3.298	-4.023	-2.224	-3.067	-3.029	-2.558	-3.18	-3.199	-4.44	-4.373	-3.83	-3.764	-2.974	-2.903	-2.751	-3.007	-2.778	-2.954	-2.149	-1.32	-1.147	-2.934	-3.234	-3.244	-2.551
Os07g0566200	8	Similar to catalytic/ protein phosphatase type 2C. (Os07t0566200-01)%3BSimilar to catalytic/ protein phosphatase type 2C. (Os07t0566200-02), Transcript variants=Os07t0566200-01,Os07t0566200-02, CGSNL Gene Symbol=_, CGSNL Gene Name=_, CGSNL Gene Symbol Synonym(s)=OsPP2C64%2C PP2C64%2C OsPP97, CGSNL Gene Name Synonym(s)=protein phosphatase 2C64%2C protein phosphatase 2C 64%2C protein phosphatase 97	0.3646	0.5446	0.1561	0.754	0.8557	0.8566	-0.1083	0.8835	0.4343	1.733	1.424	1.878	2.403	2.237	0.7202	0.0041	-0.6451	0.06877	0.5999	1.501	1.716	-0.1589	0.6908	0.5852	0.5286	1.254	1.249	1.07	0.9011	0.697	0.9149	0.8268	0.6611	0.3106	0.6755	0.9087	0.678	1.15	1.845	2.153	2.042	1.26	1.349	1.159	1.626	2.131	1.835
Os03g0274700	8	Conserved hypothetical protein. (Os03t0274700-01), Transcript variants=Os03t0274700-01	-4.796	-4.815	-4.345	-4.507	-3.616	-4.003	-4.183	-3.902	-4.067	-4.178	-4.197	-3.989	-4.269	-4.348	-3.531	-3.859	-3.707	-3.656	-3.434	-3.474	-3.526	-2.974	-3.031	-4.111	-3.148	-3.276	-3.234	-3.255	-3.733	-3.694	-3.617	-3.624	-3.772	-3.774	-3.314	-3.213	-2.448	-2.292	-2.805	-2.568	-2.28	-1.619	-1.435	-1.892	-1.996	-1.58	-2.191
Os07g0572000	8	WD40/YVTN repeat-like domain containing protein. (Os07t0572000-01), Transcript variants=Os07t0572000-01, CGSNL Gene Symbol=_, CGSNL Gene Name=_, CGSNL Gene Symbol Synonym(s)=OsWD40-144, CGSNL Gene Name Synonym(s)=_	1.005	0.1079	0.2058	0.4691	0.3867	-0.2	0.5866	0.4996	1.034	1.121	0.8402	0.8702	0.8404	0.9403	0.6666	0.652	0.7241	0.9464	0.8931	1.146	1.139	1.402	0.7811	0.8099	0.7454	1.3	1.222	1.227	1.082	1.031	0.6348	0.7251	0.6143	0.7699	1.436	1.395	1.489	1.533	1.48	1.473	1.636	1.895	2.005	1.968	1.731	1.91	1.605
Os02g0543400	8	WD40 repeat-like domain containing protein. (Os02t0543400-01), Transcript variants=Os02t0543400-01, CGSNL Gene Symbol=_, CGSNL Gene Name=_, CGSNL Gene Symbol Synonym(s)=OsWD40-45, CGSNL Gene Name Synonym(s)=_	-0.5819	-1.041	-0.6473	-0.303	-0.2369	-0.6281	-0.6544	-1.227	-0.6763	-0.7897	-0.7793	-0.8826	-0.8542	-0.6358	-0.2158	-0.4486	-0.4355	-0.6219	0.3362	0.2777	0.1885	0.6656	0.1159	0.6677	0.5992	0.3471	0.5168	0.4196	0.02523	-0.01283	-0.08202	-0.09246	-0.653	-0.7209	-0.005513	0.1295	-0.04685	0.05007	-0.2057	-0.3728	0.01143	0.6655	0.734	0.02115	0.2167	0.3889	-0.3853
Os03g0154700	8	Similar to 40S ribosomal protein S9. (Os03t0154700-01), Transcript variants=Os03t0154700-01	3.369	3.108	3.585	4.233	4.043	4.122	4.662	4.894	5.289	4.623	4.338	4.333	3.03	3.738	4.888	3.518	2.916	3.847	5.185	4.757	4.702	4.972	4.822	3.653	4.543	4.279	4.28	3.932	5.251	5.313	4.263	4.288	3.661	3.491	4.788	4.883	5.238	4.876	5.397	5.007	5.161	5.669	5.69	5.979	6.008	5.815	5.446
Os07g0564000	8	Conserved hypothetical protein. (Os07t0564000-01), Transcript variants=Os07t0564000-01	-2.061	-1.485	-1.844	-1.518	-1.551	-1.867	-1.954	-2.009	-2.204	-2.622	-1.969	-2.059	-2.291	-2.17	-0.9071	-1.792	-2.325	-2.506	-1.226	-1.052	-1.147	-0.9414	-1.221	-1.9	-1.255	-1.333	-1.227	-1.304	-1.355	-1.404	-1.527	-1.47	-1.909	-2.046	-1.355	-1.133	-0.8354	-0.8684	-1.106	-1.417	-1.2	-0.9805	-0.6901	-1.114	-1.455	-1.366	-1.483
Os01g0609300	9	Similar to Pleiotropic drug resistance protein 3. (Os01t0609300-01)%3BHypothetical conserved gene. (Os01t0609300-02), Transcript variants=Os01t0609300-01,Os01t0609300-02, CGSNL Gene Symbol=PDR9, CGSNL Gene Name=PLEIOTROPIC DRUG RESISTANCE 9, CGSNL Gene Symbol Synonym(s)=OsPDR9%2C ospdr9%2C OsPDR3%2C PDR3, CGSNL Gene Name Synonym(s)=pleiotropic drug resistance 9%2C PDR-type ABC transporter 9%2C sa…	-2.643	-2.629	-3.138	-2.198	-3.398	-2.633	-4.427	-4.591	-4.419	-3.229	-1.647	-1.098	-0.5306	-0.5164	-8.367	-6.243	-5.852	-4.844	-4.712	-4.722	-5.427	-1.498	-2.166	1.484	-5.046	-6.472	-7.185	-6.744	-5.487	-4.821	-7.136	-6.656	-5.285	-4.939	-1.393	-3.174	-4.017	-3.768	-2.299	-1.933	-1.885	-3.08	-3.018	-4.234	-2.78	-3.177	-3.838
Os10g0569400	9	RIR1a protein precursor. (Os10t0569400-01), Transcript variants=Os10t0569400-01, CGSNL Gene Symbol=RIR1B, CGSNL Gene Name=RICE PATHOGEN-RELATED PROTEIN, CGSNL Gene Symbol Synonym(s)=Rir1b%2C Rir1a, CGSNL Gene Name Synonym(s)=Rice pathogen-related protein	-0.719	-0.4768	0.877	1.631	0.5479	0.8506	1.995	1.12	4.124	3.309	2.471	2.317	4.061	4.09	-8.931	-6.888	-7.383	-3.416	-8.915	-9.108	-8.447	-8.19	-8.876	-9.977	-9.574	-8.473	-8.308	-8.081	-8.563	-8.282	-8.575	-8.544	-7.68	-8.144	-2.926	-6.125	-6.993	-9.452	-10.2	-9.795	-8.927	-8.812	-6.997	-7.835	-6.068	-8.286	-7.43
Os01g0653100	9	Conserved hypothetical protein. (Os01t0653100-00), Transcript variants=Os01t0653100-00	-7.545	-7.713	-8.882	-7.739	-7.059	-8.098	-7.433	-7.254	-5.911	-8.447	-1.358	-1.369	-2.934	-3.136	-7.084	-8.488	-9.29	-9.164	-8.334	-9.401	-9.02	-6.332	-6.95	-7.683	-7.984	-7.317	-6.209	-7.366	-6.984	-6.532	-7.84	-6.947	-9.247	-9.25	-6.334	-8.759	-9.248	-8.029	-5.35	-4.461	-5.31	-4.093	-4.407	-8.471	-8.396	-7.063	-5.644
Os02g0215500	9	Protein kinase%2C catalytic domain domain containing protein. (Os02t0215500-01), Transcript variants=Os02t0215500-01	-7.923	-7.312	-7.032	-8.566	-7.302	-7.955	-7.612	-6.284	-6.17	-7.191	-2.423	-2.463	-1.161	-0.9626	-6.641	-6.171	-7.5	-7.273	-7.966	-6.665	-6.765	-5.73	-5.481	-4.42	-3.301	-6.655	-6.786	-7.026	-7.14	-7.474	-7.414	-7.435	-7.91	-7.571	-6.619	-7.492	-7.794	-6.819	-6.502	-6.769	-7.033	-5.507	-5.259	-7.871	-6.676	-6.966	-3.846
Os02g0542600	9	Hypothetical protein. (Os02t0542600-01), Transcript variants=Os02t0542600-01	-8.656	-8.535	-8.495	-8.002	-8.577	-8.146	-8.015	-7.531	-6.416	-5.833	-6.903	-6.58	-5.209	-5.967	-8.8	-9.298	-8.228	-8.662	-7.383	-7.287	-7.402	-7.804	-7.765	-8.377	-4.89	-6.934	-6.995	-7.652	-7.061	-7.785	-8.413	-7.998	-8.992	-8.648	-7.207	-8.846	-9.517	-9.32	-10.06	-9.63	-8.767	-8.767	-7.537	-8.269	-8.408	-8.086	-7.283
Os03g0584400	9	ATPase%2C AAA-type%2C core domain containing protein. (Os03t0584400-01), Transcript variants=Os03t0584400-01	-6.195	-7.528	-6.452	-5.262	-6.46	-6.332	-5.824	-6.084	-4.79	-3.695	-3.505	-3.016	-1.923	-2.35	-7.933	-7.545	-8.045	-6.837	-7.82	-8.808	-7.637	-8.764	-9.446	-8.194	-9.624	-8.843	-8.623	-9.15	-8.33	-7.938	-9.55	-8.908	-9.104	-9.178	-6.447	-9.032	-8.507	-8.62	-9.893	-9.202	-8.504	-8.219	-6.513	-7.663	-7.874	-7.952	-6.656
Os04g0470500	9	NB-ARC domain containing protein. (Os04t0470500-00), Transcript variants=Os04t0470500-00	-6.592	-6.075	-5.737	-5.542	-5.029	-4.852	-6.975	-6.026	-5.792	-6.47	-3.337	-3.083	-3.304	-3.842	-7.81	-8.367	-7.548	-7.523	-8.134	-8.034	-7.224	-7.135	-6.533	-7.492	-6.474	-5.988	-5.418	-4.815	-7.889	-7.187	-7.515	-6.712	-7.096	-7.495	-4.889	-3.149	-4.911	-5.638	-10.18	-9.697	-8.714	-8.049	-7.118	-5.945	-5.201	-6.104	-7.181
Os05g0256500	9	Protein kinase%2C catalytic domain domain containing protein. (Os05t0256500-00), Transcript variants=Os05t0256500-00	-3.539	-2.317	-2.534	-1.87	-4.379	-3.465	-4.162	-3.618	-2.972	-2.912	-0.4222	-0.2288	-1.559	-1.054	-5.468	-4.809	-6.583	-5.482	-3.827	-4.23	-4.213	-4.278	-3.826	-4.808	-4.301	-3.924	-3.387	-3.405	-4.642	-4.355	-5.41	-5.215	-4.018	-3.429	-2.559	-3.179	-4.474	-3.951	-3.539	-2.851	-2.652	-2.331	-2.289	-4.395	-3.565	-3.584	-4.44
Os05g0258400	9	Protein kinase%2C catalytic domain domain containing protein. (Os05t0258400-00), Transcript variants=Os05t0258400-00	-8.522	-8.84	-8.748	-6.655	-7.323	-5.766	-7.37	-7.036	-6.351	-7.091	-0.5784	-0.5929	-0.4627	-0.6832	-8.933	-9.007	-9.258	-9.455	-8.143	-8.91	-9	-9.038	-8.982	-8.584	-9.052	-9.338	-9.68	-10.05	-8.338	-7.926	-9.326	-9.004	-9.527	-9.617	-8.437	-9.028	-9.158	-9.146	-9.489	-7.703	-8.664	-8.07	-7.307	-8.112	-8.254	-7.957	-7.108
Os05g0295100	9	Hypothetical conserved gene. (Os05t0295100-01)%3BProtein of unknown function DUF1253 family protein. (Os05t0295100-02), Transcript variants=Os05t0295100-01,Os05t0295100-02	-7.523	-8.433	-7.835	-7.664	-6.009	-6.916	-8.134	-7.285	-6.717	-7.261	-6.494	-4.558	-5.286	-6.519	-7.94	-8.826	-9.045	-8.819	-7.273	-7.799	-7.996	-7.615	-8.209	-8.806	-8.038	-7.559	-6.762	-6.505	-8.415	-8.329	-8.262	-8.251	-8.674	-8.23	-7.918	-7.683	-8.009	-8.719	-7.292	-7.972	-6.565	-5.716	-5.548	-7.913	-8.551	-8.292	-7.51
Os06g0600400	9	Cytochrome P450 family protein. (Os06t0600400-01), Transcript variants=Os06t0600400-01, CGSNL Gene Symbol=CYP734A4, CGSNL Gene Name=CYTOCHROME P450 HYDROXYLASE 734A4, CGSNL Gene Symbol Synonym(s)=_, CGSNL Gene Name Synonym(s)=_	-3.236	-4.082	-2.781	-3.312	0.2278	-1.254	-2.74	-3.201	-2.348	-2.247	-0.3291	-0.2157	-0.3491	-0.2042	-3.058	-2.985	-3.095	-3.029	-0.5875	-0.7772	-1.651	-3.433	-3.084	-2.828	-5.253	-2.861	-4.086	-4.337	-5.086	-5.014	-4.445	-4.49	-1.905	-2.116	-3.118	-5.319	-2.395	-2.143	-2.802	-2.828	-3.064	-3.059	-2.575	-1.945	-1.206	-0.6858	-3.641
Os08g0170700	9	Disease resistance protein domain containing protein. (Os08t0170700-00), Transcript variants=Os08t0170700-00	-6.689	-5.925	-3.541	-4.236	-2.472	-2.728	-5.9	-5.504	-5.161	-4.542	-1.276	-0.8979	0.01177	0.07959	-5.49	-6.294	-8.679	-8.043	-8.656	-8.866	-8.557	-7.83	-6.928	-7.672	-8.889	-8.94	-8.307	-8.873	-8.243	-8.015	-8.65	-8.053	-8.635	-9.697	-7.427	-9.172	-8.394	-7.595	-9.503	-9.18	-8.623	-8.77	-7.216	-8.102	-8.43	-7.841	-7.161
Os08g0189900	9	Germin-like protein 8-10%2C Disease resistance (Os08t0189900-01), Transcript variants=Os08t0189900-01, CGSNL Gene Symbol=GLP8-10, CGSNL Gene Name=GERMIN-LIKE PROTEIN 8-10, CGSNL Gene Symbol Synonym(s)=OsGLP8-10, CGSNL Gene Name Synonym(s)=Germin-like protein 8-10	-7.371	-5.479	-8.504	-3.252	-8.048	-4.681	-2.211	-1.826	-6.716	-4.232	-2.566	-2.533	-2.451	-2.184	-9.491	-9.733	-8.865	-8.967	-8.969	-9.364	-9.102	-9.204	-8.517	-9.948	-9.891	-10.26	-10.1	-10.48	-8.598	-8.236	-9.82	-9.366	-8.771	-8.288	-9.177	-9.312	-9.568	-9.441	-10.18	-9.763	-8.493	-7.902	-7.653	-8.389	-8.534	-8.216	-7.392
Os09g0323000	9	Similar to UDP-galactose 4-epimerase-like protein. (Os09t0323000-01)%3BSimilar to UDP-D-glucose epimerase 2. (Os09t0323000-02), Transcript variants=Os09t0323000-01,Os09t0323000-02, CGSNL Gene Symbol=_, CGSNL Gene Name=_, CGSNL Gene Symbol Synonym(s)=OsUGE4, CGSNL Gene Name Synonym(s)=UDP-glucose epimerase 4	-1.481	-1.407	-3.152	-2.17	-1.919	-1.369	-1.628	-2.266	-1.078	-1.484	-1.056	-0.9475	-1.65	-1.306	-2.371	-3.293	-3.488	-2.715	-2.413	-2.134	-1.938	-0.7834	-1.412	-1.873	-1.617	-2.007	-2.322	-2.335	-1.604	-1.649	-2.337	-2.303	-3.174	-2.909	-1.311	-2.021	-2.459	-1.867	-2.749	-2.701	-2.753	-4.442	-4.867	-1.488	-1.659	-1.358	-0.4602
Os10g0566800	9	Haem peroxidase%2C plant/fungal/bacterial family protein. (Os10t0566800-01), Transcript variants=Os10t0566800-01, CGSNL Gene Symbol=_, CGSNL Gene Name=_, CGSNL Gene Symbol Synonym(s)=prx129, CGSNL Gene Name Synonym(s)=class III peroxidase 129	-7.507	-6.229	-9.116	-9.542	-8.516	-8.64	-9.254	-8.323	-6.86	-9.029	-1.258	-1.253	-2.859	-3.222	-8.989	-9.291	-9.195	-9.752	-8.501	-9.138	-9.21	-7.749	-4.812	-6	-8.556	-7.488	-7.098	-7.043	-8.276	-8.354	-7.324	-6.841	-9.64	-9.509	-6.451	-6.93	-6.768	-8.209	-4.429	-3.847	-5.147	-4.394	-5.089	-7.757	-8.643	-8.199	-7.533
Os11g0156600	9	Similar to H0622F05.7 protein. (Os11t0156600-00), Transcript variants=Os11t0156600-00	-8.414	-8.748	-8.724	-7.258	-7.691	-5.975	-7.826	-7.485	-5.103	-4.82	-3.387	-3.161	-2.353	-2.076	-9.361	-9.489	-9.174	-8.945	-8.628	-9.001	-8.894	-9.14	-9.614	-9.549	-7.5	-10.13	-9.835	-10.13	-8.216	-7.815	-9.43	-8.978	-9.423	-9.505	-9.419	-8.912	-9.228	-9.041	-9.791	-9.362	-8.553	-8.491	-7.241	-8.003	-8.155	-7.839	-7.015
Os11g0600500	9	Calcium-binding EF-hand domain containing protein. (Os11t0600500-00), Transcript variants=Os11t0600500-00	-7.957	-8.181	-8.72	-8.633	-8.405	-8.08	-7.961	-7.526	-6.159	-7.325	-5.515	-4.62	-4.706	-4.883	-8.918	-9.407	-8.667	-8.458	-8.182	-8.969	-7.237	-3.012	-9.135	-9.523	-9.5	-9.175	-9.522	-9.763	-8.181	-7.796	-9.107	-8.944	-9.226	-8.902	-8.898	-8.862	-9.204	-9.025	-9.734	-9.238	-8.243	-8.461	-7.19	-7.733	-8.176	-7.829	-7.02
Os02g0539500	9	VQ domain containing protein. (Os02t0539500-01), Transcript variants=Os02t0539500-01, CGSNL Gene Symbol=_, CGSNL Gene Name=_, CGSNL Gene Symbol Synonym(s)=OsVQ8, CGSNL Gene Name Synonym(s)=VQ motif-containing protein 8	-1.695	-3.049	-2.088	-1.899	-1.509	-1.784	-2.401	-2.411	-1.961	-1.811	-1.705	-1.265	-0.9764	-0.8802	-3.595	-2.928	-2.574	-2.553	-3.31	-3.169	-3.448	-2.672	-2.421	-2.291	-1.982	-2.562	-2.134	-1.807	-3.189	-3.127	-2.981	-3.085	-1.319	-1.205	-2.054	-2.965	-3.418	-3.071	-3.171	-2.851	-2.718	-3.084	-3.245	-3.673	-2.683	-2.65	-2.818
Os04g0435100	9	Amino acid/polyamine transporter I family protein. (Os04t0435100-01), Transcript variants=Os04t0435100-01, CGSNL Gene Symbol=_, CGSNL Gene Name=_, CGSNL Gene Symbol Synonym(s)=OsBAT7, CGSNL Gene Name Synonym(s)=bi-directional amino acid transporter 7	-2.466	-2.271	-3.158	-2.247	-1.223	-1.051	-3.12	-3.162	-2.639	-1.793	-1.674	-1.088	-0.836	-0.6481	-6.727	-5.993	-5.999	-4.477	-2.735	-3.545	-4.009	-3.609	-3.893	-6.034	1.321	-4.22	-3.545	-2.2	-4.489	-4.593	-4.528	-4.792	-4.081	-3.286	-1.36	-0.9336	-2.883	-3.947	-3.982	-2.5	-3.096	-2.997	-2.789	-3.665	-3.282	-2.911	-0.3842
Os05g0261700	9	Hypothetical conserved gene. (Os05t0261700-01)%3BLeucine-rich repeat%2C plant specific containing protein. (Os05t0261700-02), Transcript variants=Os05t0261700-01,Os05t0261700-02, CGSNL Gene Symbol=_, CGSNL Gene Name=_, CGSNL Gene Symbol Synonym(s)=_, CGSNL Gene Name Synonym(s)=SHR5-receptor-like kinase	-8.667	-5.975	-8.055	-6.153	-7.459	-5.331	-9.439	-9.783	-6.419	-7.693	-3.877	-4.536	-3.695	-3.352	-9.595	-9.53	-9.255	-9.609	-8.88	-9.264	-9.164	-9.396	-8.22	-9.831	-9.779	-10.4	-10.04	-10.36	-8.335	-8.094	-9.688	-9.251	-9.716	-9.776	-9.747	-9.206	-9.519	-9.321	-10.05	-9.642	-8.752	-8.74	-7.541	-8.283	-8.398	-8.096	-7.222
Os05g0278500	9	Transferase family protein. (Os05t0278500-01), Transcript variants=Os05t0278500-01, CGSNL Gene Symbol=_, CGSNL Gene Name=_, CGSNL Gene Symbol Synonym(s)=OsAT5%2C OsAt5, CGSNL Gene Name Synonym(s)=acyltransferase 5	-8.34	-7.05	-3.733	-2.902	-0.7092	-0.6695	-5.099	-5.455	-1.151	-2.868	0.341	0.5583	0.4263	0.4423	-8.815	-8.002	-4.208	-5.35	-8.878	-9.271	-9.18	-9.401	-9.894	-9.863	-9.792	-10.42	-9.933	-10.39	-8.498	-7.802	-9.111	-8.678	-7.665	-7.664	-7.744	-9.182	-5.851	-2.953	-9.601	-9.654	-8.632	-8.795	-7.562	-2.544	-2.615	-2.515	-7.301
Os07g0190800	9	Similar to Thioredoxin h. (Os07t0190800-01), Transcript variants=Os07t0190800-01, CGSNL Gene Symbol=TRXH5, CGSNL Gene Name=THIOREDOXIN H-TYPE 5, CGSNL Gene Symbol Synonym(s)=OsTRXh5%2C OsTrx24%2C Os4%2C OsTrxh4, CGSNL Gene Name Synonym(s)=Thioredoxin H-type 5%2C H-type Thioredoxin 5%2C Thioredoxin 24%2C thioredoxin h4	-0.7048	-0.3839	1.23	1.58	1.573	0.6946	0.4782	-0.6211	1.812	2.506	4.776	4.352	5.714	5.341	-1.146	0.05093	1.258	0.6148	-1.783	-1.748	-1.463	-0.1281	-0.3926	0.4713	0.7327	-1.2	-0.263	0.3491	-1.937	-2.015	-1.424	-1.44	-1.147	-0.9796	2.011	1.529	0.3336	0.4976	-1.287	-1.509	-0.8794	-2.534	-3.439	-0.4554	-0.3654	-0.5835	-1.524
Os07g0481300	9	Hypothetical conserved gene. (Os07t0481300-01), Transcript variants=Os07t0481300-01	-4.74	-4.053	-3.388	-2.061	-3.178	-2.272	-4.57	-4.677	-2.386	-1.438	-2.823	-2.888	-2.839	-1.836	-5.122	-3.925	-4.766	-3.441	-4.154	-4.081	-3.991	-4.61	-4.603	-3.641	-4.66	-4.46	-4.422	-4.239	-4.656	-4.577	-4.584	-4.438	-4.412	-4.265	-4.053	-4.516	-4.424	-4.203	-4.523	-3.946	-3.603	-3.711	-3.852	-5.888	-4.976	-3.888	-2.943
Os09g0313500	9	NB-ARC domain containing protein. (Os09t0313500-01), Transcript variants=Os09t0313500-01	-3.615	-2.937	-1.839	-1.376	-1.122	-0.9814	-3.257	-4.023	-1.301	-1.172	-1.709	-1.701	-1.289	-1.018	-4.897	-4.108	-4.235	-3.705	-3.843	-3.832	-4.2	-3.811	-4.436	-2.964	-3.231	-4.284	-4.019	-3.474	-4.695	-4.718	-4.289	-4.211	-3.404	-3.263	-2.96	-3.439	-4.866	-5.498	-5.024	-4.292	-3.709	-3.16	-3.279	-5.992	-5.829	-6.157	-4.133
Os11g0156700	9	Conserved hypothetical protein. (Os11t0156700-01), Transcript variants=Os11t0156700-01	-3.029	-2.05	-1.807	-0.8463	-1.353	-0.1607	-3.644	-2.8	-1.49	0.4856	-2.362	-1.755	-1.176	-0.7271	-6.067	-5.702	-5.693	-3.059	-5.517	-4.492	-4.576	-6.748	-7.225	-4.676	-4.481	-4.751	-4.024	-3.724	-6.455	-6.895	-7.949	-8.653	-7.468	-7.827	-3.472	-5.747	-8.375	-5.936	-6.37	-5.46	-5.267	-4.83	-4.46	-6.295	-5.56	-5.932	-2.995
Os01g0609900	9	Similar to Pleiotropic drug resistance protein 4. (Os01t0609900-01)%3BSimilar to PDR-like ABC transporter (PDR4 ABC transporter). (Os01t0609900-02), Transcript variants=Os01t0609900-01,Os01t0609900-02, CGSNL Gene Symbol=PDR8, CGSNL Gene Name=PLEIOTROPIC DRUG RESISTANCE 8, CGSNL Gene Symbol Synonym(s)=OsPDR8%2C PDR4%2C P0410E03.16%2C OsABCG37%2C OsPDR4, CGSNL Gene Name Synonym(s)=sativa pleiotropi…	-5.801	-3.683	-5.25	-2.519	-4.125	-2.299	-2.965	-3.245	-1.872	-2.529	1.392	1.628	1.509	1.766	-3.7	-2.48	-2.724	-2.311	-2.351	-2.934	-2.832	-2.468	-1.536	-2.847	-3.449	-2.677	-2.565	-2.834	-3.419	-3.114	-4.066	-3.915	-2.786	-1.954	-2.906	-4.101	-2.712	-2.85	-0.7193	0.8193	-0.1155	-1.734	-1.914	-3.979	-2.628	-2.867	-1.824
Os01g0952700	9	Metal-dependent hydrolase%2C composite domain containing protein. (Os01t0952700-01), Transcript variants=Os01t0952700-01	-4.32	-3.385	-4.551	-3.519	-5.554	-3.675	-5.719	-4.594	-3.365	-4.39	-4.207	-3.964	-5.099	-5.22	-7.039	-5.775	-6.43	-5.397	-5.166	-4.976	-4.751	-6.006	-5.543	-4.81	-3.283	-6.121	-5.746	-5.584	-5.116	-5.259	-6.627	-5.974	-5.581	-5.882	-5.702	-4.188	-4.587	-5.4	-5.188	-5.477	-5.892	-5.249	-5.074	-5.446	-4.535	-4.779	-4.821
Os02g0215700	9	Protein kinase%2C catalytic domain domain containing protein. (Os02t0215700-01), Transcript variants=Os02t0215700-01	-8.555	-4.836	-4.524	-2.376	-6.371	-3.755	-8.225	-7.213	-5.536	-4.128	-6.136	-5.614	-4.388	-4.291	-9.711	-8.746	-8.615	-7.656	-8.992	-9.375	-9.291	-7.792	-7.377	-9.181	-8.61	-8.466	-7.989	-8.27	-8.608	-8.285	-9.192	-9.257	-5.238	-4.814	-7.876	-8.854	-8.815	-9.438	-10.21	-9.779	-8.887	-6.713	-6.425	-7.913	-8.558	-8.043	-6.987
Os02g0274700	9	Zinc finger%2C RanBP2-type domain containing protein. (Os02t0274700-01), Transcript variants=Os02t0274700-01	-0.527	-0.3111	0.05138	0.6049	-0.3029	0.04126	-0.975	-1.01	-0.8709	-0.0419	0.1439	0.3791	0.02757	0.3315	-1.167	-0.6084	-0.7367	-1.056	-0.7042	-0.7452	-0.6263	-0.4899	-0.5006	0.1687	-1.218	-0.3702	-0.2478	-0.3346	-0.9488	-1.036	-0.9879	-0.9959	-0.6082	-0.5524	-0.4096	-0.605	-1.115	-1.597	-1.427	-0.856	-0.9168	-1.429	-1.56	-1.773	-1.324	-1.794	-2.21
Os04g0303100	9	Similar to H0215E01.10 protein. (Os04t0303100-00), Transcript variants=Os04t0303100-00	-8.415	-8.549	-9.113	-8.471	-8.836	-8.662	-8.592	-8.623	-6.484	-7.002	-2.022	-2.466	-2.734	-3.296	-9.187	-9.131	-9.426	-9.13	-8.189	-9.097	-8.742	-6.938	-8.201	-8.267	-8.797	-6.79	-5.55	-4.473	-8.076	-7.988	-8.21	-8.596	-5.604	-5.795	-3.887	-5.216	-8.954	-9.23	-9.571	-6.849	-8.177	-8.628	-6.974	-8.473	-7.829	-8.035	-6.822
Os04g0447700	9	Similar to Polyketide reductase. (Os04t0447700-01), Transcript variants=Os04t0447700-01	-4.978	-4.581	-5.401	-5.955	-1.43	-2.27	-5.301	-6.607	-3.37	-4.61	-4.197	-4.384	-2.291	-1.924	-8.436	-9.538	-8.902	-8.992	-8.329	-9.019	-8.832	-9.145	-8.576	-6.327	-7.796	-9.494	-9.836	-9.061	-8.109	-7.841	-8.78	-8.422	-8.403	-7.892	-6.345	-8.773	-5.429	-5.168	-8.076	-8.98	-8.462	-8.278	-7.276	-3.717	-3.964	-3.814	-2.549
Os05g0253200	9	Conserved hypothetical protein. (Os05t0253200-01), Transcript variants=Os05t0253200-01	-8.429	-8.785	-8.569	-6.53	-6.572	-3.603	-8.563	-7.743	-5.934	-4.653	-8	-6.546	-7.357	-8.69	-9.378	-9.537	-8.748	-8.358	-7.33	-9.044	-8.955	-9.208	-9.656	-9.605	-9.567	-10.18	-9.869	-10.14	-8.254	-7.864	-9.328	-8.853	-9.529	-9.561	-9.5	-8.946	-9.281	-9.104	-9.816	-9.357	-8.383	-8.532	-7.307	-8.049	-8.215	-7.879	-6.941
Os07g0568100	9	LRR protein kinase%2C Common symbiosis signaling (SYM) pathway (Os07t0568100-01), Transcript variants=Os07t0568100-01, CGSNL Gene Symbol=SYMRK, CGSNL Gene Name=SYMBIOSIS LEU-RICH REPEAT RECEPTOR KINASE, CGSNL Gene Symbol Synonym(s)=_, CGSNL Gene Name Synonym(s)=_	-3.162	-3.263	-4.458	-3.942	-5.667	-4.745	-3.9	-4.725	-4.298	-3.84	-3.392	-2.738	-3.311	-3.406	-5.996	-4.646	-5.186	-4.144	-4.837	-4.639	-4.717	-4.699	-5.396	-4.324	-5.772	-4.194	-4.408	-4.318	-4.666	-5.114	-5.013	-5.043	-3.716	-3.717	-4.791	-4.889	-4.857	-5.097	-5.375	-5.424	-5.162	-4.815	-3.614	-5.779	-5.344	-5.798	-5.539
Os10g0569300	9	Protein of unknown function DUF248%2C methyltransferase putative family protein. (Os10t0569300-01), Transcript variants=Os10t0569300-01	-3.67	-4.09	-4.015	-3.972	-4.236	-4.474	-4.54	-5.127	-4.157	-4.386	-3.67	-3.478	-3.424	-3.771	-5.302	-5.826	-4.24	-4.356	-5.511	-5.504	-5.844	-5.248	-5.191	-4.327	-5.85	-5.642	-5.725	-5.595	-6.012	-5.816	-5.659	-5.451	-4.087	-4.13	-5.049	-5.62	-4.677	-4.732	-5.269	-5.265	-5.487	-5.311	-5.26	-5.034	-4.952	-4.507	-4.356
Os11g0155600	9	Conserved hypothetical protein. (Os11t0155600-01), Transcript variants=Os11t0155600-01, CGSNL Gene Symbol=MRP16, CGSNL Gene Name=MULTIDRUG RESISTANCE-ASSOCIATED PROTEIN 16, CGSNL Gene Symbol Synonym(s)=OsABCC16%2C OsMRP16, CGSNL Gene Name Synonym(s)=ABC transporter superfamily ABCC subgroup member 16%2C multidrug resistance-associated protein 16	-2.702	-1.267	-4.342	-3.466	-1.4	-1.127	-5.225	-5.015	-3.812	-3.276	-2.631	-2.473	-2.852	-2.74	-5.892	-5.436	-4.18	-2.904	-4.18	-4.075	-3.894	-4.018	-4.588	-4.414	-3.084	-3.785	-3.679	-3.525	-6.448	-5.937	-5.769	-5.735	-4.022	-4.149	-3.235	-3.011	-2.823	-2.542	-2.709	-2.38	-2.484	-4.053	-4.021	-3.905	-2.91	-2.888	-4.109
Os02g0168000	9	Similar to urease accessory protein F. (Os02t0168000-01)%3BSimilar to UreF. (Os02t0168000-02), Transcript variants=Os02t0168000-01,Os02t0168000-02	-2.874	-3.207	-2.947	-2.282	-2.943	-3.224	-4.316	-4.245	-4.53	-3.168	-2.684	-2.743	-2.941	-2.743	-4.428	-4.07	-4.649	-4.382	-5.024	-5.188	-4.997	-4.829	-3.334	-2.476	-4.399	-5.474	-4.993	-4.737	-4.48	-4.431	-5.407	-5.482	-4.173	-3.756	-4.127	-5.034	-5.072	-5.868	-3.733	-3.458	-3.233	-3.136	-3.815	-6.066	-6.279	-6.484	-5.005
Os03g0154300	10	Conserved hypothetical protein. (Os03t0154300-01), Transcript variants=Os03t0154300-01	-8.543	-8.874	-8.036	-9.295	-8.47	-9.077	-9.411	-9.766	-6.532	-8.445	-8.326	-6.909	-7.571	-8.647	-9.046	-9.628	-9.283	-8.834	-8.633	-9.133	-9.03	-6.894	-8.096	-8.758	-9.653	-8.149	-8.358	-8.388	-8.179	-7.963	-8.881	-8.5	-9.559	-8.896	-7.607	-9.061	-9.279	-8.834	-9.37	-8.452	-8.67	-8.629	-7.392	-7.752	-8.243	-7.999	-7.138
Os05g0203500	10	Myb/SANT-like domain domain containing protein. (Os05t0203500-01), Transcript variants=Os05t0203500-01	-7.731	-8.523	-8.156	-9.484	-8.642	-7.997	-9.618	-9.955	-6.803	-8.962	-9.28	-8.078	-7.581	-8.876	-9.48	-8.571	-9.122	-9.147	-8.18	-8.641	-8.48	-7.868	-8.864	-8.677	-9.288	-9.211	-8.719	-8.678	-7.93	-7.012	-8.982	-8.726	-8.211	-8.645	-8.29	-8.948	-8.333	-7.916	-9.681	-8.936	-8.447	-8.844	-7.113	-7.958	-8.166	-6.882	-5.396
Os06g0661000	10	Zinc finger%2C CCHC-type domain containing protein. (Os06t0661000-01), Transcript variants=Os06t0661000-01	-8.759	-9.08	-8.563	-9.439	-8.716	-9.182	-9.509	-9.859	-6.749	-8.895	-8.15	-9.122	-8.535	-8.923	-9.687	-9.547	-9.331	-9.685	-8.942	-9.323	-9.227	-9.463	-8.688	-9.648	-9.494	-10.45	-10.12	-10.45	-8.571	-8.18	-9.761	-9.323	-9.74	-9.868	-9.833	-9.271	-9.591	-8.044	-10.13	-8.881	-8.808	-8.83	-7.612	-8.354	-8.513	-7.611	-7.299
Os07g0418500	10	Similar to Cytochrome P450. (Os07t0418500-01)%3BSimilar to Cytochrome P450. (Os07t0418500-02), Transcript variants=Os07t0418500-01,Os07t0418500-02, CGSNL Gene Symbol=_, CGSNL Gene Name=_, CGSNL Gene Symbol Synonym(s)=_, CGSNL Gene Name Synonym(s)=Cytochrome P450	-8.613	-8.559	-8.867	-9.322	-8.59	-9.086	-9.411	-9.757	-6.622	-8.769	-6.395	-7.974	-6.747	-5.68	-9.402	-9.545	-9.234	-9.552	-8.829	-9.218	-9.119	-9.347	-9.735	-9.78	-9.728	-10.35	-9.999	-10.3	-8.439	-8.043	-9.067	-8.376	-8.384	-7.822	-9.697	-9.152	-9.469	-8.421	-10	-9.563	-8.665	-8.694	-7.489	-6.866	-7.892	-7.586	-6.921
Os02g0215200	10	Class-I type histone deacetylase%2C Vegetative growth (Os02t0215200-01)%3BSimilar to Histone deacetylase. (Os02t0215200-02)%3BSimilar to Histone deacetylase. (Os02t0215200-03), Transcript variants=Os02t0215200-01,Os02t0215200-02,Os02t0215200-03, CGSNL Gene Symbol=HDAC2, CGSNL Gene Name=CLASS-1 TYPE HISTONE DEACETYLASE 2, CGSNL Gene Symbol Synonym(s)=OsHDAC2%2C HDA710, CGSNL Gene Name Synonym(s)=c…	-8.688	-8.984	-8.916	-9.367	-8.635	-9.127	-9.442	-9.787	-6.683	-8.739	-8.824	-9.08	-7.439	-8.532	-9.617	-9.471	-9.257	-9.514	-8.573	-9.276	-9.177	-8.21	-8.865	-9.735	-9.795	-9.535	-9.134	-9.63	-8.396	-7.753	-9.566	-8.97	-9.702	-9.791	-8.444	-8.32	-9.481	-9.292	-8.492	-8.869	-7.663	-8.752	-7.558	-8.299	-8.409	-8.114	-7.224
Os02g0531300	10	Hypothetical protein. (Os02t0531300-01), Transcript variants=Os02t0531300-01	-6.404	-8.809	-8.715	-9.171	-8.47	-8.957	-9.01	-8.823	-6.474	-8.597	-8.048	-7.564	-7.342	-8.227	-9.418	-9.398	-9.058	-9.372	-8.353	-9.053	-8.977	-8.373	-8.976	-9.609	-9.575	-9.48	-8.892	-9.599	-8.279	-7.898	-9.429	-8.552	-9.576	-9.582	-8.867	-8.973	-9.301	-9.098	-9.84	-9.271	-8.377	-8.564	-7.344	-8.082	-8.25	-7.934	-7.073
Os02g0543100	10	Similar to predicted protein. (Os02t0543100-00), Transcript variants=Os02t0543100-00	-8.58	-8.757	-9.015	-7.248	-8.769	-9.274	-9.587	-9.77	-6.784	-8.942	-9.533	-7.339	-7.582	-8.895	-9.396	-8.969	-9.237	-9.744	-8.976	-9.364	-8.845	-7.828	-7.82	-8.956	-9.81	-8.184	-7.981	-8.485	-7.689	-8.244	-8.564	-8.518	-8.405	-9.029	-7.553	-8.888	-9.611	-8.955	-10.19	-9.778	-8.738	-8.949	-7.689	-8.246	-8.212	-7.725	-7.44
Os03g0580800	10	Lipase%2C GDSL domain containing protein. (Os03t0580800-01), Transcript variants=Os03t0580800-01, CGSNL Gene Symbol=GELP51, CGSNL Gene Name=GDSL ESTERASE/LIPASE PROTEIN 51, CGSNL Gene Symbol Synonym(s)=OsGELP51, CGSNL Gene Name Synonym(s)=GDSL esterase/lipase protein 51	-8.875	-9.197	-8.983	-9.371	-8.875	-9.343	-9.68	-9.809	-6.868	-9.035	-7.63	-8.7	-8.631	-8.524	-9.662	-9.811	-9.438	-9.802	-9.037	-9.441	-8.395	-9.549	-10.12	-9.721	-9.988	-9.069	-10.25	-10.59	-8.683	-8.368	-9.938	-9.461	-9.974	-9.992	-9.987	-9.393	-9.456	-9.509	-10.29	-9.83	-8.984	-9.027	-7.763	-8.468	-8.503	-8.34	-7.552
Os03g0621700	10	Conserved hypothetical protein. (Os03t0621700-01), Transcript variants=Os03t0621700-01	-8.347	-8.737	-8.675	-8.879	-8.442	-8.846	-8.803	-8.542	-6.345	-8.111	-7.828	-7.693	-7.066	-7.882	-9.107	-9.429	-9.104	-9.248	-8.554	-8.779	-8.856	-8.503	-8.512	-8.558	-9.237	-9.337	-9.454	-9.127	-8.152	-7.777	-8.805	-8.537	-8.825	-9.48	-9.393	-8.829	-9.168	-8.869	-9.698	-8.94	-8.234	-7.6	-6.793	-7.247	-8.167	-7.814	-6.865
Os03g0641500	10	Plant lipid transfer protein/hydrophobic protein%2C helical domain domain containing protein. (Os03t0641500-01), Transcript variants=Os03t0641500-01, CGSNL Gene Symbol=_, CGSNL Gene Name=_, CGSNL Gene Symbol Synonym(s)=OsLTPx1%2C OsLtpY.1, CGSNL Gene Name Synonym(s)=type X non-specific lipid transfer protein 1%2C non-specific lipid transfer protein x1%2C lipid transfer protein x1	-8.424	-8.835	-8.846	-9.238	-8.584	-9.048	-9.426	-9.682	-6.473	-8.635	-9.342	-8.94	-8.317	-8.701	-9.42	-9.59	-9.17	-9.428	-8.687	-9.114	-8.994	-9.22	-9.72	-9.654	-9.63	-10.23	-9.881	-10.18	-8.284	-7.877	-9.53	-9.056	-9.58	-9.563	-9.587	-8.938	-9.359	-9.148	-9.901	-9.421	-7.827	-8.617	-7.382	-8.111	-8.315	-7.958	-7.155
Os03g0648400	10	Similar to DnaJ protein. (Os03t0648400-01)%3BSimilar to DnaJ protein homolog (DNAJ-1). (Os03t0648400-02)%3BSimilar to DnaJ protein homolog (DNAJ-1). (Os03t0648400-03)%3BNon-protein coding transcript. (Os03t0648400-04), Transcript variants=Os03t0648400-01,Os03t0648400-02,Os03t0648400-03,Os03t0648400-04, CGSNL Gene Symbol=_, CGSNL Gene Name=_, CGSNL Gene Symbol Synonym(s)=OsDjA4%2C YDJ1, CGSNL Gene…	2.18	2.652	3.819	4.387	3.49	4.018	3.495	3.72	6.106	5.69	4.311	4.428	5.654	5.638	4.203	4.657	3.892	4.596	4.63	4.37	4.437	4.32	4.383	4.172	4.347	3.969	4.007	3.777	4.021	4.174	4.132	4.204	3.923	3.972	3.609	3.764	3.817	4.06	4.159	4.857	5.649	6.703	6.794	3.779	4.238	4.17	6.069
Os04g0435200	10	Hypothetical protein. (Os04t0435200-01), Transcript variants=Os04t0435200-01	-8.729	-9.08	-8.873	-9.017	-8.727	-9.178	-9.522	-9.894	-6.732	-8.859	-9.549	-9.104	-8.53	-8.929	-9.671	-9.672	-9.371	-9.645	-8.891	-9.284	-6.543	-4.767	-7.992	-9.534	-9.828	-10.42	-10.11	-10.43	-8.548	-8.155	-9.738	-9.298	-9.722	-9.842	-9.752	-9.226	-9.551	-9.342	-10.13	-9.095	-8.658	-8.828	-7.407	-8.324	-8.535	-8.21	-7.305
Os05g0252000	10	Oligopeptide transporter OPT superfamily protein. (Os05t0252000-01), Transcript variants=Os05t0252000-01, CGSNL Gene Symbol=YSL4, CGSNL Gene Name=YELLOW STRIP-LIKE GENE 4, CGSNL Gene Symbol Synonym(s)=OsYSL4%2C OsYs17, CGSNL Gene Name Synonym(s)=rice YSL (yellow stripe-like) gene 4%2C Probable metal-nicotianamine transporter YSL4%2C Protein YELLOW STRIPE LIKE 4%2C yellow stripe 1-like transporter…	-8.837	-9.148	-9.068	-9.435	-8.808	-9.257	-9.6	-9.957	-6.406	-8.98	-9.238	-8.539	-7.186	-7.94	-9.745	-9.745	-9.398	-9.36	-9.001	-9.384	-9.295	-9.518	-9.976	-8.334	-9.937	-9.49	-9.425	-9.841	-8.079	-6.936	-8.645	-8.907	-9.851	-9.942	-8.259	-9.341	-9.659	-9.454	-10.22	-9.797	-8.93	-8.339	-6.026	-8.434	-7.383	-6.922	-7.431
Os05g0257100	10	Leucine-rich repeat%2C plant specific containing protein. (Os05t0257100-01)%3BSimilar to SHR5-receptor-like kinase (Fragment). (Os05t0257100-02), Transcript variants=Os05t0257100-01,Os05t0257100-02	-8.284	-8.362	-9.082	-8.82	-8.533	-8.513	-8.26	-7.63	-6.806	-7.405	-6.978	-5.702	-5.453	-7.312	-9.167	-9.332	-9.341	-9.163	-8.942	-9.378	-9.084	-9.506	-10.06	-9.622	-9.929	-9.714	-9.946	-9.958	-8.63	-8.282	-9.854	-9.395	-9.182	-9.265	-9.655	-9.324	-9.616	-9.438	-7.098	-7.134	-7.759	-5.65	-5.619	-6.866	-8.587	-8.288	-6.276
Os05g0268500	10	Similar to Serine carboxypeptidase 2. (Os05t0268500-01)%3BSimilar to Serine carboxypeptidase II chains A and B (EC 3.4.16.6) (Carboxypeptidase D) (CPDW-II) (CP-WII). (Os05t0268500-02)%3BSimilar to Serine carboxypeptidase 2. (Os05t0268500-03)%3BSimilar to Serine carboxypeptidase 2. (Os05t0268500-04), Transcript variants=Os05t0268500-01,Os05t0268500-02,Os05t0268500-03,Os05t0268500-04, CGSNL Gene Sy…	-8.379	-7.963	-8.319	-6.656	-8.443	-8.679	-8.923	-8.839	-6.387	-7.543	-8.767	-7.988	-8.27	-8.667	-9.336	-8.319	-8.261	-8.195	-8.581	-8.963	-8.891	-8.111	-9.562	-5.171	-8.596	-10.07	-9.582	-10.08	-8.188	-7.493	-9.427	-8.96	-6.385	-5.823	-9.434	-8.87	-9.206	-9.022	-9.74	-9.156	-8.277	-8.476	-7.237	-7.982	-8.197	-7.851	-6.955
Os05g0291600	10	Hypothetical conserved gene. (Os05t0291600-01), Transcript variants=Os05t0291600-01	-7.997	-8.938	-8.814	-8.11	-8.599	-8.337	-9.043	-9.667	-6.645	-8.656	-8.4	-7.743	-7.206	-7.984	-9.221	-9.48	-8.804	-7.508	-8.653	-8.483	-8.405	-7.921	-8.039	-9.054	-9.246	-8.072	-7.649	-8.82	-8.467	-8.067	-8.093	-7.995	-8.547	-9.021	-7.791	-9.181	-9.493	-8.958	-7.073	-8.772	-8.719	-8.715	-7.52	-8.261	-8.37	-8.073	-7.194
Os05g0293500	10	Similar to Pectate lyase B (Fragment). (Os05t0293500-01), Transcript variants=Os05t0293500-01	-8.374	-8.927	-8.765	-9.234	-8.206	-9.05	-8.731	-8.022	-6.412	-8.374	-7.243	-5.951	-6.104	-7.398	-9.14	-7.873	-9.072	-9.496	-8.733	-8.241	-9.048	-9.214	-9.399	-9.612	-9.646	-9.828	-9.59	-7.532	-8.363	-7.981	-9.165	-8.868	-9.56	-9.65	-8.444	-9.08	-9.402	-9.113	-9.924	-9.323	-7.287	-8.403	-7.466	-8.166	-8.241	-8.008	-6.821
Os07g0484200	10	Similar to Actin-depolymerizing factor 1 (ADF 1) (ZmABP1) (ZmADF1). (Os07t0484200-01), Transcript variants=Os07t0484200-01, CGSNL Gene Symbol=_, CGSNL Gene Name=_, CGSNL Gene Symbol Synonym(s)=OsADF9, CGSNL Gene Name Synonym(s)=actin depolymerizing factor 9	-8.381	-8.735	-8.717	-9.169	-7.41	-8.95	-9.282	-9.627	-6.323	-8.513	-6.732	-6.281	-7.495	-8.392	-9.352	-9.492	-9.169	-8.863	-8.588	-8.971	-8.86	-9.084	-7.983	-8.018	-9.493	-10.08	-9.795	-10.09	-7.293	-6.328	-9.411	-8.947	-9.39	-9.49	-6.266	-8.891	-9.195	-9.005	-9.768	-9.326	-8.409	-8.489	-7.231	-7.21	-8.154	-7.829	-6.981
Os07g0648000	10	Armadillo-like helical domain containing protein. (Os07t0648000-01), Transcript variants=Os07t0648000-01	-8.579	-8.888	-8.84	-8.807	-8.172	-9.066	-8.584	-8.036	-6.593	-7.795	-4.808	-4.553	-5.49	-6.124	-8.716	-9.535	-9.217	-9.064	-8.796	-9.186	-9.089	-9.314	-9.798	-9.73	-9.696	-10.11	-9.971	-10.01	-8.407	-8.01	-9.484	-9.175	-9.518	-9.695	-7.398	-9.116	-9.436	-9.247	-9.971	-9.511	-8.612	-8.327	-7.455	-8.197	-8.332	-8.018	-4.961
Os08g0406900	10	Hypothetical protein. (Os08t0406900-01), Transcript variants=Os08t0406900-01	-8.845	-9.171	-8.306	-8.84	-8.859	-9.08	-9.185	-9.478	-6.01	-9.016	-7.947	-7.466	-7.795	-7.875	-9.757	-9.186	-9.431	-9.831	-9.028	-9.423	-9.333	-8.83	-10.1	-10.02	-9.772	-10.26	-9.188	-9.855	-8.287	-8.347	-9.867	-9.44	-9.958	-8.868	-8.927	-9.376	-9.693	-9.487	-10.27	-9.816	-8.964	-7.909	-7.752	-8.462	-7.651	-8.312	-7.176
Os09g0274800	10	SKP1-like protein. (Os09t0274800-00), Transcript variants=Os09t0274800-00, CGSNL Gene Symbol=_, CGSNL Gene Name=_, CGSNL Gene Symbol Synonym(s)=OSK12, CGSNL Gene Name Synonym(s)=S-PHASE KINASE-ASSOCIATED PROTEIN1-LIKE PROTEIN 12%2C Oryza sativa SKP1-like gene 12	-6.653	-8.024	-8.921	-9.157	-8.218	-9.176	-9.493	-9.826	-6.297	-8.796	-6.892	-6.773	-6.18	-7.546	-8.934	-9.677	-9.306	-8.651	-7.986	-8.399	-8.291	-7.764	-7.947	-0.5726	-6.865	-8.307	-7.706	-8.171	-7.018	-7.339	-7.717	-7.901	-7.612	-7.232	-7.155	-8.547	-8.885	-7.324	-8.115	-7.772	-8.459	-8.739	-7.508	-8.237	-7.323	-7	-6.072
Os09g0528300	10	Similar to RNA polymerase II mediator complex protein-related. (Os09t0528300-01), Transcript variants=Os09t0528300-01, CGSNL Gene Symbol=_, CGSNL Gene Name=_, CGSNL Gene Symbol Synonym(s)=OsMED10, CGSNL Gene Name Synonym(s)=Mediator complex protein OsMED10	-8.343	-9.149	-9.081	-8.016	-8.843	-9.34	-9.657	-10	-6.836	-8.999	-9.637	-9.011	-7.867	-8.912	-8.82	-9.263	-8.944	-9.142	-9.016	-9.407	-9.319	-6.795	-7.422	-6.563	-8.262	-8.589	-8.341	-8.245	-8.641	-8.325	-8.891	-9.081	-9.739	-9.781	-7.991	-9.259	-7.55	-8.284	-10.25	-9.805	-8.93	-9.004	-7.74	-8.445	-8.598	-8.292	-7.512
Os11g0157000	10	Putative 5-3 exonuclease domain containing protein. (Os11t0157000-00), Transcript variants=Os11t0157000-00	-7.975	-8.919	-8.774	-9.185	-8.526	-9.049	-9.324	-9.662	-6.562	-8.712	-9.407	-8.992	-8.391	-8.773	-8.486	-6.94	-9.093	-9.503	-8.443	-7.994	-8.657	-7.768	-9.657	-8.324	-9.661	-8.757	-8.276	-9.873	-8.377	-8.002	-6.77	-9.145	-5.849	-7.909	-9.543	-9.047	-9.411	-9.136	-9.933	-9.377	-7.635	-8.643	-7.472	-8.181	-8.254	-8.015	-7.109
Os11g0601500	10	Similar to Protein kinase domain containing protein. (Os11t0601500-00), Transcript variants=Os11t0601500-00, CGSNL Gene Symbol=_, CGSNL Gene Name=_, CGSNL Gene Symbol Synonym(s)=OsEnS-147, CGSNL Gene Name Synonym(s)=endosperm-specific gene 147	-8.233	-8.305	-8.467	-9.27	-8.7	-8.509	-9.445	-9.318	-5.422	-7.772	-7.796	-6.814	-6.276	-7.063	-9.073	-9.706	-8.684	-9.639	-8.125	-9.171	-8.706	-6.906	-8.12	-8.919	-8.515	-8.102	-7.834	-8.144	-6.794	-7.013	-8.374	-8.378	-8.851	-8.402	-6.988	-8.422	-8.19	-5.568	-8.178	-3.6	-2.445	-2.728	-2.417	-5.325	-5.41	-4.75	-1.915
Os12g0223700	10	Conserved hypothetical protein. (Os12t0223700-01), Transcript variants=Os12t0223700-01	-8.652	-8.659	-7.554	-9.24	-8.669	-9.052	-9.368	-9.193	-6.676	-8.832	-7.992	-7.326	-6.861	-8.084	-9.187	-9.643	-9.309	-9.63	-8.823	-9.287	-8.915	-7.456	-8.236	-9.133	-9.124	-8.668	-8.544	-8.466	-8.017	-7.731	-8.909	-8.612	-9.087	-9.794	-7.608	-8.925	-9.521	-9.33	-9.902	-9.496	-8.774	-8.782	-7.549	-8.285	-6.591	-8.143	-7.315
Os12g0545600	10	Conserved hypothetical protein. (Os12t0545600-01), Transcript variants=Os12t0545600-01	-6.92	-6.519	-7.248	-6.222	-6.915	-5.609	-7.745	-6.87	-6.184	-5.655	-6.36	-6.184	-5.574	-5.875	-7.022	-6.487	-7.441	-6.55	-5.725	-5.883	-5.651	-4.246	-5.712	-4.945	-5.935	-5.853	-5.975	-5.811	-6.118	-5.527	-6.355	-6.395	-6.782	-6.659	-5.925	-6.015	-6.335	-5.551	-6.735	-7.577	-7.777	-5.544	-5.368	-6.068	-5.848	-5.987	-3.93
Os02g0541900	10	Conserved hypothetical protein. (Os02t0541900-01), Transcript variants=Os02t0541900-01	-7.644	-9.128	-9.068	-9.288	-8.805	-9.014	-9.611	-9.958	-6.814	-8.231	-9.62	-9.17	-8.591	-8.903	-9.732	-9.768	-9.393	-9.782	-9.002	-9.398	-9.298	-9.176	-9.168	-9.655	-8.732	-10.25	-10.19	-10.53	-8.636	-8.288	-9.866	-9.406	-9.895	-9.935	-8.495	-9.348	-9.668	-9.473	-8.599	-9.789	-8.846	-8.368	-7.679	-8.429	-8.583	-8.266	-6.722
Os03g0166600	10	Similar to ER glycerol-phosphate acyltransferase. (Os03t0166600-00), Transcript variants=Os03t0166600-00	-8.037	-7.514	-8.335	-7.885	-7.314	-7.405	-8.892	-8.984	-6.862	-8.108	-8.093	-6.8	-4.866	-6.191	-8.75	-8.93	-8.987	-9.019	-7.288	-8.052	-7.849	-7.467	-6.919	-7.816	-8.579	-6.964	-7.061	-7.035	-5.988	-7.171	-7.5	-7.122	-9.207	-7.991	-6.822	-7.959	-9.115	-8.116	-8.013	-8.007	-8.979	-8.653	-7.573	-8.146	-6.773	-6.485	-5.177
Os03g0720400	10	Cyclin-like F-box domain containing protein. (Os03t0720400-01), Transcript variants=Os03t0720400-01, CGSNL Gene Symbol=_, CGSNL Gene Name=_, CGSNL Gene Symbol Synonym(s)=OsFbox170%2C Os_F0296, CGSNL Gene Name Synonym(s)=F-box protein 170	-7.801	-9.042	-7.617	-9.034	-7.88	-9.201	-8.899	-8.505	-6.641	-8.272	-7.609	-6.426	-6.394	-7.623	-8.246	-8.818	-7.857	-9.268	-8.415	-9.152	-8.633	-7.542	-7.473	-7.955	-8.707	-7.138	-7.19	-7.563	-8.431	-7.169	-8.246	-7.538	-7.467	-8.318	-6.733	-7.654	-9.534	-9.196	-10.12	-8.382	-7.081	-6.44	-6.678	-7.034	-7.106	-8.069	-7.336
Os04g0457100	10	Hypothetical protein. (Os04t0457100-01), Transcript variants=Os04t0457100-01	-7.173	-9.17	-8.718	-9.513	-8.594	-9.306	-8.844	-7.731	-5.994	-8.918	-6.115	-6.656	-6.384	-7.266	-9.671	-8.041	-9.374	-9.804	-8.093	-9.262	-8.894	-9.308	-5.878	-6.985	-7.555	-8.779	-7.506	-7.135	-8.653	-8.317	-7.736	-8.344	-8.808	-9.117	-6.485	-7.997	-8.708	-9.466	-9.51	-9.805	-8.96	-5.36	-5.001	-7.093	-8.615	-6.878	-7.506
Os05g0251900	10	Hypothetical conserved gene. (Os05t0251900-00), Transcript variants=Os05t0251900-00, CGSNL Gene Symbol=YSL3, CGSNL Gene Name=YELLOW STRIP-LIKE GENE 3, CGSNL Gene Symbol Synonym(s)=OsYSL3%2C OsYs16, CGSNL Gene Name Synonym(s)=rice YSL (yellow stripe-like) gene 3%2C Probable metal-nicotianamine transporter YSL3%2C Protein YELLOW STRIPE LIKE 3%2C yellow stripe 1-like transporter 3	-8.724	-8.164	-9.013	-9.277	-8.78	-9.274	-9.089	-8.604	-6.721	-8.461	-7.228	-6.029	-5.993	-6.745	-9.107	-8.026	-9.36	-9.164	-8.489	-8.704	-9.263	-8.568	-8.32	-8.646	-9.791	-9.042	-9.064	-8.508	-8.221	-7.825	-9.461	-8.819	-9.497	-9.286	-7.594	-8.725	-8.558	-8.971	-10.18	-6.5	-8.484	-8.854	-7.686	-7.29	-8.55	-8.237	-5.505
Os05g0255600	10	Thioredoxin domain 2 containing protein. (Os05t0255600-01), Transcript variants=Os05t0255600-01	-0.2894	-0.03801	-0.3458	0.0121	-0.3086	-0.4151	-0.3508	0.0132	0.5631	-0.1117	-0.2776	-0.3077	-0.2024	0.0227	-0.302	-0.2541	-0.8616	-0.4717	0.5736	0.5366	0.6888	0.02742	-0.1081	-0.5416	-0.3275	-0.05691	-0.3203	-0.7859	0.4851	0.4715	-0.2182	-0.2701	-0.5416	-0.7192	-0.5061	-0.1692	-0.3432	-0.5071	-0.1121	-0.05487	-0.5552	-0.6777	-1.095	-0.09538	-0.3801	-0.0947	0.5401
Os07g0566800	10	Toll-Interleukin receptor domain containing protein. (Os07t0566800-01), Transcript variants=Os07t0566800-01	-8.612	-9.024	-8.921	-9.029	-8.678	-9.157	-9.036	-8.662	-6.677	-8.452	-7.555	-7.061	-5.312	-6.356	-9.536	-9.627	-9.253	-9.621	-8.867	-9.281	-9.187	-7.492	-8.368	-9.395	-8.92	-8.312	-8.138	-8.522	-7.948	-7.88	-8.483	-8.866	-9.523	-9.381	-7.546	-8.854	-9.377	-9.336	-9.506	-9.106	-8.206	-6.193	-5.694	-6.484	-8.495	-8.174	-6.95
Os09g0322900	10	Inositol monophosphatase domain containing protein. (Os09t0322900-00), Transcript variants=Os09t0322900-00	-8.134	-8.497	-7.139	-8.896	-8.579	-8.316	-9.544	-8.847	-6.306	-8.4	-7.62	-7.365	-4.516	-7.028	-8.392	-8.125	-8.536	-9.697	-7.84	-9.333	-8.884	-5.751	-6.223	-7.17	-7.347	-6.506	-6.158	-6.43	-6.133	-5.783	-7.142	-6.913	-8.504	-8.279	-5.931	-8.147	-9.108	-7.708	-10.09	-9.614	-8.647	-8.489	-7.645	-8.345	-8.521	-8.22	-7.39
Os09g0329000	10	BURP domain-containing protein 14. (Os09t0329000-00), Transcript variants=Os09t0329000-00, CGSNL Gene Symbol=_, CGSNL Gene Name=_, CGSNL Gene Symbol Synonym(s)=OsBURP14, CGSNL Gene Name Synonym(s)=BURP domain-containing protein 14	-8.531	-8.781	-8.797	-8.688	-8.31	-8.893	-8.708	-8.334	-5.698	-8.34	-7.745	-6.228	-7.167	-8.293	-9.474	-9.503	-8.433	-8.009	-8.748	-9.137	-9.046	-7.993	-0.669	-7.391	-9.642	-9.079	-8.424	-9.365	-8.188	-7.632	-8.592	-8.518	-9.569	-9.458	-8.906	-9.063	-9.385	-9.197	-9.779	-9.429	-8.532	-8.62	-7.408	-8.15	-8.297	-7.979	-7.127
Os10g0420900	10	Conserved hypothetical protein. (Os10t0420900-01), Transcript variants=Os10t0420900-01	-8.627	-8.94	-8.276	-8.538	-8.644	-8.803	-9.474	-9.231	-6.157	-8.651	-8.828	-8.631	-7.484	-8.416	-7.547	-8.493	-8.129	-8.309	-8.354	-7.506	-8.185	-6.959	-7.92	-9.779	-9.736	-6.975	-6.54	-6.384	-7.948	-7.522	-7.539	-7.704	-8.446	-8.487	-8.958	-8.296	-9.223	-9.233	-9.041	-8.849	-8.77	-8.315	-7.463	-8.139	-7.897	-8.068	-7.243
Os11g0517800	10	Conserved hypothetical protein. (Os11t0517800-00), Transcript variants=Os11t0517800-00	-8.321	-8.697	-8.911	-9.345	-8.664	-9.149	-8.441	-8.481	-6.06	-8.1	-7.151	-5.902	-6.233	-7.403	-9.117	-9.672	-8.083	-9.526	-8.612	-9.209	-9.105	-7.764	-8.459	-9.273	-9.737	-8.831	-8.401	-8.912	-8.211	-8.012	-9.407	-8.512	-9.368	-9.235	-8.389	-9.07	-9.461	-8.172	-10.02	-9.036	-8.167	-8.752	-7.506	-8.22	-8.389	-8.054	-7.258
Os02g0543800	10	Hypothetical conserved gene. (Os02t0543800-01), Transcript variants=Os02t0543800-01	-8.868	-9.181	-9.016	-9.532	-8.852	-9.311	-9.211	-9.125	-6.851	-9.02	-7.744	-7.084	-7.176	-8.541	-9.771	-9.797	-9.422	-9.519	-9.028	-9.425	-7.703	-2.388	-6.718	-10.02	-9.952	-8.403	-7.574	-8.082	-8.634	-8.339	-9.539	-9.245	-9.931	-9.978	-6.993	-7.051	-9.699	-9.498	-9.675	-8.903	-8.972	-8.484	-7.737	-8.454	-7.463	-8.322	-7.085
Os07g0649300	10	Armadillo-like helical domain containing protein. (Os07t0649300-00), Transcript variants=Os07t0649300-00	-8.379	-8.76	-8.671	-9.127	-8.439	-8.526	-8.932	-7.984	-6.387	-8.503	-5.569	-4.174	-5.698	-5.782	-7.731	-7.584	-8.722	-7.258	-7.893	-8.14	-7.747	-6.728	-7.69	-7.387	-8.419	-7.666	-6.224	-5.609	-7.75	-6.995	-8.182	-8.141	-8.524	-8.145	-7.679	-8.869	-9.205	-9.018	-8.597	-6.885	-7.385	-6.954	-6.005	-7.984	-8.2	-7.855	-6.676
Os04g0446700	10	Hypothetical protein. (Os04t0446700-01), Transcript variants=Os04t0446700-01	-8.781	-8.291	-8.871	-9.497	-8.784	-9.273	-9.452	-9.107	-6.785	-8.949	-9.349	-9.041	-8.565	-8.803	-7.39	-9.764	-9.302	-9.31	-8.974	-8.883	-8.427	-6.71	-8.284	-6.552	-8.326	-7.555	-7.894	-8.168	-8.029	-7.017	-7.734	-8.57	-7.481	-8.201	-7.151	-7.595	-9.636	-8.587	-8.492	-9.392	-8.9	-8.79	-7.666	-8.392	-8.54	-8.188	-7.425
Os05g0124600	10	Ankyrin repeat domain containing protein. (Os05t0124600-01), Transcript variants=Os05t0124600-01	-8.648	-8.542	-8.881	-7.535	-8.324	-9.103	-8.31	-7.76	-6.65	-8.506	-7.037	-5.725	-5.895	-7.411	-8.128	-8.469	-9.212	-8.98	-7.724	-7.594	-8.25	-7.324	-7.379	-7.048	-6.135	-8.517	-7.895	-7.443	-8.467	-7.963	-9.65	-8.863	-9.447	-9.636	-7.445	-7.969	-9.147	-8.534	-9.67	-9.54	-8.69	-8.595	-7.52	-8.009	-8.372	-7.723	-7.167
Os04g0616800	10	Similar to H0525G02.13 protein. (Os04t0616800-00), Transcript variants=Os04t0616800-00	-3.381	-3.971	-6.878	-4.594	-7.99	-7.074	-5.032	-5.875	-5.776	-5.661	-5.336	-4.646	-5.074	-5.11	-6.387	-5.793	-7.086	-6.307	-4.956	-5.105	-5.472	-4.572	-4.374	-4.361	-2.58	-4.731	-4.282	-4.305	-5.284	-5.226	-4.828	-4.934	-5.511	-5.714	-3.976	-3.94	-4.921	-6.469	-6.813	-6.254	-6.918	-6.979	-6.218	-6.232	-4.523	-3.634	-2.233
[truncated: 1 more columns]
